# Supplementary material for: Genetic Diversity and Population Structure of Two Tomato Species from the Galapagos Islands
Source: Front Plant Sci. 2017 Feb 15;8:138. doi: 10.3389/fpls.2017.00138 (PMC5309213; doi:10.3389/fpls.2017.00138)
Supplement: DATA SHEET S1 — SNP data for Galapagos tomatoes. The table shown in the ‘SNPs’ worksheet contains all SNP data, obtained from DArTseq analysis, for 40 S. cheesmaniae accessions, 27 S. galapagense accessions, one S. pimpinellifolium accession and two S. lycopersicum varieties. The SNP markers initially scored 0/1 or 1/0 (homozygous) or 1/1 (heterozygous, scoring the presence of both alleles) were translated to the specific nucleotides found at each allele (A = adenine, T = thymine, G = guanine, C = cytosine, 0 = missing data). Each of the SNP markers has a unique identifier number. The data sheet contains 19 columns of information per SNP marker. The description of each column can be found in the same file, in the ‘SNPsMetadataDefinitions’ worksheet. To approximate the position of the SNP marker in the genome, the sequenced reads were aligned to the tomato genome version 9 downloaded from ftp://ftp.jgi-psf.org/pub/compgen/phytozome/v9.0/Slycopersicum/assembly/Slycopersicum_225.fa.gz. Aligner: blastn, E-value: 5E-05, Min. base identity: 80%. [file Data_Sheet_1.XLSX]

## Sheet: SNPsMetadataDefinitions
	Metadata columns definitions:
	CloneID:	Unique identifier
	Sequence:	Sequence of the tag or reference for SNP
	TrimmedSequence:	Sequence of the tag or reference for SNP with adapter sequence trimmed
	Chrom_Tomato_v9:	Contig(s) with the best alignment of marker / tag to an existing model genome
	ChromPos_Tomato_v9:	Position(s) on contig(s) with the best alignment of marker / tag to an existing model genome
	AlnCnt_Tomato_v9:	Total count of aligning markers / tags with selection criteria described below
	CallrateREF:	Successful scores for a reference allele; (defined as 1 - (number of "-")/(number of columns) for the reference rows).
	CallrateSNP:	Successful scores for a SNP allele; (defined as 1 - (number of "-")/(number of columns) for the SNP rows).
	NumofRefs:	Fraction of '1' scores of the reference for this ref/SNP comparison.
	NumofSNPs:	Fraction of '1' scores of the SNP for this ref/SNP comparison.
	NumofHomozygotes:	Fraction of '0/1 or 1/0' scores for this ref/SNP comparison.
	NumofHeterozygotes:	Fraction of '1/1' scores for this ref/SNP comparison.
	NumofNAzygotes:	Fraction of '-/1 or -/0' scores for this ref/SNP comparison.
	Rowsum:	Sum of counts for the rows: Ref, SNP1, SNP2, etc.
	SnpPosition:	Position (start counting from 0) of the mismatch in the SNP row
	PICRef:	Polymorphism information content (PIC) for reference row
	PICSNP:	Polymorphism information content (PIC) for SNP row
	AvgPIC:	Average of PICRef and PICSNP
	AvgReproducibility:	Fraction of scores consistent between technical replicates.
	Model genomes used in alignments:
	Tomato_v9:	Version 9 downloaded from ftp://ftp.jgi-psf.org/pub/compgen/phytozome/v9.0/Slycopersicum/assembly/Slycopersicum_225.fa.gz; Info in http://www.phytozome.net/tomato.php
	Model genomes used in alignments:
	Aligner:	blastn
	E-value:	5e-05
	Min base identity:	0.8

## Sheet: SNPs
CloneID	Sequence	TrimmedSequence	Chrom_Tomato_v9	ChromPos_Tomato_v9	AlnCnt_Tomato_v9:	CallrateREF	CallrateSNP	NumofRefs	NumofSNPs	NumofHomozygotes	NumofHeterozygotes	NumofNAzygotes	Rowsum	SnpPosition	PICRef	PICSNP	AvgPIC	Reproducibility	LA0166	LA0317	LA0421	LA0422	LA0426	LA0428	LA0429	LA0434	LA0436	LA0437	LA0438	LA0480A	LA0483	LA0521	LA0522	LA0524	LA0526	LA0528	LA0528B	LA0530	LA0531	LA0532	LA0746	LA0747	LA0748	LA0749	LA0927	LA0929	LA0930	LA0932	LA1035
4694192	TGCAGCATCAGGATTAGCCTTCGCTTTTGGTGTCCTTGATTTATCTCTTGGTCCTTGCCCATTGGCACT	CTGCAGCATCAGGATTAGCCTTCGCTTTTGGTGTCCTTGATTTATCTCTTGGTCCTTGCCCATTGGCACT	SL2.40ch07	48365182	1	0.827957	0.827957	0.817204	0.0215054	0.817204	0.0107527	0.172043	2485.32	13	0.0256367	0.0505987	0.0381177	100	T T	T T	T T	T T	T T	T T	T T	T T	T T	T T	T T	A A	0 0	T T	T T	T T	T T	T T	T T	0 0	T T	0 0	0 0	T T	0 0	T T	T T	T T	T T	T T	0 0
4694194	TGCAGGTATAATTACTTCCAAGTAATATTCAACTGCAAGCGCATAGAAGCTGTTGAGTAAAAAGGAACG	CTGCAGGTATAATTACTTCCAAGTAATATTCAACTGCAAGCGCATAGAAGCTGTTGAGTAAAAAGGAACG	SL2.40ch06	39976276	1	1	1	0.935484	0.0645161	1	0	0	807	63	0.120708	0.120708	0.120708	100	G G	G G	G G	G G	G G	G G	G G	G G	G G	G G	G G	G G	G G	G G	G G	G G	G G	G G	G G	G G	G G	G G	G G	G G	G G	G G	G G	G G	G G	G G	G G
4694195	TGCAGCACTCGGTTGTGGTGCTCAGCTCTTTACATTGTTAGTGTCCTCTGAAATCTGTTGTTCTGATAA	CTGCAGCACTCGGTTGTGGTGCTCAGCTCTTTACATTGTTAGTGTCCTCTGAAATCTGTTGTTCTGATAA	SL2.40ch01	52372	1	1	1	0.946237	0.0967742	0.956989	0.0430108	0	3877.66	42	0.101746	0.174818	0.138282	96.875	G G	G A	A A	A A	G G	G A	G G	G G	G G	G G	G G	G G	G G	G G	G G	G G	G G	G G	G G	G G	G G	G G	G G	G G	G G	G G	G G	G G	G G	G G	G G
4694196	TGCAGGACTTGGCCAAGCTGGCACATTTGACCGAAGTGAACACAAGCGTTTCGTTATGTATGTATAGCT	CTGCAGGACTTGGCCAAGCTGGCACATTTGACCGAAGTGAACACAAGCGTTTCGTTATGTATGTATAGCT	SL2.40ch02	34930135	1	1	1	0.946237	0.0537634	1	0	0	549.951	65	0.101746	0.101746	0.101746	100	A A	A A	A A	A A	A A	A A	A A	A A	A A	A A	A A	A A	A A	A A	A A	A A	A A	A A	A A	A A	A A	A A	A A	A A	A A	A A	A A	A A	A A	A A	A A
4694197	TGCAGCTTCCTCACTTGGACTCTTCTCTGGGTTGGGCACCAGTGGTCTGTCTGGGTCATCGTCTCCGGT	CTGCAGCTTCCTCACTTGGACTCTTCTCTGGGTTGGGCACCAGTGGTCTGTCTGGGTCATCGTCTCCGGT	SL2.40ch06	41796016	1	1	1	0.967742	0.0322581	1	0	0	408.487	30	0.062435	0.062435	0.062435	100	G G	G G	G G	G G	G G	G G	G G	G G	G G	G G	G G	G G	G G	G G	G G	A A	G G	G G	G G	G G	G G	G G	A A	G G	G G	G G	G G	G G	G G	G G	G G
4694198	TGCAGCAACACAGTAATGAATAAAGAATGAGATTTTTCAATATTATTTTTTACAGATCGGAAGAGCGGT	CTGCAGCAACACAGTAATGAATAAAGAATGAGATTTTTCAATATTATTTTTTAC	SL2.40ch09	41638349	1	0.892473	0.892473	0.83871	0.0537634	0.892473	0	0.107527	569.13	12	0.113224	0.113224	0.113224	100	G G	G G	G G	G G	G G	G G	G G	0 0	G G	G G	G G	G G	G G	G G	G G	G G	G G	G G	G G	G G	G G	0 0	G G	G G	0 0	G G	G G	G G	0 0	G G	G G
4694199	TGCAGAAATTAGAACAGCCACAGATGGATTTTCGAATCTTATGAGGTTGAAATCTGGTGGTGATTGGAC	CTGCAGAAATTAGAACAGCCACAGATGGATTTTCGAATCTTATGAGGTTGAAATCTGGTGGTGATTGGAC	SL2.40ch11	3737297	1	0.935484	0.935484	0.88172	0.0537634	0.935484	0	0.0645161	161.831	59	0.108337	0.108337	0.108337	100	G G	A A	G G	G G	G G	G G	G G	G G	G G	G G	G G	G G	G G	G G	G G	G G	G G	G G	G G	G G	G G	0 0	G G	A A	G G	G G	G G	G G	G G	G G	G G
4694200	TGCAGTTCTTAATTTGTGTACACGTACGAATCAAATTACCACTCTTGATTAGGGTTGTGTATCGATTAC	CTGCAGTTCTTAATTTGTGTACACGTACGAATCAAATTACCACTCTTGATTAGGGTTGTGTATCGATTAC	SL2.40ch03	47742249	1	0.892473	0.892473	0.580645	0.311828	0.892473	0	0.107527	189.224	57	0.454638	0.454638	0.454638	100	C C	C C	T T	T T	C C	T T	T T	T T	T T	T T	T T	T T	C C	T T	T T	T T	T T	C C	T T	C C	C C	C C	T T	C C	C C	T T	C C	C C	C C	0 0	0 0
4694201	TGCAGGCTATGTACCTTTGCCACATCTTGTATGCCATAGCTGCAACCTATAGAAAACCAAAGAACTTGA	CTGCAGGCTATGTACCTTTGCCACATCTTGTATGCCATAGCTGCAACCTATAGAAAACCAAAGAACTTGA	SL2.40ch08	62643357	1	1	1	0.870968	0.258065	0.870968	0.129032	0	3546.99	35	0.224766	0.382934	0.30385	98.4375	A A	A A	A A	A A	A G	A A	A A	A A	A A	A A	A A	A A	A A	A A	A A	A G	A A	G G	A G	A A	A G	G G	A A	A A	G G	A A	A A	G G	A A	A A	A A
4694202	TGCAGAAGTTCCCTGGCATTGGTAAAGGAAATTTGTTCCACTAGAGATATAATAAAAAGCCAAACTTAG	CTGCAGAAGTTCCCTGGCATTGGTAAAGGAAATTTGTTCCACTAGAGATATAATAAAAAGCCAAACTTAG	SL2.40ch01	191546	1	0.978495	0.978495	0.870968	0.107527	0.978495	0	0.0215054	216.602	61	0.195629	0.195629	0.195629	100	A A	A A	T T	T T	A A	A A	A A	A A	A A	A A	A A	A A	A A	A A	A A	A A	A A	A A	A A	A A	A A	A A	A A	A A	A A	A A	A A	A A	A A	A A	A A
4694204	TGCAGTTTTGTATGATGCGTAAATTAGGAATGAAGCGCCACAATAGTCAAACTTACAGATCGGAAGAGC	CTGCAGTTTTGTATGATGCGTAAATTAGGAATGAAGCGCCACAATAGTCAAACTTAC	SL2.40ch04	61526848	1	1	1	0.548387	0.451613	1	0	0	1723.38	45	0.495317	0.495317	0.495317	100	G G	T T	G G	G G	T T	G G	G G	G G	T T	G G	T T	T T	T T	G G	G G	G G	T T	T T	G G	T T	G G	T T	G G	T T	T T	G G	G G	T T	T T	G G	G G
4694205	TGCAGGAGCTGATAATGTACCTTATGAAGTGGATCTCGATCTGTTTGATAAAATTACAGATCGGAAGAG	CTGCAGGAGCTGATAATGTACCTTATGAAGTGGATCTCGATCTGTTTGATAAAATTAC	SL2.40ch04	56775130	1	0.892473	0.892473	0.83871	0.0537634	0.892473	0	0.107527	203.262	36	0.113224	0.113224	0.113224	100	C C	C C	C C	C C	C C	C C	T T	C C	C C	C C	C C	C C	C C	C C	C C	C C	C C	C C	0 0	C C	C C	C C	C C	C C	C C	C C	C C	C C	C C	0 0	C C
4694206	TGCAGAAGCAAAAATATGTGGCATCTTGTCAAATGTGACCGAGGCATTGAAAAGCAAAACACAAAGGTT	CTGCAGAAGCAAAAATATGTGGCATCTTGTCAAATGTGACCGAGGCATTGAAAAGCAAAACACAAAGGTT	SL2.40ch06	40011735	1	0.989247	0.989247	0.924731	0.0645161	0.989247	0	0.0107527	319.37	61	0.121928	0.121928	0.121928	100	T T	C C	C C	C C	C C	C C	C C	T T	C C	C C	C C	C C	C C	C C	C C	C C	C C	C C	C C	C C	C C	C C	C C	C C	C C	C C	T T	C C	C C	C C	C C
4694207	TGCAGTCAATTATTAGACAAGGGTCTCTGCTGTAATCACATGTTGCTTCCCGTCTATTCCTTCGTATTT	CTGCAGTCAATTATTAGACAAGGGTCTCTGCTGTAATCACATGTTGCTTCCCGTCTATTCCTTCGTATTT	SL2.40ch11	36551799	1	1	1	0.72043	0.301075	0.978495	0.0215054	0	1666.45	33	0.402821	0.420858	0.41184	98.4375	A A	A A	A A	A A	A A	A A	A A	A T	A A	T T	A A	A A	A A	T T	T T	T T	A A	A A	A A	A A	A A	A A	T T	A A	A A	T T	A A	A A	A A	T T	A A
4694208	TGCAGTTTGCATCTGAATAAGTATGATCAGAATTTCGCTTTTATAAGGAGTATATGTAAATGGTAAAAA	CTGCAGTTTGCATCTGAATAAGTATGATCAGAATTTCGCTTTTATAAGGAGTATATGTAAATGGTAAAAA	SL2.40ch01	88575418	1	0.978495	0.978495	0.913978	0.0645161	0.978495	0	0.0215054	212.627	56	0.123174	0.123174	0.123174	100	T T	T T	T T	T T	T T	T T	G G	T T	T T	T T	T T	T T	T T	T T	T T	T T	T T	T T	T T	T T	T T	T T	T T	T T	T T	T T	T T	T T	T T	T T	T T
4694209	TGCAGGACGTAAGGGCGACTGACTCTAATGCACACTGAGGTCATTATCTGAACCTTGGGAATCGTTATT	CTGCAGGACGTAAGGGCGACTGACTCTAATGCACACTGAGGTCATTATCTGAACCTTGGGAATCGTTATT	SL2.40ch06	44656649	1	0.935484	0.935484	0.505376	0.483871	0.88172	0.0537634	0.0645161	2824.93	18	0.496763	0.499405	0.498084	98.4375	T T	C C	T T	T T	C C	T T	T T	0 0	C C	C T	C C	C C	C C	T T	T T	T T	C C	C C	T T	C C	C C	C C	T T	C C	C C	T T	C C	C C	C C	T T	T T
4694209	TGCAGGACGTAAGGGCGACTGACTCTAATGCACACTGAGGTCATTATCTGAACCTTGGGAATCGTTATT	CTGCAGGACGTAAGGGCGACTGACTCTAATGCACACTGAGGTCATTATCTGAACCTTGGGAATCGTTATT	SL2.40ch06	44656649	1	0.55914	0.55914	0.505376	0.0537634	0.55914	0	0.44086	2824.93	10	0.173817	0.173817	0.173817	100	0 0	A A	0 0	0 0	A A	0 0	0 0	0 0	A A	A A	A A	A A	A A	0 0	0 0	0 0	A A	A A	0 0	A A	A A	A A	0 0	A A	A A	0 0	A A	A A	A A	0 0	0 0
4694210	TGCAGTGAGTGGCGGCATTGCCCTTAGCCCTGCACATGTTCCTTTTACAGTCCAATTCTTACAGATCGG	CTGCAGTGAGTGGCGGCATTGCCCTTAGCCCTGCACATGTTCCTTTTACAGTCCAATTCTTAC	SL2.40ch07	213930	1	1	1	0.978495	0.0215054	1	0	0	2578.24	57	0.0420858	0.0420858	0.0420858	100	C C	C C	C C	C C	C C	C C	C C	C C	C C	C C	C C	C C	C C	C C	C C	A A	C C	C C	C C	C C	C C	C C	A A	C C	C C	C C	C C	C C	C C	C C	C C
4694211	TGCAGCAATTATGTAGGTATGACTTCGCAGATGGTCATTAGAACCAACCTTATTAGACTCTCTACTATT	CTGCAGCAATTATGTAGGTATGACTTCGCAGATGGTCATTAGAACCAACCTTATTAGACTCTCTACTATT	SL2.40ch02	37673034	1	0.946237	0.946237	0.892473	0.0752688	0.924731	0.0215054	0.0537634	1959.74	25	0.10718	0.146436	0.126808	100	C C	C C	T T	T T	C C	C C	C C	C C	C C	C C	C C	C C	C C	C C	C C	C C	C C	C C	C C	C C	C C	C C	C C	C C	C C	C C	C C	C C	C C	C C	C C
4694211	TGCAGCAATTATGTAGGTATGACTTCGCAGATGGTCATTAGAACCAACCTTATTAGACTCTCTACTATT	CTGCAGCAATTATGTAGGTATGACTTCGCAGATGGTCATTAGAACCAACCTTATTAGACTCTCTACTATT	SL2.40ch02	37673034	1	0.946237	0.946237	0.892473	0.0537634	0.946237	0	0.0537634	1959.74	26	0.10718	0.10718	0.10718	100	G G	G G	0 0	0 0	G G	G G	G G	G G	G G	G G	G G	G G	G G	G G	G G	G G	G G	G G	G G	G G	G G	G G	G G	G G	G G	G G	G G	G G	G G	G G	G G
4694212	TGCAGATGTGCTTTATCAGGTCAAAATGTATAATAGTCCTCATCGATAAAACATATTGAAATCAGCTGT	CTGCAGATGTGCTTTATCAGGTCAAAATGTATAATAGTCCTCATCGATAAAACATATTGAAATCAGCTGT	SL2.40ch10	60556075	1	1	1	0.827957	0.193548	0.978495	0.0215054	0	1545.55	49	0.284888	0.312175	0.298532	96.875	G G	A A	A A	A A	A A	G G	A A	G G	A A	A A	A A	A A	A G	A A	A G	A A	A A	A A	G G	A A	G G	A A	A A	A A	A A	A A	G G	A A	A A	A A	A A
4694213	TGCAGCTTCCGTGACAAGCTATGTTGCGACTTACTGTTGACAGAGTCTTGCAGCATATCTGTATGTTTG	CTGCAGCTTCCGTGACAAGCTATGTTGCGACTTACTGTTGACAGAGTCTTGCAGCATATCTGTATGTTTG	SL2.40ch09	3571603	1	1	1	0.946237	0.0645161	0.989247	0.0107527	0	1930.09	39	0.101746	0.120708	0.111227	98.4375	A A	A A	A A	A A	A A	A A	A A	A A	A A	A A	A A	A A	A T	T T	A A	A A	A A	A A	A A	A A	A A	A A	A A	A A	A A	A A	A A	A A	A A	A A	A A
4694216	TGCAGCTATGCTTTCAACTGGAAACAATGGGAAATACGCGGAGAGAACAGGTACTTTAGATTACCACAC	CTGCAGCTATGCTTTCAACTGGAAACAATGGGAAATACGCGGAGAGAACAGGTACTTTAGATTACCACAC	SL2.40ch10	64334657	1	1	1	0.849462	0.150538	1	0	0	213.483	66	0.255752	0.255752	0.255752	100	C C	C C	C C	C C	A A	C C	C C	C C	C C	C C	C C	A A	C C	C C	C C	C C	C C	A A	C C	C C	C C	C C	C C	C C	C C	C C	C C	A A	C C	C C	C C
4694217	TGCAGCATATGGACACATATCAATCACTCTGAAGCAAAAAACAGATAACAATGATACTAAACATGAAAA	CTGCAGCATATGGACACATATCAATCACTCTGAAGCAAAAAACAGATAACAATGATACTAAACATGAAAA	SL2.40ch02	44610491	1	1	1	0.946237	0.0860215	0.967742	0.0322581	0	3776.75	58	0.101746	0.157244	0.129495	96.875	A A	A A	A A	A A	A G	A A	A A	A A	A A	A G	A A	A A	A A	A A	A A	A A	A A	A A	A A	A A	A A	A A	A A	A A	A A	A A	A A	A A	A A	A A	A A
4694218	TGCAGAAGTGGATAACATTGAGAGAAATGGTCTTATTTGTAACACTTGGTCATTTGTTTACTCTTTGCT	CTGCAGAAGTGGATAACATTGAGAGAAATGGTCTTATTTGTAACACTTGGTCATTTGTTTACTCTTTGCT	SL2.40ch01	86423859	1	0.967742	0.967742	0.892473	0.0752688	0.967742	0	0.0322581	300.838	23	0.143457	0.143457	0.143457	100	G G	G G	G G	G G	G G	G G	G G	C C	G G	G G	G G	G G	0 0	G G	G G	G G	G G	G G	G G	G G	C C	G G	G G	G G	G G	G G	G G	G G	G G	G G	G G
4694219	TGCAGAAAGATAAATTGTTCAAGATAAAAGTAGGGGAACAAAGAGATAAATATCTCAGATTTTACAGAT	CTGCAGAAAGATAAATTGTTCAAGATAAAAGTAGGGGAACAAAGAGATAAATATCTCAGATTTTAC	SL2.40ch11	47500160	1	1	1	0.946237	0.107527	0.946237	0.0537634	0	2981.66	30	0.101746	0.19193	0.146838	98.4375	T T	T T	T T	T T	C C	T T	T T	T T	T T	T T	T T	T T	T T	T T	T T	T C	T T	C C	T T	T T	T T	T T	T T	T T	T T	T C	T T	T T	T T	T T	T T
4694220	TGCAGGTACACATACAAATGAAATACTCCCCCCGTTTCAAAAAGATTGACCTCCTTTCTTTTCCTTTTT	CTGCAGGTACACATACAAATGAAATACTCCCCCCGTTTCAAAAAGATTGACCTCCTTTCTTTTCCTTTTT	SL2.40ch02	45175516	1	1	1	0.956989	0.0645161	0.978495	0.0215054	0	1233.25	15	0.0823217	0.120708	0.101515	98.4375	A A	A A	A A	A A	A A	A A	A A	A A	A A	G G	A A	A G	A A	A A	A A	A A	A A	A A	A A	A A	A A	A A	A A	A A	A A	A A	A A	A A	A A	A A	A A
4694221	TGCAGGACAGTAACCATCATCATGATTTATATGCATTGAAATTGACCAAACAAAAATACACCATAGCGG	CTGCAGGACAGTAACCATCATCATGATTTATATGCATTGAAATTGACCAAACAAAAATACACCATAGCGG	SL2.40ch01	77005545	1	0.849462	0.849462	0.795699	0.0537634	0.849462	0	0.150538	133.85	65	0.118571	0.118571	0.118571	100	G G	G G	G G	G G	G G	G G	G G	G G	A A	G G	G G	G G	G G	G G	G G	G G	A A	0 0	G G	G G	G G	G G	G G	G G	G G	G G	G G	G G	G G	G G	G G
4694222	TGCAGTCAATTATGTACTTGATGTTTGTTATTTTTGTACTCATCAGCTGCAAAGATTTTAGACGTCCAA	CTGCAGTCAATTATGTACTTGATGTTTGTTATTTTTGTACTCATCAGCTGCAAAGATTTTAGACGTCCAA	SL2.40ch12	64141083	1	1	1	0.946237	0.0537634	1	0	0	1274.51	63	0.101746	0.101746	0.101746	100	G G	G G	G G	G G	G G	G G	G G	G G	G G	G G	G G	G G	G G	G G	G G	G G	G G	G G	G G	G G	G G	G G	G G	G G	G G	G G	G G	G G	G G	G G	G G
4694223	TGCAGAATACAATTGATGGGTGGACCTATACGAGGGTGGAGTGGTGCCTCTTCTATGAAATTGTGATGG	CTGCAGAATACAATTGATGGGTGGACCTATACGAGGGTGGAGTGGTGCCTCTTCTATGAAATTGTGATGG	SL2.40ch08	16785386	1	0.989247	0.989247	0.956989	0.0322581	0.989247	0	0.0107527	385.553	26	0.0630907	0.0630907	0.0630907	100	T T	T T	T T	T T	T T	T T	T T	T T	T T	T T	T T	T T	T T	T T	T T	A A	T T	T T	T T	T T	T T	T T	A A	T T	T T	T T	T T	T T	T T	T T	T T
4694224	TGCAGCTGCAATGCGGTATCCAATCACTATCTCCCGTCTTTGACGACCCCTTCTCATGATATCATAGAA	CTGCAGCTGCAATGCGGTATCCAATCACTATCTCCCGTCTTTGACGACCCCTTCTCATGATATCATAGAA	SL2.40ch10	24359612	1	1	1	0.989247	0.0107527	1	0	0	614.707	12	0.0212741	0.0212741	0.0212741	100	G G	G G	G G	G G	A A	G G	G G	G G	G G	G G	G G	G G	G G	G G	G G	G G	G G	G G	G G	G G	G G	G G	G G	G G	G G	G G	G G	G G	G G	G G	G G
4694226	TGCAGACTCTTTGGTGTATGAAATAGGTCAATGAAAGTATCCTAGCAAATTTGATCAATAAAATATTTA	CTGCAGACTCTTTGGTGTATGAAATAGGTCAATGAAAGTATCCTAGCAAATTTGATCAATAAAATATTTA	SL2.40ch05	4373527	1	0.989247	0.989247	0.645161	0.354839	0.978495	0.0107527	0.0107527	3186.44	32	0.453686	0.460066	0.456876	98.4375	G G	A A	G G	G G	A A	G G	G G	G G	A A	G G	G A	A A	A A	G G	G G	G G	A A	A A	G G	A A	G G	A A	G G	A A	A A	G G	G G	A A	A A	G G	G G
4694227	TGCAGCGGCTTCTGAAATATTATGACCAGCTGAACCTGGTAGAAATGAACCTCCAATCACAGCAATTGG	CTGCAGCGGCTTCTGAAATATTATGACCAGCTGAACCTGGTAGAAATGAACCTCCAATCACAGCAATTGG	SL2.40ch10	62803931	1	0.956989	0.956989	0.698925	0.268817	0.946237	0.0107527	0.0430108	216.588	30	0.39389	0.403989	0.39894	100	C C	T T	C C	C C	T T	T T	T T	T T	T T	T T	T T	T T	T T	C C	T T	T T	T T	T T	T T	T T	C C	T T	T T	T T	T T	T T	T T	T T	T T	T T	T T
4694228	TGCAGCGCAGTTGTTTGGGAGGTAAGAAGATGGATGATGAAGAATTTACAGATCGGAAGAGCGGTTCAG	CTGCAGCGCAGTTGTTTGGGAGGTAAGAAGATGGATGATGAAGAATTTAC	SL2.40ch10	62678975	1	0.989247	0.989247	0.967742	0.0215054	0.989247	0	0.0107527	5210.2	5	0.0425331	0.0425331	0.0425331	100	C C	C C	C C	C C	C C	C C	C C	C C	C C	C C	C C	C C	G G	C C	C C	C C	C C	C C	C C	G G	C C	C C	C C	C C	C C	C C	C C	C C	C C	C C	C C
4694229	TGCAGAACGTCTACTATCCTCATCTCCTGCGTCAGGTCACTCGTCCCTGAAAGGGAAGAAGGATGCTTT	CTGCAGAACGTCTACTATCCTCATCTCCTGCGTCAGGTCACTCGTCCCTGAAAGGGAAGAAGGATGCTTT	SL2.40ch04	62074340	1	0.978495	0.978495	0.924731	0.0645161	0.967742	0.0107527	0.0215054	2522.75	53	0.103852	0.123174	0.113513	100	G G	G G	G G	G G	T T	G G	G G	G G	G G	G G	G G	G G	G G	G G	G G	G G	0 0	T T	G G	G G	G G	G G	G G	G G	G G	G G	G G	G G	G G	G G	G G
4694230	TGCAGAATCTCCACGGACAAACCCATCGTTTGAAGCCTCTTTACAGATCGGAAGAGCGGTTCAGCAGGA	CTGCAGAATCTCCACGGACAAACCCATCGTTTGAAGCCTCTTTAC	SL2.40ch10	59506999	1	0.946237	0.946237	0.849462	0.107527	0.935484	0.0107527	0.0537634	4789.45	28	0.183626	0.201446	0.192536	100	T T	A A	T T	T T	A A	T T	T T	T T	T T	T T	T T	T T	T T	T T	T T	T T	T T	A A	T T	T T	T T	T T	T T	A A	T T	T T	T T	T T	T T	T T	T T
4694230	TGCAGAATCTCCACGGACAAACCCATCGTTTGAAGCCTCTTTACAGATCGGAAGAGCGGTTCAGCAGGA	CTGCAGAATCTCCACGGACAAACCCATCGTTTGAAGCCTCTTTAC	SL2.40ch10	59506999	1	0.903226	0.903226	0.849462	0.0645161	0.892473	0.0107527	0.0967742	4789.45	17	0.111961	0.132653	0.122307	100	C C	0 0	C C	C C	0 0	C C	C C	C C	C C	C C	C C	C C	C C	C C	C C	C C	C C	0 0	C G	C C	C C	C C	C C	0 0	C C	C C	C C	C C	C C	C C	C C
4694231	TGCAGGTTCTCATGAATATGCACTACAGTGGTATAATCAATGTGAGCCTTACTGAGATGAACCAACTTT	CTGCAGGTTCTCATGAATATGCACTACAGTGGTATAATCAATGTGAGCCTTACTGAGATGAACCAACTTT	SL2.40ch07	59114902	1	1	1	0.978495	0.0215054	1	0	0	2017.57	34	0.0420858	0.0420858	0.0420858	100	A A	A A	A A	A A	A A	A A	A A	A A	A A	A A	A A	A A	A A	A A	A A	T T	A A	A A	A A	A A	A A	A A	T T	A A	A A	A A	A A	A A	A A	A A	A A
4694232	TGCAGCAGTTTGCCGAAGAGACGACATGGATGGCTGTGGGTGACGGCCTCCTAATTGTCTTCCATGGAG	CTGCAGCAGTTTGCCGAAGAGACGACATGGATGGCTGTGGGTGACGGCCTCCTAATTGTCTTCCATGGAG	SL2.40ch12	5657217	1	0.978495	0.978495	0.935484	0.0537634	0.967742	0.0107527	0.0215054	1268.11	5	0.0840478	0.103852	0.09395	100	C C	C C	C C	C C	C C	C C	C C	C C	T T	C C	T T	C C	C C	C C	C C	C C	C C	C C	0 0	C C	C C	C C	C C	C C	C C	C C	C C	C C	C C	C C	C C
4694233	TGCAGTTGAGTTGCTTGGTATGGTTTTGTGCAGATATATAGTAACTCAATTCCAATATTCTAGTTGGAT	CTGCAGTTGAGTTGCTTGGTATGGTTTTGTGCAGATATATAGTAACTCAATTCCAATATTCTAGTTGGAT	SL2.40ch01	81959203	1	0.956989	0.956989	0.913978	0.0430108	0.956989	0	0.0430108	439.565	44	0.0858478	0.0858478	0.0858478	100	C C	T T	C C	C C	C C	C C	C C	C C	C C	C C	C C	C C	C C	C C	C C	C C	C C	C C	C C	C C	C C	C C	C C	T T	C C	C C	C C	C C	C C	C C	C C
4694234	TGCAGCTTCTGTTTTTTGAATGAAGCTTTGTATAGTTTTACTTATATCTCTGTACTTTCTGATGTTACA	CTGCAGCTTCTGTTTTTTGAATGAAGCTTTGTATAGTTTTACTTATATCTCTGTACTTTCTGATGTTACA	SL2.40ch05	497833	1	0.924731	0.924731	0.849462	0.0752688	0.924731	0	0.0752688	1469.28	28	0.14954	0.14954	0.14954	100	T T	T T	T T	T T	T T	T T	T T	T T	T T	T T	T T	T T	T T	0 0	T T	T T	T T	T T	T T	T T	T T	T T	T T	T T	T T	T T	T T	T T	T T	T T	C C
4694234	TGCAGCTTCTGTTTTTTGAATGAAGCTTTGTATAGTTTTACTTATATCTCTGTACTTTCTGATGTTACA	CTGCAGCTTCTGTTTTTTGAATGAAGCTTTGTATAGTTTTACTTATATCTCTGTACTTTCTGATGTTACA	SL2.40ch05	497833	1	0.924731	0.924731	0.849462	0.0752688	0.924731	0	0.0752688	1469.28	54	0.14954	0.14954	0.14954	100	C C	C C	C C	C C	C C	C C	C C	C C	C C	C C	C C	C C	C C	T T	C C	C C	C C	C C	C C	C C	C C	C C	C C	C C	C C	C C	C C	C C	C C	C C	0 0
4694235	TGCAGCATTAGTTATTCTTGAATAAAGGATGACGGACAAGGGATTATGAACAAAGAAGTTGTCCTACTA	CTGCAGCATTAGTTATTCTTGAATAAAGGATGACGGACAAGGGATTATGAACAAAGAAGTTGTCCTACTA	SL2.40ch04	52897508	1	1	1	0.956989	0.0430108	1	0	0	348.395	48	0.0823217	0.0823217	0.0823217	100	A A	T T	A A	A A	A A	A A	A A	A A	A A	A A	A A	A A	A A	A A	A A	A A	A A	A A	A A	A A	A A	A A	A A	T T	A A	A A	A A	A A	A A	A A	A A
4694237	TGCAGTTTTCTTTACTTTCTCGTATGGAACAAAGTCTCATTACTATGGCAGAACAATTCTTCATGGAGG	CTGCAGTTTTCTTTACTTTCTCGTATGGAACAAAGTCTCATTACTATGGCAGAACAATTCTTCATGGAGG	SL2.40ch07	62034929	1	0.978495	0.978495	0.645161	0.333333	0.978495	0	0.0215054	356.112	21	0.449221	0.449221	0.449221	100	G G	C C	G G	G G	C C	G G	G G	G G	C C	G G	C C	G G	C C	G G	G G	G G	C C	C C	G G	C C	G G	G G	G G	C C	G G	G G	G G	C C	C C	G G	G G
4694239	TGCAGATTCCCTCGTAAGTGGTGATTTTCGTTACCCTAATCGCCATCGTTCTTTCTTCCTTTCATGTAT	CTGCAGATTCCCTCGTAAGTGGTGATTTTCGTTACCCTAATCGCCATCGTTCTTTCTTCCTTTCATGTAT	SL2.40ch11	53200057	1	0.978495	0.978495	0.935484	0.0430108	0.978495	0	0.0215054	472.815	54	0.0840478	0.0840478	0.0840478	100	C C	C C	T T	C C	C C	C C	C C	C C	C C	C C	C C	C C	C C	C C	C C	C C	C C	C C	C C	C C	C C	C C	C C	C C	C C	C C	C C	C C	C C	C C	C C
4694240	TGCAGGCTTTTATGATAATTGAATATATCTACATGAAGACCATACAATTACAGATCGGAAGAGCGGTTC	CTGCAGGCTTTTATGATAATTGAATATATCTACATGAAGACCATACAATTAC	SL2.40ch12	38072213	1	0.666667	0.666667	0.623656	0.0537634	0.655914	0.0107527	0.333333	164.688	20	0.120708	0.148283	0.134495	100	G G	0 0	G G	G G	0 0	G G	G G	0 0	0 0	G G	G G	0 0	G G	G G	G G	G G	0 0	G G	G G	0 0	G G	0 0	G G	0 0	0 0	G G	G G	0 0	G G	G G	C C
4694241	TGCAGGATATTCTTCTCTATTTCTTTGTCCTCCCACTTGGATGTTGAAGCCATAATTTTGCTGTCAATT	CTGCAGGATATTCTTCTCTATTTCTTTGTCCTCCCACTTGGATGTTGAAGCCATAATTTTGCTGTCAATT	SL2.40ch05	63905605	1	0.989247	0.989247	0.956989	0.0322581	0.989247	0	0.0107527	537.909	68	0.0630907	0.0630907	0.0630907	100	T T	T T	T T	T T	T T	T T	T T	T T	G G	T T	G G	T T	T T	T T	T T	T T	T T	T T	T T	T T	T T	T T	T T	T T	T T	T T	T T	T T	T T	T T	T T
4694243	TGCAGAAGAACATGAAAATCACCAGTATAAGCAAATTACAACTCACTACTATATATATATAAAGAAGTG	CTGCAGAAGAACATGAAAATCACCAGTATAAGCAAATTACAACTCACTACTATATATATATAAAGAAGTG	0	0	0	0.946237	0.946237	0.784946	0.16129	0.946237	0	0.0537634	581.94	48	0.2828	0.2828	0.2828	100	C C	C C	C C	C C	A A	C C	C C	C C	A A	C C	A A	C C	C C	C C	C C	C C	C C	A A	C C	C C	C C	A A	C C	C C	A A	C C	C C	C C	C C	C C	C C
4694243	TGCAGAAGAACATGAAAATCACCAGTATAAGCAAATTACAACTCACTACTATATATATATAAAGAAGTG	CTGCAGAAGAACATGAAAATCACCAGTATAAGCAAATTACAACTCACTACTATATATATATAAAGAAGTG	0	0	0	0.83871	0.83871	0.784946	0.0537634	0.83871	0	0.16129	581.94	24	0.119987	0.119987	0.119987	100	G G	G G	G G	G G	0 0	G G	G G	G G	0 0	G G	0 0	G G	G G	G G	G G	G G	G G	0 0	G G	G G	G G	0 0	G G	G G	0 0	G G	G G	G G	G G	G G	G G
4694244	TGCAGAAAGTAAAGACAGGGAAATAATCAGGTAAATTTTGATAACCGTGGTGTCCAGACCGCTCTTGGG	CTGCAGAAAGTAAAGACAGGGAAATAATCAGGTAAATTTTGATAACCGTGGTGTCCAGACCGCTCTTGGG	SL2.40ch08	40722767	1	1	1	0.935484	0.0752688	0.989247	0.0107527	0	1881.78	29	0.120708	0.139207	0.129957	100	G G	G G	G G	G G	G G	G G	G G	G G	G G	G G	G G	G G	G G	G G	G G	G G	G G	G G	G G	G G	G G	G G	G G	G G	G G	G G	G G	G G	G G	G G	G G
4694245	TGCAGTTACAATACATAAAAACAGTCAATGCAGTTGAAAACAGCCAGCCTTGAAACAACTTTACAGATC	CTGCAGTTACAATACATAAAAACAGTCAATGCAGTTGAAAACAGCCAGCCTTGAAACAACTTTAC	SL2.40ch03	29804732	1	0.978495	0.978495	0.548387	0.516129	0.892473	0.0860215	0.0215054	4041.93	56	0.492694	0.498491	0.495592	98.4375	G G	A A	G G	G G	A A	G G	G G	G G	A A	G G	A A	A A	A G	A A	A A	G G	A A	A A	G G	A A	A A	A A	G G	A A	A A	A A	G G	A A	A A	A A	G G
4694245	TGCAGTTACAATACATAAAAACAGTCAATGCAGTTGAAAACAGCCAGCCTTGAAACAACTTTACAGATC	CTGCAGTTACAATACATAAAAACAGTCAATGCAGTTGAAAACAGCCAGCCTTGAAACAACTTTAC	SL2.40ch03	29804732	1	0.580645	0.580645	0.548387	0.0645161	0.548387	0.0322581	0.419355	4041.93	46	0.104938	0.197531	0.151235	98.4375	0 0	G G	0 0	0 0	G G	0 0	0 0	0 0	G G	0 0	G A	G G	G G	G G	G G	0 0	G G	G G	0 0	G G	G G	G G	0 0	G G	G G	G G	0 0	G G	G G	G G	0 0
4694246	TGCAGGCAAGAGGTTGTTCTTTTGGACAATGAGATTTCATTTACAGATCGGAAGAGCGGTTCAGCAGGA	CTGCAGGCAAGAGGTTGTTCTTTTGGACAATGAGATTTCATTTAC	SL2.40ch11	49800677	1	0.989247	0.989247	0.956989	0.107527	0.913978	0.0752688	0.0107527	5547.63	22	0.0630907	0.193762	0.128426	96.875	T T	T T	T C	T T	T T	T T	T T	T T	T T	T C	T T	C C	T T	T T	T T	T T	T T	T T	T T	T T	T C	T T	T T	T T	T T	T T	T T	T T	T T	T T	T T
4694248	TGCAGTATGGTCCGTCGATGGACCTACTGGGCATCAATGGGTCCGTCGATGCACGCTGCAGCATCACTG	CTGCAGTATGGTCCGTCGATGGACCTACTGGGCATCAATGGGTCCGTCGATGCACGCTGCAGCATCACTG	SL2.40ch05	33861576	1	0.666667	0.666667	0.602151	0.0645161	0.666667	0	0.333333	112.351	29	0.174818	0.174818	0.174818	100	G G	0 0	G G	G G	T T	G G	G G	G G	T T	G G	0 0	T T	0 0	G G	G G	G G	0 0	G G	0 0	0 0	G G	0 0	G G	0 0	0 0	G G	G G	0 0	G G	G G	G G
4694249	TGCAGAAACTAGAAAAACATCCCACATCAATAAGTTACAGATCGGAAGAGCGGTTCAGCAGGAATGCCG	CTGCAGAAACTAGAAAAACATCCCACATCAATAAGTTAC	SL2.40ch06	38457734	1	0.989247	0.989247	0.978495	0.0537634	0.946237	0.0430108	0.0107527	5714.91	20	0.0215028	0.102788	0.0621456	100	T T	C C	C C	C C	C C	C C	C C	C C	C C	C C	C C	C C	C C	C C	C C	C C	C C	C C	C C	C C	C C	C C	C C	C C	C C	C C	C C	C C	C C	C C	C C
4694250	TGCAGTAAAATGGCTATAATCATTTGTGATGTAACAATCCAATACTAAGAGAAAATGGACACCACTACT	CTGCAGTAAAATGGCTATAATCATTTGTGATGTAACAATCCAATACTAAGAGAAAATGGACACCACTACT	SL2.40ch10	20511822	1	1	1	0.967742	0.0322581	1	0	0	610.032	13	0.062435	0.062435	0.062435	100	C C	C C	C C	C C	C C	C C	C C	C C	C C	C C	T T	C C	T T	C C	C C	C C	C C	C C	C C	T T	C C	C C	C C	C C	C C	C C	C C	C C	C C	C C	C C
4694251	TGCAGGCGATCTCCATGACAAGATAGATTTTGGATTTTGTAGCCATTACTTCATGTAGTTTTATTATGT	CTGCAGGCGATCTCCATGACAAGATAGATTTTGGATTTTGTAGCCATTACTTCATGTAGTTTTATTATGT	SL2.40ch03	194521	1	1	1	0.795699	0.204301	1	0	0	782.997	55	0.325124	0.325124	0.325124	100	T T	T T	T T	T T	G G	T T	T T	T T	T T	T T	T T	T T	T T	T T	T T	T T	G G	T T	T T	T T	T T	G G	T T	T T	G G	T T	T T	T T	G G	T T	T T
4694252	TGCAGAGTTAGAAATTGAGCTGAATGGACCATCCCTTTTTCTTGGGATGAAGATTGAGAAGGAAACTTT	CTGCAGAGTTAGAAATTGAGCTGAATGGACCATCCCTTTTTCTTGGGATGAAGATTGAGAAGGAAACTTT	SL2.40ch10	64681400	1	1	1	0.946237	0.0645161	0.989247	0.0107527	0	714.486	62	0.101746	0.120708	0.111227	98.4375	A A	A A	A A	A A	A A	A A	A A	A A	A A	A A	A A	A A	A A	A A	A A	A G	A A	A A	A A	A A	A A	A A	A A	A A	A A	A A	A A	A A	A A	A A	A A
4694254	TGCAGTATCGATAATCTCTTCATTTTTTGTCTCCAGTTCCTCCCCCTGAGTTGCTTCCATTTCAAGAAG	CTGCAGTATCGATAATCTCTTCATTTTTTGTCTCCAGTTCCTCCCCCTGAGTTGCTTCCATTTCAAGAAG	SL2.40ch02	38818833	1	0.967742	0.967742	0.83871	0.129032	0.967742	0	0.0322581	556.907	5	0.231111	0.231111	0.231111	100	C C	T T	T T	T T	T T	T T	C C	C C	T T	T T	T T	T T	T T	0 0	T T	T T	T T	T T	C C	T T	T T	T T	T T	T T	T T	T T	C C	T T	T T	T T	T T
4694255	TGCAGTTATCTTTACCTCGGAATTTTTCTTATCAACATTTTCCTCAGGGGAACTGAATTTTCTTCTGAG	CTGCAGTTATCTTTACCTCGGAATTTTTCTTATCAACATTTTCCTCAGGGGAACTGAATTTTCTTCTGAG	SL2.40ch04	62168785	1	0.967742	0.967742	0.602151	0.397849	0.935484	0.0322581	0.0322581	2043.14	47	0.470123	0.484198	0.47716	98.4375	G G	A A	G G	G G	A A	G A	G G	G G	A A	G G	A A	A A	A A	G G	G G	G G	A A	A A	G G	A A	G G	A A	G G	A A	A A	G G	G G	A A	A A	G G	0 0
4694256	TGCAGAATCCTCACTTTTCAACTCTTTGCGGATTTTACAGATCGGAAGAGCGGTTCAGCAGGAATGCCG	CTGCAGAATCCTCACTTTTCAACTCTTTGCGGATTTTAC	SL2.40ch03	884397	1	0.956989	0.956989	0.903226	0.0537634	0.956989	0	0.0430108	6589.33	28	0.106047	0.106047	0.106047	100	C C	C C	C C	C C	C C	C C	C C	C C	C C	C C	C C	C C	C C	C C	A A	C C	C C	C C	C C	C C	C C	C C	C C	C C	C C	A A	C C	C C	C C	C C	C C
4694259	TGCAGGGAATGTGTTGTTCAACTTTTGCAAATTTCATTTCAGTGTTGTTTTGTTTGGTTATCAGAATCT	CTGCAGGGAATGTGTTGTTCAACTTTTGCAAATTTCATTTCAGTGTTGTTTTGTTTGGTTATCAGAATCT	SL2.40ch08	258486	1	0.978495	0.978495	0.924731	0.0537634	0.978495	0	0.0215054	636.652	8	0.103852	0.103852	0.103852	100	A A	C C	A A	A A	A A	A A	A A	A A	A A	A A	A A	A A	0 0	A A	A A	A A	A A	A A	A A	0 0	A A	A A	A A	C C	A A	A A	A A	A A	A A	A A	A A
4694259	TGCAGGGAATGTGTTGTTCAACTTTTGCAAATTTCATTTCAGTGTTGTTTTGTTTGGTTATCAGAATCT	CTGCAGGGAATGTGTTGTTCAACTTTTGCAAATTTCATTTCAGTGTTGTTTTGTTTGGTTATCAGAATCT	SL2.40ch08	258486	1	0.946237	0.946237	0.924731	0.0322581	0.935484	0.0107527	0.0537634	636.652	44	0.0444215	0.0658574	0.0551395	100	T T	0 0	T T	T T	T T	T T	T T	T T	T T	T T	T T	T T	C C	T T	T T	T T	T T	T T	T T	C C	T T	T T	T T	0 0	T T	T T	T T	T T	T T	T T	T T
4694260	TGCAGCAGCAGCCAAATGCTGAATAATGCGCTCTTCGAGTTCAGACTCACTCATACCCGTGGTCAACTA	CTGCAGCAGCAGCCAAATGCTGAATAATGCGCTCTTCGAGTTCAGACTCACTCATACCCGTGGTCAACTA	SL2.40ch01	1377089	1	0.989247	0.989247	0.935484	0.0752688	0.967742	0.0215054	0.0107527	1419.18	10	0.102788	0.140595	0.121692	98.4375	G G	G G	G G	G G	G A	G G	G G	A A	G G	G G	G G	G G	G G	G G	G G	G G	G G	G G	A A	G G	G G	G G	G G	G G	G G	G G	G G	G G	G G	G G	G G
4694261	TGCAGCAACGACTTTGAATCCTGATTTGGTTTTCTAATATGGGGTTACGAAGAGGGTTTGGAAAGCAAA	CTGCAGCAACGACTTTGAATCCTGATTTGGTTTTCTAATATGGGGTTACGAAGAGGGTTTGGAAAGCAAA	SL2.40ch03	52610573	1	0.989247	0.989247	0.913978	0.0752688	0.989247	0	0.0107527	170.529	47	0.140595	0.140595	0.140595	100	C C	C C	C C	C C	C C	C C	C C	C C	T T	C C	T T	T T	C C	C C	C C	C C	C C	C C	C C	C C	C C	C C	0 0	C C	C C	C C	C C	C C	C C	C C	C C
4694262	TGCAGATGGAAAAGGTGGGGTATCTTTATTTTTCCGTAAAAGAATTTCTAACCTTTTCTTTTTTTTTTT	CTGCAGATGGAAAAGGTGGGGTATCTTTATTTTTCCGTAAAAGAATTTCTAACCTTTTCTTTTTTTTTTT	SL2.40ch06	29293469	1	0.903226	0.903226	0.473118	0.451613	0.88172	0.0215054	0.0967742	400.97	64	0.498866	0.5	0.499433	98.4375	0 0	C C	T T	T T	C C	T T	C C	T T	C C	0 0	T C	C C	C C	T T	T T	C C	C C	C C	0 0	C C	T T	C C	C C	C C	C C	T T	T T	C C	C C	T T	T T
4694262	TGCAGATGGAAAAGGTGGGGTATCTTTATTTTTCCGTAAAAGAATTTCTAACCTTTTCTTTTTTTTTTT	CTGCAGATGGAAAAGGTGGGGTATCTTTATTTTTCCGTAAAAGAATTTCTAACCTTTTCTTTTTTTTTTT	SL2.40ch06	29293469	1	0.516129	0.516129	0.473118	0.0537634	0.505376	0.0107527	0.483871	400.97	63	0.152778	0.186632	0.169705	100	0 0	0 0	T T	T T	0 0	T T	0 0	T T	0 0	0 0	T T	0 0	C C	T T	T C	0 0	0 0	0 0	0 0	0 0	T T	0 0	0 0	0 0	0 0	T T	T T	0 0	0 0	T T	T T
4694263	TGCAGTTTAGTTTATGAGCCCTCTACCACTGTCTTGAATATCATAGACTTACTGGAAGAACAAAAAAGC	CTGCAGTTTAGTTTATGAGCCCTCTACCACTGTCTTGAATATCATAGACTTACTGGAAGAACAAAAAAGC	SL2.40ch05	1154633	1	1	1	0.537634	0.462366	1	0	0	592.799	8	0.497167	0.497167	0.497167	100	A A	C C	A A	A A	C C	A A	A A	A A	C C	A A	C C	C C	C C	A A	A A	A A	C C	C C	A A	C C	C C	C C	A A	C C	C C	A A	A A	C C	C C	A A	A A
4694265	TGCAGTGATGTTTTCTTACAATGCCTTTTCTTTGTCATTTTCTAAAACACCTTCACCATTTGCTATAAT	CTGCAGTGATGTTTTCTTACAATGCCTTTTCTTTGTCATTTTCTAAAACACCTTCACCATTTGCTATAAT	SL2.40ch04	52441577	1	0.978495	0.978495	0.924731	0.0537634	0.978495	0	0.0215054	1536.64	14	0.103852	0.103852	0.103852	100	C C	C C	C C	C C	C C	C C	C C	C C	C C	C C	C C	C C	C C	C C	C C	C C	C C	C C	C C	C C	C C	C C	C C	C C	C C	C C	C C	C C	C C	C C	C C
4694266	TGCAGCACATTCCACAGCCATGTTGAATTTGCAAAGTCGCATTCTCCCTCCAAATTTCCTTTGTCAAAA	CTGCAGCACATTCCACAGCCATGTTGAATTTGCAAAGTCGCATTCTCCCTCCAAATTTCCTTTGTCAAAA	SL2.40ch10	3971547	1	0.956989	0.956989	0.752688	0.204301	0.956989	0	0.0430108	159.025	62	0.335816	0.335816	0.335816	100	G G	G G	C C	C C	G G	G G	G G	G G	G G	G G	G G	G G	G G	G G	C C	G G	G G	G G	G G	G G	G G	G G	G G	G G	G G	C C	G G	G G	G G	C C	C C
4694267	TGCAGAGGTATCGTGCTAATTTGAGAGTAGCCTCAAGCTCGAAACTTAGAGGAGAAACTCTGCACCAAA	CTGCAGAGGTATCGTGCTAATTTGAGAGTAGCCTCAAGCTCGAAACTTAGAGGAGAAACTCTGCACCAAA	SL2.40ch06	37660733	1	1	1	0.946237	0.0537634	1	0	0	535.174	37	0.101746	0.101746	0.101746	100	C C	C C	C C	C C	T T	C C	C C	C C	C C	C C	C C	C C	C C	C C	C C	C C	C C	T T	C C	C C	C C	C C	C C	C C	C C	C C	C C	C C	C C	C C	C C
4694268	TGCAGAAGGGAGGTGAAAAATAGCTAAACTCAGACTGCTCTTACAGATCGGAAGAGCGGTTCAGCAGGA	CTGCAGAAGGGAGGTGAAAAATAGCTAAACTCAGACTGCTCTTAC	SL2.40ch09	59825144	1	1	1	0.903226	0.11828	0.978495	0.0215054	0	1936.53	29	0.174818	0.208579	0.191698	100	T T	T T	T T	T T	T T	T T	T T	T T	T T	T T	T T	T T	T T	T T	T T	T T	T T	T T	A A	T T	T T	T T	T T	T T	T T	T T	A A	T T	T T	T T	A A
4694270	TGCAGACTCTGGAACTTTGCTTAGGTAGTTGAATGCCTCTCTCGCAAGGTTTTCTCTCTCCTCTGCATC	CTGCAGACTCTGGAACTTTGCTTAGGTAGTTGAATGCCTCTCTCGCAAGGTTTTCTCTCTCCTCTGCATC	SL2.40ch07	2876586	1	0.903226	0.903226	0.827957	0.0752688	0.903226	0	0.0967742	123.871	5	0.152778	0.152778	0.152778	100	A A	A A	A A	A A	A A	A A	A A	A A	T T	A A	T T	T T	A A	A A	A A	A A	A A	0 0	A A	0 0	A A	A A	A A	A A	A A	0 0	A A	A A	A A	A A	A A
4694271	TGCAGCCGAGTTTAACGGTGACGTTACTGAGAATGATTCTTCTCCGGTGAGTTGACATTGCCGGAAAAA	CTGCAGCCGAGTTTAACGGTGACGTTACTGAGAATGATTCTTCTCCGGTGAGTTGACATTGCCGGAAAAA	SL2.40ch01	1955372	1	0.967742	0.967742	0.860215	0.107527	0.967742	0	0.0322581	308.232	10	0.197531	0.197531	0.197531	100	T T	T T	T T	T T	T T	0 0	T T	T T	T T	T T	T T	T T	G G	T T	T T	T T	T T	T T	T T	G G	G G	G G	T T	T T	G G	T T	T T	T T	T T	T T	T T
4694272	TGCAGAGCACGTTGGAAATGCTAGCCTTCACAAATGATATCAATCAAAAAATTATCATATATCAACAAC	CTGCAGAGCACGTTGGAAATGCTAGCCTTCACAAATGATATCAATCAAAAAATTATCATATATCAACAAC	SL2.40ch06	35526672	1	0.989247	0.989247	0.548387	0.451613	0.978495	0.0107527	0.0107527	281.981	37	0.494093	0.496219	0.495156	98.4375	T T	A A	T T	T T	A A	T T	T T	T T	A A	T T	A A	A A	A A	T A	T T	T T	A A	A A	T T	A A	T T	A A	T T	A A	A A	T T	T T	A A	A A	T T	T T
4694273	TGCAGGGCCCATTCAGGGGCGATGCTCCCAAGATGAACCTAGGGTTCGAACCCGAGACCTCTAGTTACA	CTGCAGGGCCCATTCAGGGGCGATGCTCCCAAGATGAACCTAGGGTTCGAACCCGAGACCTCTAGTTACA	SL2.40ch04	2570411	1	0.978495	0.978495	0.956989	0.0215054	0.978495	0	0.0215054	312.864	41	0.04299	0.04299	0.04299	100	G G	G G	G G	G G	G G	G G	G G	G G	G G	G G	G G	G G	G G	G G	G G	C C	G G	G G	G G	G G	G G	G G	C C	G G	0 0	G G	G G	G G	G G	G G	G G
4694274	TGCAGAAAAGCCAGCACTTATAATTCAGTCTGTCCTTTGTATACCGTTCCTGACAGGTTCCTTTGTGGC	CTGCAGAAAAGCCAGCACTTATAATTCAGTCTGTCCTTTGTATACCGTTCCTGACAGGTTCCTTTGTGGC	SL2.40ch03	12862422	1	1	1	0.860215	0.182796	0.956989	0.0430108	0	672.232	21	0.24049	0.298763	0.269627	100	A A	A A	A A	A A	A A	A A	A A	A A	A A	A A	A A	A A	A A	A A	G G	G G	A A	A A	A A	A A	A A	A A	G G	A A	A A	G G	A A	A A	A A	G G	G G
4694275	TGCAGCTGCCGGTAATGCTTTGGAGGGAGAAATGTTGAAGATCACCTTGTCCAAACCAAAGAATGGAAA	CTGCAGCTGCCGGTAATGCTTTGGAGGGAGAAATGTTGAAGATCACCTTGTCCAAACCAAAGAATGGAAA	SL2.40ch11	49044526	1	0.967742	0.967742	0.913978	0.0645161	0.956989	0.0107527	0.0322581	419.646	30	0.104938	0.124444	0.114691	100	A A	A A	A A	A A	A A	A A	A A	A A	A A	A A	A A	A A	A A	A A	A A	A A	A A	A A	A A	A A	A A	0 0	A A	A A	0 0	A A	A A	A A	A A	A A	A A
4694276	TGCAGAATTTAGGTGATAAATGTTGCAAGATAAGTATCAAGAATCAAACATGAACAATTGTTCAAGACC	CTGCAGAATTTAGGTGATAAATGTTGCAAGATAAGTATCAAGAATCAAACATGAACAATTGTTCAAGACC	SL2.40ch03	60720653	1	1	1	0.978495	0.0215054	1	0	0	590.306	39	0.0420858	0.0420858	0.0420858	100	A A	A A	A A	A A	A A	A A	A A	A A	A A	A A	A A	A A	A A	A A	A A	C C	A A	A A	A A	A A	A A	A A	C C	A A	A A	A A	A A	A A	A A	A A	A A
4694277	TGCAGCTTTGCACGATTATGGTAGAAAAATCGTAACTTGGAATAGGAGTATTGAAATCATGATTTTATT	CTGCAGCTTTGCACGATTATGGTAGAAAAATCGTAACTTGGAATAGGAGTATTGAAATCATGATTTTATT	SL2.40ch01	53158761	1	0.827957	0.827957	0.774194	0.0537634	0.827957	0	0.172043	694.771	66	0.121437	0.121437	0.121437	100	A A	A A	A A	A A	0 0	A A	A A	A A	A A	A A	0 0	A A	A A	A A	A A	A A	A A	0 0	A A	A A	A A	A A	A A	A A	A A	A A	A A	A A	A A	A A	A A
4694278	TGCAGACTGCCAGTGTGAGAAAGCTTACACAGGCTGAGTTGCATTCATTTATATGAACTCGAATAACAA	CTGCAGACTGCCAGTGTGAGAAAGCTTACACAGGCTGAGTTGCATTCATTTATATGAACTCGAATAACAA	SL2.40ch05	64554244	1	1	1	0.946237	0.0537634	1	0	0	270.978	60	0.101746	0.101746	0.101746	100	G G	G G	G G	G G	G G	G G	G G	G G	G G	G G	G G	G G	G G	G G	G G	G G	G G	G G	G G	G G	G G	G G	G G	G G	G G	G G	G G	G G	G G	G G	G G
4694279	TGCAGGAGTGAACATCTCTGTAGATACAATTTGTGGCTGTTTGTTCCTGGTTCAGTTCTTTGCAGGTAT	CTGCAGGAGTGAACATCTCTGTAGATACAATTTGTGGCTGTTTGTTCCTGGTTCAGTTCTTTGCAGGTAT	SL2.40ch01	85752911	1	1	1	0.892473	0.107527	1	0	0	1056.82	32	0.19193	0.19193	0.19193	100	G G	G G	T T	T T	G G	G G	G G	G G	G G	G G	G G	G G	G G	G G	G G	G G	G G	G G	G G	G G	G G	G G	G G	G G	G G	G G	G G	G G	G G	G G	G G
4694280	TGCAGTAAAATCGTCTGCCCTACAATCAAACTCTCATGCTTAGATAAGCATTTACAGATCGGAAGAGCG	CTGCAGTAAAATCGTCTGCCCTACAATCAAACTCTCATGCTTAGATAAGCATTTAC	SL2.40ch08	57682709	1	0.989247	0.989247	0.849462	0.236559	0.892473	0.0967742	0.0107527	4246.9	21	0.242675	0.363894	0.303285	96.875	G G	A A	A G	G G	A A	G G	A A	A A	A A	A A	A A	A G	A A	A A	A A	G G	A A	A A	G G	A A	A A	A A	G G	A A	A A	A A	G G	A A	A A	A A	A A
4694281	TGCAGAAAAAAAAGTAGATGAAACTATTGCTAAAAAGATGGTAGGAACAAACAGAGTGTAAGAAGTATT	CTGCAGAAAAAAAAGTAGATGAAACTATTGCTAAAAAGATGGTAGGAACAAACAGAGTGTAAGAAGTATT	SL2.40ch06	36936903	1	0.946237	0.946237	0.892473	0.0537634	0.946237	0	0.0537634	164.894	8	0.10718	0.10718	0.10718	100	A A	A A	A A	A A	A A	A A	A A	A A	A A	A A	A A	A A	A A	A A	A A	0 0	A A	A A	A A	A A	A A	A A	A A	A A	A A	A A	A A	0 0	A A	A A	A A
4694282	TGCAGCAAATCAACCATATATATGGAATGCGTTCAGCTTCATCAAGTACACGTTTTTGTTGAACATATC	CTGCAGCAAATCAACCATATATATGGAATGCGTTCAGCTTCATCAAGTACACGTTTTTGTTGAACATATC	SL2.40ch12	1634556	1	0.978495	0.978495	0.956989	0.0215054	0.978495	0	0.0215054	381.219	11	0.04299	0.04299	0.04299	100	A A	A A	A A	A A	A A	A A	A A	A A	A A	T T	A A	A A	A A	A A	A A	A A	A A	A A	A A	A A	A A	A A	A A	A A	A A	A A	A A	A A	A A	A A	A A
4694283	TGCAGATGCAAGTGTAAGCCTTCAGACGACTAGCAAATCTAGCGTCTTCACCTTTACTAGCCTCGAATC	CTGCAGATGCAAGTGTAAGCCTTCAGACGACTAGCAAATCTAGCGTCTTCACCTTTACTAGCCTCGAATC	SL2.40ch04	2660278	1	1	1	0.989247	0.0107527	1	0	0	504.279	68	0.0212741	0.0212741	0.0212741	100	C C	C C	C C	C C	A A	C C	C C	C C	C C	C C	C C	C C	C C	C C	C C	C C	C C	C C	C C	C C	C C	C C	C C	C C	C C	C C	C C	C C	C C	C C	C C
4694284	TGCAGGGACTTGGTGTCATGGGTTTTTCAACTGAAATCTGAGAACAGAGTGGAGGAGATATTCGATACA	CTGCAGGGACTTGGTGTCATGGGTTTTTCAACTGAAATCTGAGAACAGAGTGGAGGAGATATTCGATACA	SL2.40ch07	62832652	1	0.978495	0.978495	0.924731	0.0645161	0.967742	0.0107527	0.0215054	592.578	49	0.103852	0.123174	0.113513	100	T T	T T	T T	T T	T T	T T	0 0	T T	T T	T T	T T	T T	T T	T T	T T	T T	T T	T T	T T	T T	T T	T T	T T	T T	T T	T T	T T	T T	T T	T T	T T
4694284	TGCAGGGACTTGGTGTCATGGGTTTTTCAACTGAAATCTGAGAACAGAGTGGAGGAGATATTCGATACA	CTGCAGGGACTTGGTGTCATGGGTTTTTCAACTGAAATCTGAGAACAGAGTGGAGGAGATATTCGATACA	SL2.40ch07	62832652	1	0.946237	0.946237	0.924731	0.0215054	0.946237	0	0.0537634	592.578	37	0.0444215	0.0444215	0.0444215	100	C C	C C	C C	C C	C C	C C	T T	C C	C C	C C	C C	C C	C C	C C	C C	C C	C C	C C	C C	C C	C C	C C	C C	C C	C C	C C	C C	C C	C C	C C	C C
4694285	TGCAGTTGAGTTCTGTTACAACTATTCTAGTCTTGTGCTCCCTGGCTGTCATTTTGGTTGAAGCTCTGG	CTGCAGTTGAGTTCTGTTACAACTATTCTAGTCTTGTGCTCCCTGGCTGTCATTTTGGTTGAAGCTCTGG	SL2.40ch01	83476765	1	0.978495	0.978495	0.913978	0.0645161	0.978495	0	0.0215054	215.877	12	0.123174	0.123174	0.123174	100	C C	C C	C C	C C	C C	C C	C C	C C	C C	C C	C C	C C	C C	C C	C C	C C	0 0	C C	0 0	C C	C C	C C	C C	C C	C C	C C	C C	C C	C C	C C	C C
4694286	TGCAGTAAACCATAAATAATTGACACAAAGAACCAAGGTAAGATTGAAACAATTCAAGGACCAACACTA	CTGCAGTAAACCATAAATAATTGACACAAAGAACCAAGGTAAGATTGAAACAATTCAAGGACCAACACTA	SL2.40ch09	67621574	1	0.978495	0.978495	0.623656	0.354839	0.978495	0	0.0215054	237.472	67	0.462263	0.462263	0.462263	100	T T	T T	T T	T T	A A	T T	T T	T T	T T	A A	T T	A A	T T	T T	A A	T T	T T	T T	T T	T T	A A	A A	T T	T T	A A	A A	T T	T T	A A	A A	A A
4694287	TGCAGTCATGCGAAGCAAATTGCATTTCAACTCACTCCTCAAGCGCTCCAGAAATATTTCACATCAATT	CTGCAGTCATGCGAAGCAAATTGCATTTCAACTCACTCCTCAAGCGCTCCAGAAATATTTCACATCAATT	SL2.40ch04	3372283	1	1	1	0.946237	0.0537634	1	0	0	268.321	10	0.101746	0.101746	0.101746	100	C C	C C	C C	C C	C C	C C	C C	C C	C C	C C	C C	C C	C C	A A	C C	C C	C C	C C	C C	C C	C C	C C	C C	C C	C C	C C	C C	C C	C C	C C	C C
4694288	TGCAGGAACAACTCCGTGTGGCGGACTTGTTTCCGACGATAATTCAAAAGATTTACAGATCGGAAGAGC	CTGCAGGAACAACTCCGTGTGGCGGACTTGTTTCCGACGATAATTCAAAAGATTTAC	SL2.40ch07	13695804	1	0.935484	0.935484	0.55914	0.376344	0.935484	0	0.0645161	510.562	33	0.480909	0.480909	0.480909	100	C C	T T	C C	C C	T T	C C	C C	C C	T T	C C	T T	T T	T T	C C	C C	C C	T T	T T	C C	T T	C C	T T	C C	0 0	T T	C C	C C	T T	T T	C C	0 0
4694288	TGCAGGAACAACTCCGTGTGGCGGACTTGTTTCCGACGATAATTCAAAAGATTTACAGATCGGAAGAGC	CTGCAGGAACAACTCCGTGTGGCGGACTTGTTTCCGACGATAATTCAAAAGATTTAC	SL2.40ch07	13695804	1	0.591398	0.591398	0.55914	0.0322581	0.591398	0	0.408602	510.562	36	0.10314	0.10314	0.10314	100	C C	0 0	C C	C C	0 0	C C	C C	C C	0 0	C C	0 0	0 0	0 0	C C	C C	C C	0 0	0 0	C C	0 0	C C	0 0	C C	0 0	0 0	C C	C C	0 0	0 0	C C	T T
4694289	TGCAGCACTCTTTGGGGACGCGCAGATACGAATCCTGGTTGTGTCTCCATCATTTTCACTTCATCTGAT	CTGCAGCACTCTTTGGGGACGCGCAGATACGAATCCTGGTTGTGTCTCCATCATTTTCACTTCATCTGAT	SL2.40ch02	36147802	1	1	1	0.935484	0.0645161	1	0	0	3536.37	7	0.120708	0.120708	0.120708	100	C C	C C	C C	C C	C C	C C	C C	G G	C C	C C	C C	C C	C C	C C	C C	C C	C C	C C	C C	C C	C C	C C	C C	C C	C C	C C	C C	C C	C C	C C	C C
4694290	TGCAGATTTGGGGTTGGCTCCCTGTGCCTATAGTGTTCCCTAAAGCATCCCCTGGACAATTACAGATCG	CTGCAGATTTGGGGTTGGCTCCCTGTGCCTATAGTGTTCCCTAAAGCATCCCCTGGACAATTAC	SL2.40ch03	40768016	1	0.870968	0.870968	0.376344	0.505376	0.860215	0.0107527	0.129032	336.844	9	0.490779	0.487121	0.48895	100	G G	T T	G G	G G	T T	G G	0 0	G G	T T	G G	T T	T T	T T	T T	T T	G G	T T	T T	G G	T T	T T	T T	G G	T T	0 0	T T	0 0	0 0	T T	T T	T T
4694292	TGCAGTTTCAATAAGAAAACATCCATACTTGATATAAATTACAGATCGGAAGAGCGGTTCAGCAGGAAT	CTGCAGTTTCAATAAGAAAACATCCATACTTGATATAAATTAC	0	0	0	0.688172	0.688172	0.634409	0.0537634	0.688172	0	0.311828	163.182	19	0.144043	0.144043	0.144043	100	C C	C C	C C	C C	C C	0 0	0 0	C C	C C	C C	0 0	C C	C C	C C	C C	C C	C C	0 0	C C	0 0	C C	C C	C C	0 0	C C	0 0	C C	C C	C C	C C	C C
4694293	TGCAGTTGTTCAATACCAATACACTCCTGTACCCAGGCAACTTAGATACTAATATCATTAGCTAGACAA	CTGCAGTTGTTCAATACCAATACACTCCTGTACCCAGGCAACTTAGATACTAATATCATTAGCTAGACAA	SL2.40ch12	4813958	1	1	1	0.989247	0.0322581	0.978495	0.0215054	0	1160.4	38	0.0212741	0.062435	0.0418545	100	A A	A A	A A	A A	A A	A A	A A	A A	G G	A A	A A	A A	A A	A A	A A	A A	A A	A A	A A	A A	A A	A A	A A	A A	A A	A A	A A	A A	A A	A A	A A
4694294	TGCAGTTATCAGATTTCGAAAAAAGACAGGTAAAACAACGACACTGTAAACACATCCATATAGTTTCAC	CTGCAGTTATCAGATTTCGAAAAAAGACAGGTAAAACAACGACACTGTAAACACATCCATATAGTTTCAC	SL2.40ch03	10152345	1	0.989247	0.989247	0.935484	0.0537634	0.989247	0	0.0107527	327.63	41	0.102788	0.102788	0.102788	100	C C	C C	C C	C C	C C	C C	C C	C C	C C	C C	C C	C C	C C	C C	C C	C C	C C	C C	C C	0 0	C C	C C	C C	C C	C C	C C	C C	C C	C C	C C	C C
4694295	TGCAGGTGACAGAATGCATCCCTACACTGCTAATTTCTCCTTCCCACTCCCTTTTGTCCCACATAATAA	CTGCAGGTGACAGAATGCATCCCTACACTGCTAATTTCTCCTTCCCACTCCCTTTTGTCCCACATAATAA	SL2.40ch04	18465808	1	0.989247	0.989247	0.88172	0.107527	0.989247	0	0.0107527	284.83	57	0.193762	0.193762	0.193762	100	C C	C C	C C	C C	C C	C C	C C	C C	C C	C C	C C	C C	C C	C C	C C	C C	G G	C C	C C	C C	C C	C C	C C	C C	C C	C C	C C	G G	G G	C C	C C
4694296	TGCAGTACGACTTCAAGAGCATTGAGACTTTTATATGCGAGGTTGCAACTTGTGCAACTCACTGTATGA	CTGCAGTACGACTTCAAGAGCATTGAGACTTTTATATGCGAGGTTGCAACTTGTGCAACTCACTGTATGA	SL2.40ch04	31076461	1	1	1	0.935484	0.0752688	0.989247	0.0107527	0	1333.29	41	0.120708	0.139207	0.129957	100	G G	G G	G G	G G	G G	G G	G G	G G	G G	G G	G G	G G	G G	G G	G G	G G	G G	G G	G G	G G	G G	G G	G G	G G	G G	G G	G G	G G	G G	G G	G G
4694297	TGCAGAGCCATTATGGTTAGGAAACAATCTAAGAGAGATGATGCCAATGCTCTTACAACCAACTTTACA	CTGCAGAGCCATTATGGTTAGGAAACAATCTAAGAGAGATGATGCCAATGCTCTTACAACCAACTTTACA	SL2.40ch01	75653853	1	1	1	0.946237	0.0537634	1	0	0	3170.59	58	0.101746	0.101746	0.101746	100	C C	C C	C C	C C	C C	C C	C C	C C	C C	C C	C C	C C	C C	C C	C C	C C	C C	C C	C C	C C	C C	C C	C C	C C	C C	C C	C C	C C	C C	C C	C C
4694298	TGCAGCCCACATTTATGCAAAGACAACTCTCCAATGATTCCATTCCTTCTTACTGTACTTGTGGGTCAA	CTGCAGCCCACATTTATGCAAAGACAACTCTCCAATGATTCCATTCCTTCTTACTGTACTTGTGGGTCAA	SL2.40ch10	56588908	1	0.978495	0.978495	0.677419	0.301075	0.978495	0	0.0215054	359.693	41	0.426036	0.426036	0.426036	100	A A	A A	A A	A A	A A	A A	A A	A A	A A	G G	A A	A A	A A	G G	G G	G G	A A	A A	A A	A A	A A	A A	G G	A A	A A	G G	A A	A A	A A	G G	G G
4694299	TGCAGCTGAACTATGTTTATTTTCTCTAAACTATGGTTGTTTTTTGGAATAATGAGAGAAAAGAAATAA	CTGCAGCTGAACTATGTTTATTTTCTCTAAACTATGGTTGTTTTTTGGAATAATGAGAGAAAAGAAATAA	SL2.40ch10	17765272	1	1	1	0.903226	0.139785	0.956989	0.0430108	0	771.486	39	0.174818	0.24049	0.207654	100	T T	T T	T T	T T	T T	T T	T T	T T	T T	T T	T T	T T	T T	T T	C C	T T	T T	T C	T T	T T	T T	T T	T T	T T	T T	C C	T T	T T	T T	C C	C C
4694300	TGCAGATCTTCGTCACTGACATCTGTCTGCACCAACTTGTCCTCCTCACTGTCTTGATCTCTCAAGAGA	CTGCAGATCTTCGTCACTGACATCTGTCTGCACCAACTTGTCCTCCTCACTGTCTTGATCTCTCAAGAGA	SL2.40ch02	42888822	1	0.956989	0.956989	0.913978	0.0430108	0.956989	0	0.0430108	1912.83	25	0.0858478	0.0858478	0.0858478	100	T T	C C	T T	T T	T T	T T	T T	T T	T T	T T	T T	T T	T T	T T	T T	T T	T T	T T	T T	T T	T T	T T	T T	C C	T T	T T	T T	T T	T T	T T	T T
4694301	TGCAGAACAATGCAGTTACAGCTCAAGGTTCTGCAAAGAACACTAATTAGTTGCAAAGAAATCCTTTCA	CTGCAGAACAATGCAGTTACAGCTCAAGGTTCTGCAAAGAACACTAATTAGTTGCAAAGAAATCCTTTCA	SL2.40ch02	41909642	1	1	1	0.946237	0.0645161	0.989247	0.0107527	0	1699.25	27	0.101746	0.120708	0.111227	100	G G	G G	G G	G G	G G	G G	G G	G G	G G	G G	G G	G G	G G	G G	G G	G G	G G	G G	G G	G G	G G	G G	G G	G G	G G	G G	G G	G G	G G	G G	G G
4694305	TGCAGCAGAACATTCCTCAAATTGATCAGCAACCTCTACTTGTCTGGTTGAACCGTTATATGTCATGAT	CTGCAGCAGAACATTCCTCAAATTGATCAGCAACCTCTACTTGTCTGGTTGAACCGTTATATGTCATGAT	SL2.40ch05	1995165	2	0.860215	0.860215	0.806452	0.0537634	0.860215	0	0.139785	127.662	8	0.117188	0.117188	0.117188	100	A A	A A	A A	A A	A A	A A	A A	A A	A A	A A	A A	A A	A A	A A	A A	A A	A A	0 0	A A	0 0	A A	A A	A A	A A	A A	A A	0 0	A A	A A	A A	A A
4694305	TGCAGCAGAACATTCCTCAAATTGATCAGCAACCTCTACTTGTCTGGTTGAACCGTTATATGTCATGAT	CTGCAGCAGAACATTCCTCAAATTGATCAGCAACCTCTACTTGTCTGGTTGAACCGTTATATGTCATGAT	SL2.40ch05	2085627	2	0.860215	0.860215	0.806452	0.0537634	0.860215	0	0.139785	127.662	8	0.117188	0.117188	0.117188	100	A A	A A	A A	A A	A A	A A	A A	A A	A A	A A	A A	A A	A A	A A	A A	A A	A A	0 0	A A	0 0	A A	A A	A A	A A	A A	A A	0 0	A A	A A	A A	A A
4694306	TGCAGTGTCTTTGGTCTTCTCCTTCATGTCGTGGGCTCGCTCTTTGGCATTCTCCTTAGTGTTATGTGC	CTGCAGTGTCTTTGGTCTTCTCCTTCATGTCGTGGGCTCGCTCTTTGGCATTCTCCTTAGTGTTATGTGC	SL2.40ch02	37370582	1	0.913978	0.913978	0.612903	0.311828	0.903226	0.0107527	0.0860215	131.77	66	0.441799	0.44955	0.445675	100	T T	T T	C C	C C	T T	C C	C C	T T	T T	C C	T T	T T	T T	C C	T T	T T	T T	T T	C C	T T	T T	0 0	T T	T T	T T	T T	0 0	T T	T T	T T	T T
4694307	TGCAGATTCAACAATATTCAGCATGCATGGGTGTCAGGCTATTCCCATAGAGCGCAAAAGCTTCAAACT	CTGCAGATTCAACAATATTCAGCATGCATGGGTGTCAGGCTATTCCCATAGAGCGCAAAAGCTTCAAACT	SL2.40ch01	46504255	1	1	1	0.967742	0.0322581	1	0	0	630.276	59	0.062435	0.062435	0.062435	100	G G	G G	G G	G G	G G	T T	T T	T T	G G	G G	G G	G G	G G	G G	G G	G G	G G	G G	G G	G G	G G	G G	G G	G G	G G	G G	G G	G G	G G	G G	G G
4694308	TGCAGAAGGAGCCAGAATTGCTGGTGCCTCGAGGATAATTGGTGTTGATTTACAGATCGGAAGAGCGGT	CTGCAGAAGGAGCCAGAATTGCTGGTGCCTCGAGGATAATTGGTGTTGATTTAC	SL2.40ch06	33997763	1	1	1	0.935484	0.0645161	1	0	0	4904.6	14	0.120708	0.120708	0.120708	100	G G	G G	G G	G G	G G	G G	G G	G G	G G	G G	G G	A A	G G	G G	G G	G G	G G	G G	G G	G G	G G	G G	G G	G G	G G	G G	G G	G G	G G	G G	G G
4694309	TGCAGCAATATTTTTGTTTGGGAATAAATGCCAAATACAAGTGAGCTCTCAAAGGCCATGCCAATGAAC	CTGCAGCAATATTTTTGTTTGGGAATAAATGCCAAATACAAGTGAGCTCTCAAAGGCCATGCCAATGAAC	SL2.40ch10	3112007	1	1	1	0.967742	0.0430108	0.989247	0.0107527	0	595.347	68	0.062435	0.0823217	0.0723783	100	C C	C C	C C	C C	C C	C C	C C	C C	C C	C C	C C	C C	T T	C C	C C	C C	C C	C C	C C	T T	C C	C C	C C	C C	C C	C C	C T	C C	C C	C C	C C
4694310	TGCAGAAGCTAGATGATGAAAAGCTGATTAGGAGCAATATTACAGATCGGAAGAGCGGTTCAGCAGGAA	CTGCAGAAGCTAGATGATGAAAAGCTGATTAGGAGCAATATTAC	SL2.40ch09	57591608	1	1	1	0.956989	0.0430108	1	0	0	4415.33	25	0.0823217	0.0823217	0.0823217	100	T T	G G	G G	G G	G G	T T	G G	G G	G G	G G	G G	G G	G G	G G	G G	G G	G G	G G	G G	G G	G G	G G	G G	G G	G G	G G	T T	G G	G G	G G	G G
4694311	TGCAGCCACTAACAATTTTTCACCGTCTAATAAGATAGGGCATGGTGGCTTTGGCGATGTATATAAGGT	CTGCAGCCACTAACAATTTTTCACCGTCTAATAAGATAGGGCATGGTGGCTTTGGCGATGTATATAAGGT	SL2.40ch02	38718753	2	1	1	0.978495	0.0215054	1	0	0	631.708	40	0.0420858	0.0420858	0.0420858	100	C C	C C	C C	C C	C C	C C	C C	C C	C C	C C	C C	C C	C C	C C	C C	T T	C C	C C	C C	C C	C C	C C	T T	C C	C C	C C	C C	C C	C C	C C	C C
4694311	TGCAGCCACTAACAATTTTTCACCGTCTAATAAGATAGGGCATGGTGGCTTTGGCGATGTATATAAGGT	CTGCAGCCACTAACAATTTTTCACCGTCTAATAAGATAGGGCATGGTGGCTTTGGCGATGTATATAAGGT	SL2.40ch02	38709170	2	1	1	0.978495	0.0215054	1	0	0	631.708	40	0.0420858	0.0420858	0.0420858	100	C C	C C	C C	C C	C C	C C	C C	C C	C C	C C	C C	C C	C C	C C	C C	T T	C C	C C	C C	C C	C C	C C	T T	C C	C C	C C	C C	C C	C C	C C	C C
4694313	TGCAGAACCAAACAATAACTTTTATGCAGCTAATTATGCTCATTTTCTTTGGAATACTGGTGGTGAAGA	CTGCAGAACCAAACAATAACTTTTATGCAGCTAATTATGCTCATTTTCTTTGGAATACTGGTGGTGAAGA	SL2.40ch06	44132439	1	0.989247	0.989247	0.946237	0.0430108	0.989247	0	0.0107527	238.001	38	0.0831758	0.0831758	0.0831758	100	C C	C C	T T	T T	C C	C C	C C	C C	C C	C C	C C	C C	C C	C C	C C	C C	C C	C C	C C	C C	C C	C C	C C	C C	C C	C C	C C	C C	C C	C C	C C
4694315	TGCAGAGGCTTATTAGAGATTGTTGGACAGAAAAGATGACAGGGGCCTAAAGTAATTTACTTATCCAAT	CTGCAGAGGCTTATTAGAGATTGTTGGACAGAAAAGATGACAGGGGCCTAAAGTAATTTACTTATCCAAT	SL2.40ch12	63918879	1	1	1	0.946237	0.0537634	1	0	0	478.327	43	0.101746	0.101746	0.101746	100	G G	G G	G G	G G	G G	G G	G G	G G	G G	G G	G G	G G	G G	G G	G G	G G	G G	G G	G G	G G	G G	G G	G G	G G	G G	G G	G G	G G	G G	G G	G G
4694316	TGCAGTCTGCAATGTGCATTGTTTTCTACTAACGTTACAGATCGGAAGAGCGGTTCAGCAGGAATGCCG	CTGCAGTCTGCAATGTGCATTGTTTTCTACTAACGTTAC	SL2.40ch10	4509680	1	1	1	0.623656	0.387097	0.989247	0.0107527	0	3740.25	10	0.469418	0.474506	0.471962	98.4375	A A	A A	T T	T T	A A	A A	A A	A A	A A	T T	A A	A A	A A	T T	A T	T T	A A	A A	A A	A A	A A	A A	T T	A A	A A	T T	A A	A A	A A	T T	T T
4694317	TGCAGCTTCTGCACAATATTCGTTTGACCAATGATAAAAGCGTCTTCACTGGGGAAGACTGATTTTTTG	CTGCAGCTTCTGCACAATATTCGTTTGACCAATGATAAAAGCGTCTTCACTGGGGAAGACTGATTTTTTG	SL2.40ch07	64248629	1	1	1	0.946237	0.0537634	1	0	0	640.03	65	0.101746	0.101746	0.101746	100	T T	T T	T T	T T	T T	T T	T T	T T	T T	T T	T T	T T	T T	T T	T T	T T	T T	T T	T T	T T	T T	T T	T T	T T	T T	T T	T T	T T	T T	T T	T T
4694318	TGCAGATGAATAATACATAGGTTTAGTCACTCTTTTCCATAGTTCAGATCAGCGGACCAGTCTGCATAT	CTGCAGATGAATAATACATAGGTTTAGTCACTCTTTTCCATAGTTCAGATCAGCGGACCAGTCTGCATAT	SL2.40ch08	62245008	1	0.946237	0.946237	0.924731	0.0215054	0.946237	0	0.0537634	331.58	29	0.0444215	0.0444215	0.0444215	100	C C	C C	C C	C C	C C	C C	C C	C C	C C	A A	C C	C C	C C	C C	C C	C C	C C	C C	C C	C C	C C	C C	C C	C C	C C	C C	C C	C C	C C	C C	C C
4694320	TGCAGGTTCACCAAACAAAGTGTGCAGTCAGAAAAAAATGCACAACTTACAGATCGGAAGAGCGGTTCA	CTGCAGGTTCACCAAACAAAGTGTGCAGTCAGAAAAAAATGCACAACTTAC	SL2.40ch08	38459699	1	1	1	0.967742	0.0430108	0.989247	0.0107527	0	3036.57	37	0.062435	0.0823217	0.0723783	100	A A	A A	A A	A A	A A	T T	T T	A A	A A	A A	A A	A A	A A	A A	A A	A A	A A	A A	A A	A A	T T	A A	A A	A A	A A	A A	A A	A A	A A	A A	A A
4694321	TGCAGAGCGAAGAGGAAATGGAGGGAAAGCGTTCAAACACTCGGCCACTAACACTCTTACAGATCGGAA	CTGCAGAGCGAAGAGGAAATGGAGGGAAAGCGTTCAAACACTCGGCCACTAACACTCTTAC	SL2.40ch07	64419786	1	1	1	0.946237	0.0537634	1	0	0	3224.08	40	0.101746	0.101746	0.101746	100	T T	T T	T T	T T	T T	T T	T T	T T	T T	T T	T T	T T	T T	T T	T T	T T	T T	T T	T T	T T	T T	T T	T T	T T	T T	T T	T T	T T	T T	T T	T T
4694322	TGCAGGAGTTCTATTTATAGATTTTAGATTTTTCTGCTTGAATGTGTAATTTTTTTTAGGATTTTGTTA	CTGCAGGAGTTCTATTTATAGATTTTAGATTTTTCTGCTTGAATGTGTAATTTTTTTTAGGATTTTGTTA	SL2.40ch03	52728181	1	0.989247	0.989247	0.978495	0.0107527	0.989247	0	0.0107527	309.292	48	0.0215028	0.0215028	0.0215028	100	A A	A A	A A	A A	A A	A A	A A	A A	A A	A A	T T	A A	A A	A A	A A	A A	A A	A A	A A	A A	A A	A A	A A	A A	A A	A A	A A	A A	A A	A A	A A
4694323	TGCAGCCAGGAGTTCTCCTCTGTGTCATCTCATGTCTAAGCATTATTTTCTCCTCCCACATGCCCTTCG	CTGCAGCCAGGAGTTCTCCTCTGTGTCATCTCATGTCTAAGCATTATTTTCTCCTCCCACATGCCCTTCG	SL2.40ch03	59448697	1	1	1	0.946237	0.0537634	1	0	0	859.903	19	0.101746	0.101746	0.101746	100	C C	C C	C C	C C	C C	C C	C C	C C	C C	C C	C C	C C	C C	C C	C C	C C	C C	C C	C C	C C	C C	C C	C C	C C	C C	C C	C C	C C	C C	C C	C C
4694324	TGCAGGGACTTTAAGCACCAAGCAACTAAAGCAATTGAAAAAAGCTGACAAAGAAAGATAACGTACTCG	CTGCAGGGACTTTAAGCACCAAGCAACTAAAGCAATTGAAAAAAGCTGACAAAGAAAGATAACGTACTCG	SL2.40ch03	7967653	1	0.989247	0.989247	0.935484	0.0537634	0.989247	0	0.0107527	536.808	13	0.102788	0.102788	0.102788	100	A A	A A	A A	A A	A A	A A	A A	A A	A A	A A	A A	A A	A A	A A	A A	A A	A A	A A	A A	A A	A A	A A	A A	A A	A A	A A	A A	A A	A A	A A	A A
4694326	TGCAGATTTTACAATGGCTGATAAGGTACCAACTGGAGGATGAACATGAGCTGCAAGACATATGCCATA	CTGCAGATTTTACAATGGCTGATAAGGTACCAACTGGAGGATGAACATGAGCTGCAAGACATATGCCATA	SL2.40ch04	7683092	2	0.580645	0.580645	0.516129	0.0645161	0.580645	0	0.419355	151.958	28	0.197531	0.197531	0.197531	100	0 0	C C	C C	C C	C C	0 0	0 0	C C	C C	C C	C C	C C	0 0	0 0	A A	0 0	C C	C C	0 0	C C	0 0	C C	0 0	C C	C C	A A	C C	C C	C C	0 0	0 0
4694326	TGCAGATTTTACAATGGCTGATAAGGTACCAACTGGAGGATGAACATGAGCTGCAAGACATATGCCATA	CTGCAGATTTTACAATGGCTGATAAGGTACCAACTGGAGGATGAACATGAGCTGCAAGACATATGCCATA	SL2.40ch04	7719979	2	0.580645	0.580645	0.516129	0.0645161	0.580645	0	0.419355	151.958	28	0.197531	0.197531	0.197531	100	0 0	C C	C C	C C	C C	0 0	0 0	C C	C C	C C	C C	C C	0 0	0 0	A A	0 0	C C	C C	0 0	C C	0 0	C C	0 0	C C	C C	A A	C C	C C	C C	0 0	0 0
4694327	TGCAGTTGCACCGCCTAATTTCTGTAAATAATCATATTAGACAAGTGAAATGAGTGCTAAACTTCATTA	CTGCAGTTGCACCGCCTAATTTCTGTAAATAATCATATTAGACAAGTGAAATGAGTGCTAAACTTCATTA	SL2.40ch10	61898803	1	0.989247	0.989247	0.967742	0.0322581	0.978495	0.0107527	0.0107527	2436.59	11	0.0425331	0.0630907	0.0528119	100	C C	C C	C C	C C	C C	C C	0 0	T T	C C	C C	C C	C C	C C	C C	C C	C C	C C	C C	C C	C C	C C	C C	C C	C C	C C	C C	T T	C C	C C	C C	C C
4694327	TGCAGTTGCACCGCCTAATTTCTGTAAATAATCATATTAGACAAGTGAAATGAGTGCTAAACTTCATTA	CTGCAGTTGCACCGCCTAATTTCTGTAAATAATCATATTAGACAAGTGAAATGAGTGCTAAACTTCATTA	SL2.40ch10	61898803	1	0.978495	0.978495	0.967742	0.0107527	0.978495	0	0.0215054	2436.59	59	0.0217365	0.0217365	0.0217365	100	A A	A A	A A	A A	A A	A A	G G	0 0	A A	A A	A A	A A	A A	A A	A A	A A	A A	A A	A A	A A	A A	A A	A A	A A	A A	A A	0 0	A A	A A	A A	A A
4694328	TGCAGAAACTCTGGAGTGAATATAGTAATGCAGACAATGTGATTGGAACATACACTCGCGTACGATGAC	CTGCAGAAACTCTGGAGTGAATATAGTAATGCAGACAATGTGATTGGAACATACACTCGCGTACGATGAC	SL2.40ch09	985073	1	0.989247	0.989247	0.935484	0.0537634	0.989247	0	0.0107527	225.841	51	0.102788	0.102788	0.102788	100	A A	A A	A A	A A	A A	A A	A A	A A	A A	A A	A A	A A	A A	A A	A A	A A	A A	A A	A A	A A	A A	A A	A A	A A	A A	A A	A A	A A	A A	A A	A A
4694329	TGCAGAGACCATGCAATATCAATATGTAGTGTATATTTAGAAACAATAAAATATCACATCAGCACGCAG	CTGCAGAGACCATGCAATATCAATATGTAGTGTATATTTAGAAACAATAAAATATCACATCAGCACGCAG	SL2.40ch01	68585012	1	0.978495	0.978495	0.924731	0.0537634	0.978495	0	0.0215054	285.826	44	0.103852	0.103852	0.103852	100	A A	A A	A A	A A	A A	A A	A A	A A	A A	A A	A A	A A	A A	A A	A A	A A	A A	A A	A A	A A	A A	A A	A A	A A	A A	A A	A A	A A	A A	A A	A A
4694330	TGCAGGAGCAGAAGAAGAAAGGGAAAACAGAGAGGGGAAACAAGGGAAGAAGAGGAACGATGAATGGAG	CTGCAGGAGCAGAAGAAGAAAGGGAAAACAGAGAGGGGAAACAAGGGAAGAAGAGGAACGATGAATGGAG	0	0	0	0.903226	0.903226	0.849462	0.0537634	0.903226	0	0.0967742	148.615	42	0.111961	0.111961	0.111961	100	A A	A A	A A	A A	A A	A A	A A	A A	A A	A A	A A	A A	A A	A A	A A	A A	A A	A A	A A	A A	A A	A A	A A	A A	0 0	A A	A A	A A	A A	A A	A A
4694331	TGCAGGAATTGTCATTTCTCCCAATTTAGTGTCCTTTGAGGTGCTTCGCATAAGGGTGAGTGCTGGATA	CTGCAGGAATTGTCATTTCTCCCAATTTAGTGTCCTTTGAGGTGCTTCGCATAAGGGTGAGTGCTGGATA	0	0	0	1	1	0.946237	0.0645161	0.989247	0.0107527	0	1581.14	66	0.101746	0.120708	0.111227	100	A A	A A	A A	A A	A A	A A	A A	A A	A A	A A	A A	A A	A A	A A	A A	A A	A A	A A	A A	A A	A A	A A	A A	A A	A A	A A	A A	A A	A A	A A	A A
4694332	TGCAGATCTGTGGTCATACCATTAGAACGAAAGGAGAACTTCAGAAAAGATGACGGAGAAAAAAAGTTA	CTGCAGATCTGTGGTCATACCATTAGAACGAAAGGAGAACTTCAGAAAAGATGACGGAGAAAAAAAGTTA	SL2.40ch09	21311034	1	0.655914	0.655914	0.602151	0.0537634	0.655914	0	0.344086	116.348	19	0.150497	0.150497	0.150497	100	C C	0 0	C C	C C	C C	C C	C C	0 0	C C	C C	C C	C C	C C	C C	C C	C C	C C	0 0	C C	C C	0 0	0 0	C C	C C	C C	C C	0 0	0 0	C C	C C	C C
4694333	TGCAGATAACAGTTGGCAGGAAGATTCTAATCTAAGACAAGTGACATCAGATCAACAACTATTCAAACG	CTGCAGATAACAGTTGGCAGGAAGATTCTAATCTAAGACAAGTGACATCAGATCAACAACTATTCAAACG	SL2.40ch04	21419944	1	1	1	0.956989	0.0645161	0.978495	0.0215054	0	1993.81	18	0.0823217	0.120708	0.101515	100	G G	G G	G G	G G	A A	G G	G G	G G	G G	G G	G G	G G	G G	G G	G G	G G	G G	A A	G G	G G	G G	G G	G G	G G	G G	G G	G G	G G	G G	G G	G G
4694334	TGCAGCTAATCTTCTGAATCTGGTACAGTAGGAAAGAAATAGTAAATGCATTGTACTCTACTTCTTTAT	CTGCAGCTAATCTTCTGAATCTGGTACAGTAGGAAAGAAATAGTAAATGCATTGTACTCTACTTCTTTAT	SL2.40ch03	330502	1	0.946237	0.946237	0.645161	0.301075	0.946237	0	0.0537634	146.017	16	0.433884	0.433884	0.433884	100	A A	T T	A A	A A	T T	A A	A A	A A	A A	A A	A A	A A	A A	A A	A A	A A	T T	T T	A A	A A	A A	T T	A A	T T	T T	0 0	A A	T T	T T	A A	A A
4694335	TGCAGAAGATTTGTTCATTGATTATTTGTGTCACATACATTGATATTGTTTTGCTATTGTGTCCGACAA	CTGCAGAAGATTTGTTCATTGATTATTTGTGTCACATACATTGATATTGTTTTGCTATTGTGTCCGACAA	SL2.40ch02	15056456	1	0.913978	0.913978	0.827957	0.0860215	0.913978	0	0.0860215	148.291	26	0.170519	0.170519	0.170519	100	T T	T T	T T	T T	T T	T T	T T	T T	A A	T T	A A	T T	A A	T T	T T	T T	T T	T T	T T	A A	T T	T T	T T	T T	T T	0 0	T T	T T	A A	T T	T T
4694337	TGCAGATTTTTATAAAAAAATAATTCTTGGTCGGTGATGGCTATGGGGTGTTACATGCTCAGACTCATT	CTGCAGATTTTTATAAAAAAATAATTCTTGGTCGGTGATGGCTATGGGGTGTTACATGCTCAGACTCATT	SL2.40ch01	11039006	1	0.784946	0.784946	0.698925	0.0860215	0.784946	0	0.215054	138.972	39	0.195159	0.195159	0.195159	100	G G	G G	G G	G G	G G	G G	G G	G G	G G	G G	G G	G G	0 0	G G	T T	G G	G G	G G	G G	0 0	G G	0 0	G G	G G	0 0	T T	G G	G G	0 0	T T	T T
4694337	TGCAGATTTTTATAAAAAAATAATTCTTGGTCGGTGATGGCTATGGGGTGTTACATGCTCAGACTCATT	CTGCAGATTTTTATAAAAAAATAATTCTTGGTCGGTGATGGCTATGGGGTGTTACATGCTCAGACTCATT	SL2.40ch01	11039006	1	0.741935	0.741935	0.698925	0.0430108	0.741935	0	0.258065	138.972	35	0.109221	0.109221	0.109221	100	G G	G G	G G	G G	G G	G G	G G	G G	G G	G G	G G	G G	0 0	G G	0 0	G G	G G	G G	G G	0 0	G G	0 0	G G	G G	0 0	0 0	G G	G G	0 0	0 0	0 0
4694338	TGCAGGAAATCATTGAAACTTAGTATCAGCATCAGATAATAGCTAGACAAACTTGTCTGCTCTTCTCTT	CTGCAGGAAATCATTGAAACTTAGTATCAGCATCAGATAATAGCTAGACAAACTTGTCTGCTCTTCTCTT	SL2.40ch01	77179536	1	0.892473	0.892473	0.795699	0.0967742	0.892473	0	0.107527	118.887	34	0.193352	0.193352	0.193352	100	C C	G G	G G	G G	G G	C C	C C	C C	G G	G G	G G	G G	G G	G G	G G	G G	G G	G G	0 0	G G	G G	G G	G G	G G	G G	G G	C C	G G	G G	G G	G G
4694339	TGCAGCTTTTGTTTCACGTTTTTAGAATATCTGGTATGCATTTCAGTCTTATGTTACAGATCGGAAGAG	CTGCAGCTTTTGTTTCACGTTTTTAGAATATCTGGTATGCATTTCAGTCTTATGTTAC	SL2.40ch02	45282093	1	1	1	0.935484	0.0860215	0.978495	0.0215054	0	2933.96	39	0.120708	0.157244	0.138976	98.4375	A A	A A	A A	A A	A A	A A	A G	A A	A A	A A	A A	A A	A A	A A	G G	A A	A A	A A	A A	A A	A A	A A	A A	A A	A A	G G	A A	A A	A A	G G	A A
4694340	TGCAGAATACTGAAACAACTCGTGCCTTTGTTTCAAGAGGTTGTGTTTTTGTGAAAATGCTGTTTGACC	CTGCAGAATACTGAAACAACTCGTGCCTTTGTTTCAAGAGGTTGTGTTTTTGTGAAAATGCTGTTTGACC	SL2.40ch04	4000548	1	1	1	0.88172	0.129032	0.989247	0.0107527	0	1614.58	20	0.208579	0.224766	0.216672	100	C C	C C	C C	C C	C C	C C	C C	C C	C C	C C	C C	C C	C C	C C	A A	A A	C C	C C	C C	C C	C C	C C	A A	C C	C C	A A	C C	C C	C C	C A	A A
4694341	TGCAGAACATTCAATAAATACAATGAGGCAATACTGTATGTGATGGTAACATGAGACAGTTAGCCTTAC	CTGCAGAACATTCAATAAATACAATGAGGCAATACTGTATGTGATGGTAACATGAGACAGTTAGCCTTAC	SL2.40ch07	1018974	1	1	1	0.967742	0.0322581	1	0	0	1480.61	16	0.062435	0.062435	0.062435	100	A A	A A	A A	A A	A A	A A	A A	A A	T T	A A	T T	A A	A A	A A	A A	A A	A A	A A	A A	A A	A A	A A	A A	A A	A A	A A	A A	A A	A A	A A	A A
4694342	TGCAGAATGAAATGGTAGAGGCACTTGTCCATCTGTCTGGTTTTATGTAGCTTCTCTCTGTTTTTCCCC	CTGCAGAATGAAATGGTAGAGGCACTTGTCCATCTGTCTGGTTTTATGTAGCTTCTCTCTGTTTTTCCCC	SL2.40ch02	42763289	1	1	1	0.946237	0.0967742	0.956989	0.0430108	0	2039.2	61	0.101746	0.174818	0.138282	100	T T	T T	T T	T T	T T	T T	T T	T T	T T	T T	T T	T T	T T	T T	T T	T T	T T	T T	T T	T T	T T	T T	T T	T T	T T	T T	T T	T T	T T	T T	T T
4694343	TGCAGTACTTTTTCAACCATATTATCAGGGACATGCCAATTTTTTACAGATCGGAAGAGCGGTTCAGCA	CTGCAGTACTTTTTCAACCATATTATCAGGGACATGCCAATTTTTTAC	SL2.40ch02	39290919	1	1	1	0.870968	0.16129	0.967742	0.0322581	0	5147.13	25	0.224766	0.270552	0.247659	98.4375	T T	C C	C C	C C	C C	C C	T T	C C	C C	T T	C C	C C	C C	C C	C T	C C	C C	C C	C T	C C	C C	C C	C C	C C	C C	C C	C C	C C	C C	C C	C C
4694344	TGCAGTTGCGTCCCCCTAAATCTCTCTCTATCTATTGGAAAAAAAAGTTGATTCTTTATCCCAAAGTTA	CTGCAGTTGCGTCCCCCTAAATCTCTCTCTATCTATTGGAAAAAAAAGTTGATTCTTTATCCCAAAGTTA	SL2.40ch06	39817757	1	1	1	0.946237	0.0752688	0.978495	0.0215054	0	1591.33	38	0.101746	0.139207	0.120476	100	A A	A A	G G	G G	A A	A A	A A	A A	A A	A A	A A	A A	A A	A A	A A	A A	A A	A A	A A	A A	A A	A A	A A	A A	A A	A G	A A	A A	A A	A A	A A
4694346	TGCAGAATTATACAGTAACAACAATTTCCAAAGGCTTCCAGCCGTTTACGGACAATTTTCTTAGCCGAT	CTGCAGAATTATACAGTAACAACAATTTCCAAAGGCTTCCAGCCGTTTACGGACAATTTTCTTAGCCGAT	SL2.40ch01	82927484	1	1	1	0.967742	0.0322581	1	0	0	451.857	13	0.062435	0.062435	0.062435	100	A A	A A	A A	A A	A A	A A	A A	A A	G G	A A	G G	A A	A A	A A	A A	A A	A A	A A	A A	A A	A A	A A	A A	A A	A A	A A	A A	A A	A A	A A	A A
4694348	TGCAGCTACGTTTGCCATCATCAAACTCAGCCAGTAGATGGAACCTACAAGTGAAGTAGTAACACTGAT	CTGCAGCTACGTTTGCCATCATCAAACTCAGCCAGTAGATGGAACCTACAAGTGAAGTAGTAACACTGAT	SL2.40ch03	58797891	1	0.989247	0.989247	0.935484	0.0752688	0.967742	0.0215054	0.0107527	3544.16	52	0.102788	0.140595	0.121692	98.4375	G G	G G	G G	G G	G G	G G	G G	G G	G G	G A	G G	G G	G G	G G	G G	G G	G G	G G	G G	G G	0 0	G G	G G	G G	G G	G G	G G	G G	G G	G G	G G
4694349	TGCAGGAATGTGTTGCCCTTGAAGAATTATACTTGAGCCATAATGGTATTGTGAAAATGGAAGGTTTGT	CTGCAGGAATGTGTTGCCCTTGAAGAATTATACTTGAGCCATAATGGTATTGTGAAAATGGAAGGTTTGT	SL2.40ch05	20093217	1	1	1	0.978495	0.0215054	1	0	0	1019.92	16	0.0420858	0.0420858	0.0420858	100	C C	C C	C C	C C	C C	C C	C C	C C	C C	C C	C C	C C	C C	C C	C C	T T	C C	C C	C C	C C	C C	C C	T T	C C	C C	C C	C C	C C	C C	C C	C C
4694350	TGCAGAAAGGTTTCTTGCCTTCAGTTTGTTCACTTCCCGTATCGGGATACATGGTATGGAAATTCATCT	CTGCAGAAAGGTTTCTTGCCTTCAGTTTGTTCACTTCCCGTATCGGGATACATGGTATGGAAATTCATCT	SL2.40ch01	3695257	1	0.924731	0.924731	0.892473	0.0322581	0.924731	0	0.0752688	318.445	9	0.0673337	0.0673337	0.0673337	100	A A	G G	G G	G G	G G	G G	G G	G G	G G	G G	G G	G G	G G	G G	G G	G G	G G	G G	G G	G G	A A	G G	G G	0 0	G G	G G	G G	G G	G G	G G	0 0
4694352	TGCAGGACTGATGAAATGAGCTGCATTTGTTGTAAATTAGCTTGTGAACTTCTAGTGAGTGTTGTATAT	CTGCAGGACTGATGAAATGAGCTGCATTTGTTGTAAATTAGCTTGTGAACTTCTAGTGAGTGTTGTATAT	SL2.40ch06	1584434	1	0.989247	0.989247	0.935484	0.0645161	0.978495	0.0107527	0.0107527	273.389	12	0.102788	0.121928	0.112358	98.4375	G G	G G	G G	G G	G G	G G	G G	G C	G G	G G	G G	G G	G G	G G	G G	G G	0 0	G G	G G	G G	G G	G G	G G	G G	G G	G G	G G	G G	G G	G G	G G
4694353	TGCAGATTTTTGTGAGAGAGCGTTTATTTCCTTAGCTCCACGGAGACTAAAAGGTCCGTGACAGTCACA	CTGCAGATTTTTGTGAGAGAGCGTTTATTTCCTTAGCTCCACGGAGACTAAAAGGTCCGTGACAGTCACA	SL2.40ch02	8898267	1	0.817204	0.817204	0.806452	0.0107527	0.817204	0	0.182796	171.306	15	0.0259695	0.0259695	0.0259695	100	G G	G G	G G	G G	G G	G G	G G	C C	G G	G G	G G	G G	0 0	G G	G G	G G	G G	G G	G G	0 0	G G	G G	G G	G G	G G	G G	G G	G G	G G	0 0	G G
4694354	TGCAGATGATGGAGAAGCCTTGGGAGCCATTCGCCGTGCCAAGGATAACTTTTAGGTTGTCATGGGAAT	CTGCAGATGATGGAGAAGCCTTGGGAGCCATTCGCCGTGCCAAGGATAACTTTTAGGTTGTCATGGGAAT	SL2.40ch06	32549958	1	0.978495	0.978495	0.935484	0.0645161	0.956989	0.0215054	0.0215054	2696.5	67	0.0840478	0.123174	0.103611	100	A A	G G	A A	A A	A A	A A	A A	A A	A A	A A	A A	A A	A A	A A	A A	A A	A A	A A	A A	A A	A A	A A	A A	G G	A A	A A	A A	A A	A A	A A	A A
4694355	TGCAGTTGAGGACATTGGGAAAATGCAACATCAATGTGAACGCCACTTGAACCTCCATGCCCAGACTGA	CTGCAGTTGAGGACATTGGGAAAATGCAACATCAATGTGAACGCCACTTGAACCTCCATGCCCAGACTGA	SL2.40ch11	50283563	1	0.967742	0.967742	0.913978	0.0537634	0.967742	0	0.0322581	207.045	53	0.104938	0.104938	0.104938	100	T T	T T	T T	T T	T T	T T	T T	T T	T T	T T	T T	T T	T T	T T	T T	T T	T T	T T	T T	T T	T T	T T	T T	T T	T T	T T	T T	T T	T T	T T	T T
4694357	TGCAGCAAAATTTTCCTCATGTTTCATTGATAATGATACATTACACATAGATACTGGTCATAACATATA	CTGCAGCAAAATTTTCCTCATGTTTCATTGATAATGATACATTACACATAGATACTGGTCATAACATATA	SL2.40ch07	63373262	1	1	1	0.946237	0.0645161	0.989247	0.0107527	0	326.611	42	0.101746	0.120708	0.111227	98.4375	A A	A A	A A	A A	A A	A A	A A	A A	A A	A A	A A	A A	A A	A A	A T	A A	A A	A A	A A	A A	A A	A A	A A	A A	A A	A A	A A	A A	A A	A A	A A
4694359	TGCAGGTGTTCCACAGTAACTACTCCCTCCAGAGGCGAACCCAAGATTTGAAGACAGTGGGGGCACTAC	CTGCAGGTGTTCCACAGTAACTACTCCCTCCAGAGGCGAACCCAAGATTTGAAGACAGTGGGGGCACTAC	SL2.40ch03	45974440	1	1	1	0.946237	0.0752688	0.978495	0.0215054	0	1059.35	55	0.101746	0.139207	0.120476	98.4375	A A	A A	A A	A A	A A	A A	A A	A A	A A	A A	A A	A A	A A	A A	A A	A G	A A	A A	A A	A A	A A	A A	A A	A A	A A	A A	A A	A A	A A	A A	A A
4694360	TGCAGCCGAACCTCCCAAGAGGAACACGTTACATGCTTTGAAATGTAGAGAGGAGCAAGATAAGTCAGC	CTGCAGCCGAACCTCCCAAGAGGAACACGTTACATGCTTTGAAATGTAGAGAGGAGCAAGATAAGTCAGC	SL2.40ch10	21649321	1	0.817204	0.817204	0.580645	0.236559	0.817204	0	0.182796	111.004	15	0.411357	0.411357	0.411357	100	C C	T T	C C	C C	T T	C C	C C	C C	T T	C C	T T	T T	T T	C C	C C	C C	0 0	0 0	C C	T T	C C	T T	C C	T T	0 0	C C	C C	T T	0 0	C C	C C
4694361	TGCAGAGTGAGTACCTCTAGGTAATTCAGGGTAACCAGAGCCACGCGAAGAATACTCATCCCTATAGGA	CTGCAGAGTGAGTACCTCTAGGTAATTCAGGGTAACCAGAGCCACGCGAAGAATACTCATCCCTATAGGA	SL2.40ch10	56744354	2	0.967742	0.967742	0.741935	0.225806	0.967742	0	0.0322581	250.428	37	0.357778	0.357778	0.357778	100	G G	A A	G G	G G	G G	G G	G G	G G	A A	G G	G G	A A	G G	G G	G G	G G	G G	A A	G G	G G	G G	A A	G G	A A	A A	G G	G G	A A	G G	G G	G G
4694361	TGCAGAGTGAGTACCTCTAGGTAATTCAGGGTAACCAGAGCCACGCGAAGAATACTCATCCCTATAGGA	CTGCAGAGTGAGTACCTCTAGGTAATTCAGGGTAACCAGAGCCACGCGAAGAATACTCATCCCTATAGGA	SL2.40ch10	55834600	2	0.967742	0.967742	0.741935	0.225806	0.967742	0	0.0322581	250.428	37	0.357778	0.357778	0.357778	100	G G	A A	G G	G G	G G	G G	G G	G G	A A	G G	G G	A A	G G	G G	G G	G G	G G	A A	G G	G G	G G	A A	G G	A A	A A	G G	G G	A A	G G	G G	G G
4694362	TGCAGACAGATCTAGAATAGTGCAGACGCAGACAGTAGAATAAAAGAGGCTGCTCCCGAAACATTTCGA	CTGCAGACAGATCTAGAATAGTGCAGACGCAGACAGTAGAATAAAAGAGGCTGCTCCCGAAACATTTCGA	SL2.40ch01	84790211	1	1	1	0.989247	0.0107527	1	0	0	406.021	26	0.0212741	0.0212741	0.0212741	100	C C	C C	C C	C C	C C	A A	C C	C C	C C	C C	C C	C C	C C	C C	C C	C C	C C	C C	C C	C C	C C	C C	C C	C C	C C	C C	C C	C C	C C	C C	C C
4694363	TGCAGATAAGTTTACAGAGATTATCTCCCAGATTTCAACCCTTCTTGAAGGACCCCTGATTGACTTTAC	CTGCAGATAAGTTTACAGAGATTATCTCCCAGATTTCAACCCTTCTTGAAGGACCCCTGATTGACTTTAC	SL2.40ch11	4612610	1	0.956989	0.956989	0.892473	0.0645161	0.956989	0	0.0430108	149.061	63	0.125742	0.125742	0.125742	100	C C	C C	C C	C C	G G	C C	C C	C C	C C	C C	C C	C C	C C	C C	C C	C C	C C	0 0	C C	0 0	C C	C C	C C	C C	C C	C C	C C	C C	C C	C C	C C
4694364	TGCAGAGAGGCAATGTCAGCCCTTGATTTTGAATACTCGTTTGAATCGAACGGTTCGATTTAGCCACAA	CTGCAGAGAGGCAATGTCAGCCCTTGATTTTGAATACTCGTTTGAATCGAACGGTTCGATTTAGCCACAA	SL2.40ch09	649807	1	1	1	0.967742	0.0645161	0.967742	0.0322581	0	3075.1	35	0.062435	0.120708	0.0915713	100	C C	C C	T T	T T	C C	C C	C C	C C	C C	C C	C C	C C	C C	C C	C C	C C	C C	C C	C C	C C	C C	C C	C C	C C	C C	C C	C C	C C	C C	C C	C C
4694365	TGCAGCTTGTCTAGTTTTTTGCTATGTGTATTCTCTTGTTCTAACAAAGAAATATACAGATGAAAATAT	CTGCAGCTTGTCTAGTTTTTTGCTATGTGTATTCTCTTGTTCTAACAAAGAAATATACAGATGAAAATAT	SL2.40ch02	18761707	1	0.989247	0.989247	0.698925	0.311828	0.967742	0.0215054	0.0107527	1159.54	47	0.414698	0.431711	0.423204	100	A A	A A	G G	G G	A A	A A	G G	G G	A A	G G	A A	A A	A A	G G	A A	G G	A A	A A	A A	A A	A A	A A	G G	A A	A A	A A	A A	A A	A A	G G	G G
4694366	TGCAGAGACTTGCTCAAGAAAATCTGGATTTTTCACCCTTCCTAGCAAAAATAAAAAAACAAAAAAAAA	CTGCAGAGACTTGCTCAAGAAAATCTGGATTTTTCACCCTTCCTAGCAAAAATAAAAAAACAAAAAAAAA	SL2.40ch06	41761582	1	0.967742	0.967742	0.612903	0.354839	0.967742	0	0.0322581	343.647	50	0.464444	0.464444	0.464444	100	G G	A A	G G	G G	A A	G G	G G	G G	A A	G G	A A	A A	A A	A A	A A	A A	A A	A A	G G	A A	A A	A A	A A	A A	A A	A A	G G	A A	A A	A A	A A
4694367	TGCAGTTGGTTGGGAGACCAGTAGTATGAAGACTCAAATGTGAATTTGAGATTGAAAATTTTTACAGAT	CTGCAGTTGGTTGGGAGACCAGTAGTATGAAGACTCAAATGTGAATTTGAGATTGAAAATTTTTAC	SL2.40ch01	79454149	1	1	1	0.956989	0.0645161	0.978495	0.0215054	0	3816.58	9	0.0823217	0.120708	0.101515	98.4375	T T	T T	T T	T T	T T	T T	T T	T T	C C	T T	T T	T T	T T	T T	T C	T T	T T	T T	T T	T T	T T	T T	T T	T T	T T	T T	T T	T T	T T	T T	T T
4694368	TGCAGCTCTCATGCTTCCCATTCTGACAACTGTAAGTAGGATACAACTTTACTTTTAGAATTTTATGCC	CTGCAGCTCTCATGCTTCCCATTCTGACAACTGTAAGTAGGATACAACTTTACTTTTAGAATTTTATGCC	SL2.40ch03	46118182	1	1	1	0.892473	0.129032	0.978495	0.0215054	0	2001.46	55	0.19193	0.224766	0.208348	98.4375	C C	T T	T T	T T	T T	C C	T T	C C	T T	C C	T T	T C	T T	T T	T T	T T	T T	T T	T T	T T	T T	T T	T T	T T	T T	T T	T T	T T	T T	T T	T T
4694370	TGCAGCTGAGTGGTGTCAAAATAATCTACAAGCATCATGGATTCTAGAAACAGGAAGAAGGATTTTTTG	CTGCAGCTGAGTGGTGTCAAAATAATCTACAAGCATCATGGATTCTAGAAACAGGAAGAAGGATTTTTTG	SL2.40ch04	50052036	1	0.913978	0.913978	0.806452	0.107527	0.913978	0	0.0860215	511.58	28	0.207612	0.207612	0.207612	100	T T	C C	C C	C C	C C	T T	T T	C C	C C	C C	C C	C C	C C	0 0	C C	C C	C C	C C	T T	C C	C C	C C	C C	C C	C C	C C	C C	C C	C C	C C	C C
4694370	TGCAGCTGAGTGGTGTCAAAATAATCTACAAGCATCATGGATTCTAGAAACAGGAAGAAGGATTTTTTG	CTGCAGCTGAGTGGTGTCAAAATAATCTACAAGCATCATGGATTCTAGAAACAGGAAGAAGGATTTTTTG	SL2.40ch04	50052036	1	0.892473	0.892473	0.806452	0.0967742	0.88172	0.0107527	0.107527	511.58	12	0.174191	0.193352	0.183771	100	0 0	G G	G G	G G	G G	0 0	0 0	G G	G G	G G	G G	G G	G G	A A	G G	G G	G G	G G	0 0	G G	G G	G G	G G	G G	G G	G G	G G	G G	G G	G G	G G
4694371	TGCAGCAAATAGATATGTGAATATGAACTATCCAATCCCATCCAGTTTACAGATCGGAAGAGCGGTTCA	CTGCAGCAAATAGATATGTGAATATGAACTATCCAATCCCATCCAGTTTAC	0	0	0	0.784946	0.784946	0.322581	0.494624	0.752688	0.0322581	0.215054	314.547	26	0.484143	0.466129	0.475136	98.4375	A A	G G	A A	A A	G G	A A	A A	G G	G G	A A	G G	G G	G G	G G	G G	A G	0 0	G G	A A	G G	0 0	G G	G G	G G	G G	G G	A A	G G	G G	G G	A A
4694372	TGCAGCACCTGCTCAACTGACCATCTTCTATGGTGGGATGGTCAATGTCTTCGAGGATATCTCCCCTGA	CTGCAGCACCTGCTCAACTGACCATCTTCTATGGTGGGATGGTCAATGTCTTCGAGGATATCTCCCCTGA	SL2.40ch01	311135	1	0.989247	0.989247	0.806452	0.182796	0.989247	0	0.0107527	625.014	6	0.301276	0.301276	0.301276	100	T T	A A	T T	T T	A A	T T	T T	T T	A A	A A	A A	A A	A A	A A	A A	A A	A A	A A	T T	A A	A A	A A	A A	A A	A A	A A	T T	A A	A A	A A	A A
4694373	TGCAGAACGCCAACATGTATCTACGTGCAAAGGTCCTATTATTTTCTCTATGCCTTTATGTTACGATAG	CTGCAGAACGCCAACATGTATCTACGTGCAAAGGTCCTATTATTTTCTCTATGCCTTTATGTTACGATAG	SL2.40ch07	61172273	1	0.978495	0.978495	0.924731	0.107527	0.924731	0.0537634	0.0215054	1032.62	25	0.103852	0.195629	0.14974	96.875	T T	T T	T T	T T	T T	T C	T T	T T	T T	T C	T T	T T	T T	T T	T T	T T	T T	T T	T T	T T	T T	T T	T T	T T	T T	T T	T T	T T	0 0	T T	T T
4694374	TGCAGCATCCTCATAAGTAGATCTACCTCTCTTTCTCTAACCCAATTTATTTATTATTTTTTTTCATTT	CTGCAGCATCCTCATAAGTAGATCTACCTCTCTTTCTCTAACCCAATTTATTTATTATTTTTTTTCATTT	SL2.40ch05	38395043	1	0.602151	0.602151	0.537634	0.0645161	0.602151	0	0.397849	110.129	58	0.191327	0.191327	0.191327	100	T T	0 0	T T	T T	T T	T T	0 0	0 0	T T	A A	T T	T T	T T	0 0	T T	T T	T T	0 0	T T	T T	T T	T T	T T	T T	0 0	T T	T T	0 0	T T	T T	0 0
4694375	TGCAGGTTGATGAGCTTCAATAGAAACCAATGATACCCCCATCGACAGGGTGTGGTCTCACCCAAGGAA	CTGCAGGTTGATGAGCTTCAATAGAAACCAATGATACCCCCATCGACAGGGTGTGGTCTCACCCAAGGAA	SL2.40ch05	21121553	1	0.88172	0.88172	0.698925	0.182796	0.88172	0	0.11828	307.237	66	0.328673	0.328673	0.328673	100	G G	G G	G G	G G	0 0	G G	G G	G G	G G	G G	G G	G G	G G	C C	C C	C C	0 0	G G	G G	G G	G G	0 0	C C	G G	0 0	C C	G G	G G	G G	C C	C C
4694376	TGCAGTAATCTCTCATGTAAATCGGTATGGCTAGTTGATCGTACTCATTTTCCTTGTAAATTTTGCAAC	CTGCAGTAATCTCTCATGTAAATCGGTATGGCTAGTTGATCGTACTCATTTTCCTTGTAAATTTTGCAAC	SL2.40ch01	83767682	1	0.989247	0.989247	0.924731	0.0645161	0.989247	0	0.0107527	220.905	40	0.121928	0.121928	0.121928	100	G G	G G	G G	G G	G G	G G	G G	G G	G G	G G	G G	G G	G G	G G	G G	G G	G G	G G	G G	G G	G G	G G	G G	G G	G G	G G	G G	G G	G G	G G	G G
4694377	TGCAGACTTCATTTGTGGGATTACACAGGATATGGTGTTGTTATTGTAGTTGTCTTTGTTATATGCTAG	CTGCAGACTTCATTTGTGGGATTACACAGGATATGGTGTTGTTATTGTAGTTGTCTTTGTTATATGCTAG	SL2.40ch08	2472287	1	1	1	0.946237	0.107527	0.946237	0.0537634	0	1166.84	26	0.101746	0.19193	0.146838	96.875	A G	A G	A A	A A	A G	A A	A A	A A	A A	A A	A A	A A	A A	A A	A A	A A	A A	A G	A A	A A	A A	A A	A A	A A	A G	A A	A A	A A	A A	A A	A A
4694378	TGCAGCCCAAAGTGATGTGTTGAGTGTGATTATCATAGACACTTGAGTGATAAAATGCTTCATTACATT	CTGCAGCCCAAAGTGATGTGTTGAGTGTGATTATCATAGACACTTGAGTGATAAAATGCTTCATTACATT	SL2.40ch05	57952683	2	0.634409	0.634409	0.591398	0.0430108	0.634409	0	0.365591	124.354	41	0.1264	0.1264	0.1264	100	C C	C C	C C	C C	0 0	C C	C C	0 0	C C	C C	A A	C C	C C	C C	C C	C C	C C	0 0	0 0	C C	C C	C C	C C	C C	C C	C C	C C	0 0	C C	C C	C C
4694378	TGCAGCCCAAAGTGATGTGTTGAGTGTGATTATCATAGACACTTGAGTGATAAAATGCTTCATTACATT	CTGCAGCCCAAAGTGATGTGTTGAGTGTGATTATCATAGACACTTGAGTGATAAAATGCTTCATTACATT	SL2.40ch05	57787627	2	0.634409	0.634409	0.591398	0.0430108	0.634409	0	0.365591	124.354	41	0.1264	0.1264	0.1264	100	C C	C C	C C	C C	0 0	C C	C C	0 0	C C	C C	A A	C C	C C	C C	C C	C C	C C	0 0	0 0	C C	C C	C C	C C	C C	C C	C C	C C	0 0	C C	C C	C C
4694379	TGCAGAGGACAGTAAACCTAATATAACAAGATGAGTTATCAGTCAATACTACGATAAGCAAGCAAAATT	CTGCAGAGGACAGTAAACCTAATATAACAAGATGAGTTATCAGTCAATACTACGATAAGCAAGCAAAATT	SL2.40ch10	979772	1	0.956989	0.956989	0.795699	0.16129	0.956989	0	0.0430108	788.528	7	0.280268	0.280268	0.280268	100	G G	G G	G G	G G	G G	G G	G G	G G	G G	G G	G G	G G	G G	G G	C C	C C	G G	G G	G G	G G	G G	0 0	C C	G G	0 0	C C	G G	G G	G G	C C	C C
4694380	TGCAGCTCAATCCAGTTCTCAAGCAAATGAGATGTACTTTCATGTAATGTTGAGTACTATTTGCACTAA	CTGCAGCTCAATCCAGTTCTCAAGCAAATGAGATGTACTTTCATGTAATGTTGAGTACTATTTGCACTAA	SL2.40ch06	6800183	1	0.849462	0.849462	0.795699	0.107527	0.795699	0.0537634	0.150538	1099.65	39	0.118571	0.221118	0.169845	98.4375	T T	T T	T T	T T	T T	T C	T T	T T	T T	0 0	T T	T T	T T	0 0	C C	T T	T T	T T	T T	T T	T C	T T	T T	T T	T T	C C	T T	T T	T T	T T	T T
4694381	TGCAGAATAAGAACAAATCAGAGTTCCAGCCAGCCTGTTGAGTCTTACAGATCGGAAGAGCGGTTCAGC	CTGCAGAATAAGAACAAATCAGAGTTCCAGCCAGCCTGTTGAGTCTTAC	SL2.40ch06	36230904	2	0.860215	0.860215	0.806452	0.0645161	0.849462	0.0107527	0.139785	366.796	33	0.117188	0.13875	0.127969	100	C C	C C	C C	C C	C C	C C	C C	C C	C C	0 0	C C	T T	C C	C C	C C	C C	C C	C C	C C	C C	C C	C C	C C	C C	C C	C C	0 0	C C	C C	C C	C C
4694381	TGCAGAATAAGAACAAATCAGAGTTCCAGCCAGCCTGTTGAGTCTTACAGATCGGAAGAGCGGTTCAGC	CTGCAGAATAAGAACAAATCAGAGTTCCAGCCAGCCTGTTGAGTCTTAC	SL2.40ch07	49348976	2	0.860215	0.860215	0.806452	0.0645161	0.849462	0.0107527	0.139785	366.796	33	0.117188	0.13875	0.127969	100	C C	C C	C C	C C	C C	C C	C C	C C	C C	0 0	C C	T T	C C	C C	C C	C C	C C	C C	C C	C C	C C	C C	C C	C C	C C	C C	0 0	C C	C C	C C	C C
4694382	TGCAGATGTGTTCCTTCTTTCCTTTTTGGTGTTCTCTTTGTGTTTCTTTAGCTGAGAGACATTGTACTG	CTGCAGATGTGTTCCTTCTTTCCTTTTTGGTGTTCTCTTTGTGTTTCTTTAGCTGAGAGACATTGTACTG	SL2.40ch05	170013	1	1	1	0.978495	0.0215054	1	0	0	593.324	9	0.0420858	0.0420858	0.0420858	100	G G	G G	G G	G G	G G	G G	G G	G G	G G	T T	G G	G G	G G	G G	G G	G G	G G	G G	G G	G G	G G	G G	G G	G G	G G	G G	G G	G G	G G	G G	G G
4694383	TGCAGCTAAACTCACAATGAGTATCATATCAAGAGGTTGCTTTTGGATACTATATCTCTACTCATGAAG	CTGCAGCTAAACTCACAATGAGTATCATATCAAGAGGTTGCTTTTGGATACTATATCTCTACTCATGAAG	SL2.40ch08	40329540	2	0.784946	0.784946	0.741935	0.0430108	0.784946	0	0.215054	128.48	64	0.103584	0.103584	0.103584	100	T T	T T	T T	T T	T T	T T	T T	T T	T T	T T	T T	T T	T T	T T	T T	T T	T T	0 0	T T	T T	T T	0 0	T T	0 0	0 0	0 0	T T	0 0	T T	T T	0 0
4694383	TGCAGCTAAACTCACAATGAGTATCATATCAAGAGGTTGCTTTTGGATACTATATCTCTACTCATGAAG	CTGCAGCTAAACTCACAATGAGTATCATATCAAGAGGTTGCTTTTGGATACTATATCTCTACTCATGAAG	SL2.40ch11	42855797	2	0.784946	0.784946	0.741935	0.0430108	0.784946	0	0.215054	128.48	64	0.103584	0.103584	0.103584	100	T T	T T	T T	T T	T T	T T	T T	T T	T T	T T	T T	T T	T T	T T	T T	T T	T T	0 0	T T	T T	T T	0 0	T T	0 0	0 0	0 0	T T	0 0	T T	T T	0 0
4694384	TGCAGAAGGCACCAGGAGAGACTGGATTCGTCAATGTATTACCACTTCGATTCTAGGCTTCAAGAAAGT	CTGCAGAAGGCACCAGGAGAGACTGGATTCGTCAATGTATTACCACTTCGATTCTAGGCTTCAAGAAAGT	SL2.40ch07	64332090	1	1	1	0.956989	0.0537634	0.989247	0.0107527	0	512.755	58	0.0823217	0.101746	0.0920338	100	T T	T T	A A	A A	T T	T T	T T	T T	T T	T T	T T	T T	T T	T T	T T	T T	T T	T T	T T	T A	T T	T T	T T	T T	T T	T T	T T	T T	T T	T T	T T
4694385	TGCAGGATATATATCATAATTCAAACTTCTCAAATTTTACCTAATATATAGATTCCCCAAAAAGAATGG	CTGCAGGATATATATCATAATTCAAACTTCTCAAATTTTACCTAATATATAGATTCCCCAAAAAGAATGG	SL2.40ch02	18210463	1	0.967742	0.967742	0.903226	0.0645161	0.967742	0	0.0322581	193.991	40	0.124444	0.124444	0.124444	100	C C	C C	C C	C C	C C	C C	C C	C C	C C	C C	C C	C C	C C	C C	C C	C C	C C	C C	0 0	C C	C C	C C	C C	C C	C C	C C	C C	C C	C C	C C	C C
4694386	TGCAGAGAAAGGAGGACAACAATATTCTTCCACAAAGGAATGGATTTCACAAGTATTTACAGATCGGAA	CTGCAGAGAAAGGAGGACAACAATATTCTTCCACAAAGGAATGGATTTCACAAGTATTTAC	SL2.40ch10	17683460	1	1	1	0.817204	0.182796	1	0	0	6607.02	34	0.298763	0.298763	0.298763	100	A A	A A	T T	T T	A A	T T	T T	T T	A A	A A	A A	A A	A A	A A	A A	A A	A A	A A	A A	A A	A A	A A	A A	A A	A A	A A	T T	A A	A A	A A	A A
4694387	TGCAGAGGCGAAAAATTGTTAGGTGATTTCTTCCCATCTGGCTAAAGCTTGGTGAACAAAGTTACCCAT	CTGCAGAGGCGAAAAATTGTTAGGTGATTTCTTCCCATCTGGCTAAAGCTTGGTGAACAAAGTTACCCAT	SL2.40ch07	55952503	1	0.946237	0.946237	0.892473	0.0537634	0.946237	0	0.0537634	170.949	66	0.10718	0.10718	0.10718	100	C C	C C	C C	C C	C C	A A	C C	C C	C C	A A	C C	C C	C C	C C	C C	C C	0 0	0 0	C C	C C	A A	C C	C C	C C	C C	C C	C C	C C	C C	C C	C C
4694388	TGCAGATAAAAAGGTGAATTTGGTCATGACTTTGAAGAAGGTTACATGGGCTACTGGACCTGTTTTTTG	CTGCAGATAAAAAGGTGAATTTGGTCATGACTTTGAAGAAGGTTACATGGGCTACTGGACCTGTTTTTTG	0	0	0	0.666667	0.666667	0.612903	0.0645161	0.655914	0.0107527	0.333333	129.625	62	0.148283	0.174818	0.16155	100	0 0	T T	T T	T T	0 0	0 0	0 0	T T	T T	T T	T T	T T	T T	0 0	T A	T T	T T	0 0	0 0	T T	0 0	T T	T T	T T	T T	T T	0 0	T T	T T	T T	0 0
4694389	TGCAGGTCAACTCAATGGACCAAGTAGACGGGCCGTTGGTTGGAACAATGGTCGTCGATTGGTCTGGTT	CTGCAGGTCAACTCAATGGACCAAGTAGACGGGCCGTTGGTTGGAACAATGGTCGTCGATTGGTCTGGTT	SL2.40ch09	34264049	1	0.88172	0.88172	0.784946	0.0967742	0.88172	0	0.11828	177.816	34	0.195419	0.195419	0.195419	100	G G	G G	G G	G G	G G	G G	G G	G G	G G	T T	G G	G G	G G	T T	G G	G G	G G	G G	0 0	G G	G G	G G	G G	G G	G G	G G	G G	0 0	G G	G G	G G
4694390	TGCAGATTTTCCGATATTGATCGCAATTATCGATTCGTTCATCTGCGGTTTGCTTTTTGCTATTCCAAT	CTGCAGATTTTCCGATATTGATCGCAATTATCGATTCGTTCATCTGCGGTTTGCTTTTTGCTATTCCAAT	SL2.40ch07	62771737	1	1	1	0.913978	0.0860215	1	0	0	2865.6	31	0.157244	0.157244	0.157244	100	G G	G G	G G	G G	G G	T T	T T	G G	G G	G G	G G	G G	G G	G G	G G	G G	G G	G G	G G	G G	G G	G G	G G	G G	G G	G G	G G	G G	G G	G G	G G
4694392	TGCAGTTATTCGGGAGTGTCCTAAAGAATCTCATATTCTATTGCTCAAGCAGGTAGCTAAGATCAGATA	CTGCAGTTATTCGGGAGTGTCCTAAAGAATCTCATATTCTATTGCTCAAGCAGGTAGCTAAGATCAGATA	SL2.40ch06	38369011	1	1	1	0.978495	0.0322581	0.989247	0.0107527	0	938.305	11	0.0420858	0.062435	0.0522604	100	A A	G G	G G	G G	G G	G G	G G	G G	G G	G G	G G	G G	G G	G G	G G	G G	G G	G G	G G	G G	G G	G G	G G	G G	G G	G G	G A	G G	G G	G G	G G
4694393	TGCAGAAACCCATTGGGATAATATCTTTATTGGATGAAGAATCAAATTTTGATAAAGTGACTGACTTGG	CTGCAGAAACCCATTGGGATAATATCTTTATTGGATGAAGAATCAAATTTTGATAAAGTGACTGACTTGG	SL2.40ch10	1259828	1	0.989247	0.989247	0.935484	0.0860215	0.956989	0.0322581	0.0107527	1635.4	57	0.102788	0.15879	0.130789	100	T T	T T	T T	T T	T T	T T	T T	T T	T T	T T	T T	T T	T T	T T	T T	T T	T T	T C	T T	T T	T T	T T	T C	T T	T T	T T	T T	T T	T T	T T	T T
4694394	TGCAGCAAGTCTGTAAGTCTGTCCTGAGCCTTGCTTATTTCACTGTAACAACAAAGACATTAGGAACGG	CTGCAGCAAGTCTGTAAGTCTGTCCTGAGCCTTGCTTATTTCACTGTAACAACAAAGACATTAGGAACGG	SL2.40ch05	41554	1	1	1	0.989247	0.0107527	1	0	0	871.712	20	0.0212741	0.0212741	0.0212741	100	A A	G G	G G	G G	G G	G G	G G	G G	G G	G G	G G	G G	G G	G G	G G	G G	G G	G G	G G	G G	G G	G G	G G	G G	G G	G G	G G	G G	G G	G G	G G
4694395	TGCAGAGTCAAGAGCTATTACACAATACATAGCTCACACATATGCAGACAAAGGGAACCAACTTTTACC	CTGCAGAGTCAAGAGCTATTACACAATACATAGCTCACACATATGCAGACAAAGGGAACCAACTTTTACC	SL2.40ch06	2966755	2	0.989247	0.989247	0.967742	0.0322581	0.978495	0.0107527	0.0107527	342.205	44	0.0425331	0.0630907	0.0528119	100	0 0	C C	C C	C C	T T	C C	C C	C C	C C	C C	C C	C C	C C	C C	C C	C C	C C	C C	C C	C C	C C	C C	C C	C C	C C	C T	C C	C C	C C	C C	C C
4694395	TGCAGAGTCAAGAGCTATTACACAATACATAGCTCACACATATGCAGACAAAGGGAACCAACTTTTACC	CTGCAGAGTCAAGAGCTATTACACAATACATAGCTCACACATATGCAGACAAAGGGAACCAACTTTTACC	SL2.40ch06	2976933	2	0.989247	0.989247	0.967742	0.0322581	0.978495	0.0107527	0.0107527	342.205	44	0.0425331	0.0630907	0.0528119	100	0 0	C C	C C	C C	T T	C C	C C	C C	C C	C C	C C	C C	C C	C C	C C	C C	C C	C C	C C	C C	C C	C C	C C	C C	C C	C T	C C	C C	C C	C C	C C
4694396	TGCAGGCACATTTGGGGTCAAGTGCTTCTTTGTCTTTTCGATTGTCATCATTACAGATCGGAAGAGCGG	CTGCAGGCACATTTGGGGTCAAGTGCTTCTTTGTCTTTTCGATTGTCATCATTAC	SL2.40ch01	85819707	1	1	1	0.967742	0.0322581	1	0	0	2805.02	36	0.062435	0.062435	0.062435	100	T T	T T	T T	T T	T T	T T	T T	T T	T T	G G	T T	T T	T T	T T	T T	T T	T T	T T	T T	T T	T T	T T	T T	T T	T T	T T	T T	T T	T T	T T	T T
4694397	TGCAGAGACTAAGAAGACGAATTCAACAATCTGGTAACTTGGAAACGTACCTTACAGATCGGAAGAGCG	CTGCAGAGACTAAGAAGACGAATTCAACAATCTGGTAACTTGGAAACGTACCTTAC	SL2.40ch05	5351993	1	1	1	0.967742	0.0645161	0.967742	0.0322581	0	3089	41	0.062435	0.120708	0.0915713	100	G G	G G	G G	G G	G G	G G	G G	G G	A A	G G	A A	G G	G G	G G	G G	G G	G G	G G	G G	G G	G G	G G	G G	G G	G G	G G	G G	G G	G G	G G	G G
4694398	TGCAGAAAACCTTCAACCATGTCACAAAAAATGGATATCATGCACCTTTGAAAAGTGGTTGTTGCATTG	CTGCAGAAAACCTTCAACCATGTCACAAAAAATGGATATCATGCACCTTTGAAAAGTGGTTGTTGCATTG	SL2.40ch06	7872668	1	0.88172	0.88172	0.827957	0.0537634	0.88172	0	0.11828	204.773	67	0.114515	0.114515	0.114515	100	T T	G G	T T	T T	T T	T T	T T	T T	T T	T T	T T	T T	T T	T T	T T	T T	T T	0 0	T T	T T	T T	T T	T T	G G	0 0	T T	T T	0 0	T T	T T	0 0
4694399	TGCAGCTAATACTTTCTGCAATTCTCAAGCTGAGACGCAGTCCCCATCTGCTTCAATACACTAGGATTT	CTGCAGCTAATACTTTCTGCAATTCTCAAGCTGAGACGCAGTCCCCATCTGCTTCAATACACTAGGATTT	SL2.40ch09	56921233	1	1	1	0.946237	0.0537634	1	0	0	713.567	27	0.101746	0.101746	0.101746	100	A A	A A	A A	A A	A A	A A	A A	A A	A A	A A	A A	A A	A A	A A	A A	A A	A A	A A	A A	A A	A A	A A	A A	A A	A A	A A	A A	A A	A A	A A	A A
4694400	TGCAGGTTATCTAGTGTAGTATTGGCAAGGCACAAGTTTGTTGCATGGTAGGGGGTCTTTGTGCTTACA	CTGCAGGTTATCTAGTGTAGTATTGGCAAGGCACAAGTTTGTTGCATGGTAGGGGGTCTTTGTGCTTACA	SL2.40ch05	6046851	1	1	1	0.301075	0.698925	1	0	0	781.63	20	0.420858	0.420858	0.420858	100	A A	T T	A A	A A	T T	A A	A A	T T	T T	A A	T T	T T	T T	A A	T T	A A	T T	T T	T T	T T	T T	T T	A A	T T	T T	T T	A A	T T	T T	T T	T T
4694401	TGCAGCAAGAAAAAAAATCCAAGTCATTCTAGTGGGTAAATAATCATAAAGAAAATATTACAGATCGGA	CTGCAGCAAGAAAAAAAATCCAAGTCATTCTAGTGGGTAAATAATCATAAAGAAAATATTAC	SL2.40ch02	43815303	1	1	1	0.817204	0.193548	0.989247	0.0107527	0	2230.9	56	0.298763	0.312175	0.305469	100	A A	A A	A A	A A	A A	A A	A A	A A	T T	A A	T T	A A	A A	A A	A A	A A	T T	A A	A A	A A	A A	T T	A A	A A	T T	A A	A A	A A	A A	A A	A A
4694403	TGCAGTAATCAGTTTACTGCTTCTATCTCCATGCTCCACGAGCTTCTTATTATTAGTCATCATAGTTTT	CTGCAGTAATCAGTTTACTGCTTCTATCTCCATGCTCCACGAGCTTCTTATTATTAGTCATCATAGTTTT	SL2.40ch11	918111	2	1	1	0.602151	0.419355	0.978495	0.0215054	0	512.349	32	0.479131	0.486993	0.483062	100	G G	T T	G G	G G	T T	G G	G G	G G	T T	G G	T T	T T	T T	G G	G G	G G	T T	T T	G G	T T	G G	T T	G G	T T	T T	G T	G T	T T	T T	G G	G G
4694403	TGCAGTAATCAGTTTACTGCTTCTATCTCCATGCTCCACGAGCTTCTTATTATTAGTCATCATAGTTTT	CTGCAGTAATCAGTTTACTGCTTCTATCTCCATGCTCCACGAGCTTCTTATTATTAGTCATCATAGTTTT	SL2.40ch11	905047	2	1	1	0.602151	0.419355	0.978495	0.0215054	0	512.349	32	0.479131	0.486993	0.483062	100	G G	T T	G G	G G	T T	G G	G G	G G	T T	G G	T T	T T	T T	G G	G G	G G	T T	T T	G G	T T	G G	T T	G G	T T	T T	G T	G T	T T	T T	G G	G G
4694404	TGCAGATCTGTCTCGATACAAAAGCACACGCATACATTTCTCCAATAACTTACAGATCGGAAGAGCGGT	CTGCAGATCTGTCTCGATACAAAAGCACACGCATACATTTCTCCAATAACTTAC	SL2.40ch11	50835302	1	1	1	0.935484	0.0752688	0.989247	0.0107527	0	4465.28	27	0.120708	0.139207	0.129957	98.4375	A A	A A	C C	C C	A A	A A	A A	A C	A A	A A	A A	A A	A A	A A	A A	A A	A A	A A	A A	A A	A A	A A	A A	A A	A A	A A	A A	A A	A A	A A	A A
4694405	TGCAGCCTCTGCTTCTCTATCAGGTTCATCCCTTCTGTAAGTAATGTCTCGACCAAGTTCCTTTTCAGC	CTGCAGCCTCTGCTTCTCTATCAGGTTCATCCCTTCTGTAAGTAATGTCTCGACCAAGTTCCTTTTCAGC	SL2.40ch09	443653	1	1	1	0.978495	0.0215054	1	0	0	351.365	8	0.0420858	0.0420858	0.0420858	100	C C	C C	C C	C C	C C	C C	C C	C C	A A	C C	C C	C C	C C	C C	C C	C C	C C	C C	C C	C C	C C	C C	C C	C C	C C	C C	C C	C C	C C	C C	C C
4694406	TGCAGTGGCTCCTGTGCGTTATGCACACCTAGCAGCACAACAATTCGGGCAGTTTGATAAGTACGAGGA	CTGCAGTGGCTCCTGTGCGTTATGCACACCTAGCAGCACAACAATTCGGGCAGTTTGATAAGTACGAGGA	SL2.40ch07	57093913	1	0.989247	0.989247	0.666667	0.333333	0.978495	0.0107527	0.0107527	525.149	28	0.439509	0.446834	0.443171	98.4375	C C	G G	C C	C C	G G	C C	C C	C C	C C	C G	C C	G G	G G	C C	C C	C C	G G	G G	C C	G G	C C	G G	C C	G G	G G	C C	C C	G G	C C	C C	C C
4694407	TGCAGAAGAATCCGCAGCGCAATCAATATTGATATCATGACAATCTTCCAAAGCTTCGTCACCACCTCC	CTGCAGAAGAATCCGCAGCGCAATCAATATTGATATCATGACAATCTTCCAAAGCTTCGTCACCACCTCC	SL2.40ch11	7253256	1	1	1	0.946237	0.0537634	1	0	0	314.19	19	0.101746	0.101746	0.101746	100	C C	C C	C C	C C	C C	C C	C C	C C	C C	C C	C C	C C	C C	C C	C C	C C	C C	C C	C C	C C	C C	C C	C C	C C	C C	C C	C C	C C	C C	C C	C C
4694408	TGCAGAGGATGCATAAGAAATCATATATGCTCTGATTTATGATTAGGATGCCTAATGTCTAACTTTGTT	CTGCAGAGGATGCATAAGAAATCATATATGCTCTGATTTATGATTAGGATGCCTAATGTCTAACTTTGTT	SL2.40ch02	45555315	1	0.870968	0.870968	0.709677	0.16129	0.870968	0	0.129032	307.831	29	0.301783	0.301783	0.301783	100	C C	C C	C C	C C	C C	0 0	C C	C C	T T	C C	C C	T T	C C	C C	C C	0 0	C C	C C	0 0	C C	C C	C C	0 0	C C	C C	C C	0 0	T T	C C	C C	T T
4694408	TGCAGAGGATGCATAAGAAATCATATATGCTCTGATTTATGATTAGGATGCCTAATGTCTAACTTTGTT	CTGCAGAGGATGCATAAGAAATCATATATGCTCTGATTTATGATTAGGATGCCTAATGTCTAACTTTGTT	SL2.40ch02	45555315	1	0.83871	0.83871	0.709677	0.129032	0.83871	0	0.16129	307.831	63	0.260355	0.260355	0.260355	100	T T	T T	T T	T T	T T	G G	T T	T T	0 0	T T	T T	0 0	T T	T T	T T	G G	T T	T T	G G	T T	T T	T T	G G	T T	T T	T T	G G	0 0	T T	T T	0 0
4694409	TGCAGCTGAGCAAGAGAACTCTTTTCAAACGTAGCTAACCAATAAAGGTACATGAGGAATGTGGCATTC	CTGCAGCTGAGCAAGAGAACTCTTTTCAAACGTAGCTAACCAATAAAGGTACATGAGGAATGTGGCATTC	SL2.40ch06	37794736	1	1	1	0.956989	0.0537634	0.989247	0.0107527	0	2664.59	35	0.0823217	0.101746	0.0920338	100	T T	T T	A A	A A	T T	T T	T T	T T	T T	T T	T T	T T	T T	T T	T T	T T	T T	T T	T T	T T	T T	T T	T T	T T	T T	T T	T T	T T	T T	T T	T T
4694410	TGCAGTATCCCCTTCAATTCTTACCATAATTATGCAAATGAAGTCTGTTGCAGAAATTTGGGAGTATCT	CTGCAGTATCCCCTTCAATTCTTACCATAATTATGCAAATGAAGTCTGTTGCAGAAATTTGGGAGTATCT	SL2.40ch06	29809626	1	0.892473	0.892473	0.88172	0.0107527	0.892473	0	0.107527	130.864	8	0.0238061	0.0238061	0.0238061	100	C C	C C	C C	C C	C C	C C	G G	C C	C C	C C	C C	C C	C C	C C	C C	C C	C C	C C	C C	C C	C C	C C	C C	C C	C C	C C	C C	C C	C C	0 0	C C
4694411	TGCAGAACAAGTGAATATTGAAATCAAGTTGAATGCTAGGAACTGTTATATATGTTGCTTACAGATCGG	CTGCAGAACAAGTGAATATTGAAATCAAGTTGAATGCTAGGAACTGTTATATATGTTGCTTAC	SL2.40ch06	22399982	1	1	1	0.774194	0.247312	0.978495	0.0215054	0	1758.58	15	0.349636	0.372297	0.360967	98.4375	T T	C C	T T	T C	T T	T T	T T	T T	T T	T T	T T	T T	T T	T T	T T	T T	C C	C C	T T	T T	T T	T C	T T	C C	T T	T T	T T	C C	C C	T T	T T
4694412	TGCAGTTTGACAGAACTTCTGAGATAAAAAGTGATCATCAGAGCATGGAAAAGAAACAGGAAACTAAAA	CTGCAGTTTGACAGAACTTCTGAGATAAAAAGTGATCATCAGAGCATGGAAAAGAAACAGGAAACTAAAA	SL2.40ch07	61146914	1	1	1	0.989247	0.0107527	1	0	0	1425.03	43	0.0212741	0.0212741	0.0212741	100	A A	C C	C C	C C	C C	C C	C C	C C	C C	C C	C C	C C	C C	C C	C C	C C	C C	C C	C C	C C	C C	C C	C C	C C	C C	C C	C C	C C	C C	C C	C C
4694415	TGCAGTTATAAGAAAGGAACACTACAAGTTTCAGAGTAAGTTACAGATCGGAAGAGCGGTTCAGCAGGA	CTGCAGTTATAAGAAAGGAACACTACAAGTTTCAGAGTAAGTTAC	SL2.40ch11	35249814	1	1	1	0.967742	0.0430108	0.989247	0.0107527	0	4315.39	10	0.062435	0.0823217	0.0723783	100	A A	A A	A A	A A	A A	A A	A A	A A	T T	A A	T T	A A	A A	A A	A A	A A	A A	A A	A A	A A	A A	A A	A A	A A	A A	A A	A A	A A	A A	A A	A A
4694416	TGCAGTATTTCAATATAGTTTTCAAAATCTTGAGCTGAGATTCCATATTCTATTGGCATTTCTATATCT	CTGCAGTATTTCAATATAGTTTTCAAAATCTTGAGCTGAGATTCCATATTCTATTGGCATTTCTATATCT	SL2.40ch05	60621300	1	1	1	0.795699	0.204301	1	0	0	334.468	17	0.325124	0.325124	0.325124	100	G G	T T	G G	G G	T T	G G	G G	G G	G G	G G	G G	T T	G G	G G	G G	G G	T T	T T	G G	G G	G G	T T	G G	T T	T T	G G	G G	G G	G G	G G	G G
4694417	TGCAGTACCTATAAATTTCATGTGATGCCCCGAGTTTTGGTATTTGGTCCTTCAAATACTTCTTTTACA	CTGCAGTACCTATAAATTTCATGTGATGCCCCGAGTTTTGGTATTTGGTCCTTCAAATACTTCTTTTACA	SL2.40ch08	49841338	1	0.946237	0.946237	0.419355	0.548387	0.924731	0.0215054	0.0537634	2929.58	62	0.493543	0.487345	0.490444	98.4375	A A	A A	T T	T T	T T	T T	T T	T T	A A	T T	A A	T T	T T	T A	A A	A A	A A	A A	T T	T T	A A	A A	A A	A A	A A	A A	A A	A A	A A	A A	A A
4694418	TGCAGCAATCACCCTTTCTGGTGCAAGGGACGATTGCTTACCCAACAAGAATCTTACAGGTTCCATTTC	CTGCAGCAATCACCCTTTCTGGTGCAAGGGACGATTGCTTACCCAACAAGAATCTTACAGGTTCCATTTC	SL2.40ch02	35693315	1	1	1	0.946237	0.0537634	1	0	0	1065.12	57	0.101746	0.101746	0.101746	100	A A	A A	A A	A A	A A	A A	A A	A A	A A	A A	A A	A A	A A	A A	A A	A A	A A	A A	A A	A A	A A	A A	A A	A A	A A	A A	A A	A A	A A	A A	A A
4694419	TGCAGATCTCCCTCATACTACTCTGACTCACACATTGGAGCTTACAGATCGGAAGAGCGGTTCAGCAGG	CTGCAGATCTCCCTCATACTACTCTGACTCACACATTGGAGCTTAC	SL2.40ch09	3276423	1	1	1	0.935484	0.0967742	0.967742	0.0322581	0	2907.33	31	0.120708	0.174818	0.147763	98.4375	A A	G G	A A	A A	G G	A A	A A	A G	A A	A A	A A	A A	A A	A A	A A	A A	A A	A A	A A	A A	A A	A A	A A	G G	A A	A A	A A	A A	A A	A A	A A
4694420	TGCAGCTATGAAGCTACCAGCAGTAGACATCAAATATGAGAAGGAGATCTACACTTATTCTAGAACAGC	CTGCAGCTATGAAGCTACCAGCAGTAGACATCAAATATGAGAAGGAGATCTACACTTATTCTAGAACAGC	SL2.40ch05	38737123	1	1	1	0.946237	0.0537634	1	0	0	1262.15	39	0.101746	0.101746	0.101746	100	G G	G G	G G	G G	G G	G G	G G	G G	G G	G G	G G	G G	G G	G G	G G	G G	G G	G G	G G	G G	G G	G G	G G	G G	G G	G G	G G	G G	G G	G G	G G
4694421	TGCAGACTAGAACTTGAAGTAATAGCTGGAACATTGTGACTGCAACTGCATAAAGTTTTGATAAAAGAA	CTGCAGACTAGAACTTGAAGTAATAGCTGGAACATTGTGACTGCAACTGCATAAAGTTTTGATAAAAGAA	SL2.40ch11	46285461	1	1	1	0.946237	0.0537634	1	0	0	1691.78	42	0.101746	0.101746	0.101746	100	C C	C C	C C	C C	C C	C C	C C	C C	C C	C C	C C	C C	C C	C C	C C	C C	C C	C C	C C	C C	C C	C C	C C	C C	C C	C C	C C	C C	C C	C C	C C
4694422	TGCAGTCACTGAAATTTTTTTTTTGAATTTCATTAGGAATAATGAAATATTTTACAGATCGGAAGAGCG	CTGCAGTCACTGAAATTTTTTTTTTGAATTTCATTAGGAATAATGAAATATTTTAC	SL2.40ch08	51784977	1	1	1	0.731183	0.322581	0.946237	0.0537634	0	2270.98	13	0.393109	0.437045	0.415077	98.4375	T T	T T	T T	T T	T T	A A	A A	T T	A A	A A	A A	A A	A T	A A	A A	A A	A A	T T	T T	A A	T T	A A	A A	T T	A A	A A	T T	A A	A A	A T	A A
4694423	TGCAGTACTAACCGTTTGCTGAGCTTTGCAACAAAATCATTCACAAGTCTCTCAATATCCGGCATTTTC	CTGCAGTACTAACCGTTTGCTGAGCTTTGCAACAAAATCATTCACAAGTCTCTCAATATCCGGCATTTTC	SL2.40ch09	65275866	1	1	1	0.956989	0.0537634	0.989247	0.0107527	0	552.981	67	0.0823217	0.101746	0.0920338	100	T T	T T	T T	T T	T T	T T	T T	T T	T T	T T	C C	T T	C C	T T	T T	T T	T T	T T	T T	C C	T T	T T	T T	T T	T T	T T	T T	T T	T T	T T	T T
4694424	TGCAGCTCGTGGCTACAAACTCGTGATAGTGATGCCATCATCGTATAGTCTCGAGAGAAGGATTGTTCT	CTGCAGCTCGTGGCTACAAACTCGTGATAGTGATGCCATCATCGTATAGTCTCGAGAGAAGGATTGTTCT	SL2.40ch01	80360693	1	0.989247	0.989247	0.935484	0.0752688	0.967742	0.0215054	0.0107527	2791.73	51	0.102788	0.140595	0.121692	100	C C	C C	C C	C C	C C	C C	C C	C C	C C	C C	C C	C C	C C	C C	C C	C C	C C	C C	C C	C C	C C	C C	C C	C C	C C	C C	C C	C C	C C	C C	C C
4694426	TGCAGCGAGGTCTTTTTTTCTTCTCTTTTCAAGTGCAGAAATATCTGTAAATTCCTTGCAGTCCATCAT	CTGCAGCGAGGTCTTTTTTTCTTCTCTTTTCAAGTGCAGAAATATCTGTAAATTCCTTGCAGTCCATCAT	SL2.40ch05	2221615	1	1	1	0.946237	0.0645161	0.989247	0.0107527	0	1246.65	5	0.101746	0.120708	0.111227	98.4375	C C	C C	C C	C C	C C	C C	C C	C C	C C	C C	C A	C C	C C	C C	C C	C C	C C	C C	C C	C C	C C	C C	C C	C C	C C	C C	C C	C C	C C	C C	C C
4694427	TGCAGAGTCCAAAACTCCACAGAAAATTACGTGCTTACAGATCGGAAGAGCGGTTCAGCAGGAATGCCG	CTGCAGAGTCCAAAACTCCACAGAAAATTACGTGCTTAC	SL2.40ch05	36248766	1	1	1	0.946237	0.0645161	0.989247	0.0107527	0	1573.66	29	0.101746	0.120708	0.111227	98.4375	C C	C C	C C	C C	C C	C C	C C	C C	C T	C C	C C	C C	C C	C C	C C	C C	C C	C C	C C	C C	C C	C C	C C	C C	C C	C C	C C	C C	C C	C C	C C
4694428	TGCAGCTGGCGAACGTGTAGTCCAAGTGATTACACAAAATAAATTCAAGCCGAACAATGGAAAATATCT	CTGCAGCTGGCGAACGTGTAGTCCAAGTGATTACACAAAATAAATTCAAGCCGAACAATGGAAAATATCT	SL2.40ch02	44977392	1	0.935484	0.935484	0.752688	0.182796	0.935484	0	0.0645161	249.782	22	0.31444	0.31444	0.31444	100	C C	C C	T T	T T	C C	C C	C C	C C	C C	T T	C C	C C	C C	C C	T T	C C	C C	C C	C C	C C	C C	C C	C C	C C	C C	T T	C C	C C	C C	T T	C C
4694428	TGCAGCTGGCGAACGTGTAGTCCAAGTGATTACACAAAATAAATTCAAGCCGAACAATGGAAAATATCT	CTGCAGCTGGCGAACGTGTAGTCCAAGTGATTACACAAAATAAATTCAAGCCGAACAATGGAAAATATCT	SL2.40ch02	44977392	1	0.795699	0.795699	0.752688	0.0430108	0.795699	0	0.204301	249.782	51	0.102264	0.102264	0.102264	100	G G	G G	0 0	0 0	G G	G G	G G	G G	G G	0 0	G G	G G	G G	G G	0 0	G G	G G	G G	G G	G G	G G	G G	G G	G G	G G	0 0	G G	G G	G G	0 0	G G
4694429	TGCAGCATTTCCTCTTTTTCTCCTAAAATCACCAGTTTGTAACAGATTATGTAATTATAGGGTGATATC	CTGCAGCATTTCCTCTTTTTCTCCTAAAATCACCAGTTTGTAACAGATTATGTAATTATAGGGTGATATC	SL2.40ch06	31224511	1	1	1	0.913978	0.0967742	0.989247	0.0107527	0	431.34	62	0.157244	0.174818	0.166031	100	T T	T T	C C	T T	T T	T T	T T	T T	T T	T T	T T	T T	T T	T T	T T	T T	T T	T T	T T	T T	T T	T T	T T	T T	T T	T T	T T	T T	T T	T T	T T
4694430	TGCAGTAAAAAACAGATGTAATGCCTCATACCAAGTATTACATGGTTAGCATCTGTTGCACAAACCACC	CTGCAGTAAAAAACAGATGTAATGCCTCATACCAAGTATTACATGGTTAGCATCTGTTGCACAAACCACC	SL2.40ch09	63196762	1	0.956989	0.956989	0.892473	0.0645161	0.956989	0	0.0430108	188.371	12	0.125742	0.125742	0.125742	100	C C	T T	C C	C C	C C	C C	C C	C C	C C	C C	C C	C C	C C	C C	C C	C C	C C	C C	C C	C C	C C	C C	C C	T T	C C	C C	0 0	C C	T T	C C	C C
4694431	TGCAGAGCTAATTATTCCTCAAAGGATTATAAATAGGTACCAGTAAAATTTTACACCAAAAACTATTTA	CTGCAGAGCTAATTATTCCTCAAAGGATTATAAATAGGTACCAGTAAAATTTTACACCAAAAACTATTTA	SL2.40ch03	1349195	1	0.989247	0.989247	0.935484	0.0645161	0.978495	0.0107527	0.0107527	664.373	25	0.102788	0.121928	0.112358	98.4375	A A	A A	A A	A T	T T	A A	A A	A A	A A	A A	A A	A A	A A	A A	A A	A A	A A	T T	A A	A A	A A	A A	A A	A A	A A	A A	A A	A A	A A	A A	A A
4694433	TGCAGGTCTGCACAGTTATAGGGCTGCATACTACACCCACGGACCCTCAACAATGGTTCATTGGTTGAC	CTGCAGGTCTGCACAGTTATAGGGCTGCATACTACACCCACGGACCCTCAACAATGGTTCATTGGTTGAC	SL2.40ch10	34109800	1	0.849462	0.849462	0.27957	0.580645	0.83871	0.0107527	0.150538	443.041	34	0.441596	0.432623	0.437109	98.4375	A A	G G	G G	G G	G G	G G	G G	G G	G G	A G	G G	G G	G G	A A	A A	A A	0 0	G G	A A	G G	G G	0 0	A A	G G	G G	A A	G G	G G	G G	A A	A A
4694434	TGCAGAATTATCAATGAAATAAGTATGATAGACGAAAATTTTAGGACAAAGGAGAGGCTAAAAATTTGA	CTGCAGAATTATCAATGAAATAAGTATGATAGACGAAAATTTTAGGACAAAGGAGAGGCTAAAAATTTGA	SL2.40ch06	35135049	1	0.72043	0.72043	0.677419	0.0430108	0.72043	0	0.27957	200.46	32	0.112274	0.112274	0.112274	100	0 0	C C	0 0	0 0	C C	C C	C C	C C	C C	C C	C C	C C	C C	C C	C C	C C	0 0	C C	C C	0 0	C C	0 0	C C	C C	C C	C C	0 0	C C	C C	C C	C C
4694435	TGCAGGGGGCTTATTCGACAAATTCAATGTGCTACGTTATTGGAAGTTGCAGAAGTACCTTCAGCCCAA	CTGCAGGGGGCTTATTCGACAAATTCAATGTGCTACGTTATTGGAAGTTGCAGAAGTACCTTCAGCCCAA	SL2.40ch01	80995280	1	1	1	0.860215	0.150538	0.989247	0.0107527	0	567.389	6	0.24049	0.255752	0.248121	100	G G	G G	G G	G G	T T	G G	G G	G G	G G	G G	G G	T T	T T	G G	G G	G G	G G	T T	G G	T T	G G	G G	G G	G G	G G	G G	G G	G G	T T	G G	G G
4694437	TGCAGGAATAGAAACTAAACCCAAATTTGTAATAAGTAGCTTGAGCAGTCCACACTGAGTAATTAGTTT	CTGCAGGAATAGAAACTAAACCCAAATTTGTAATAAGTAGCTTGAGCAGTCCACACTGAGTAATTAGTTT	SL2.40ch11	52171801	1	0.978495	0.978495	0.892473	0.0860215	0.978495	0	0.0215054	366.036	49	0.160367	0.160367	0.160367	100	C C	C C	C C	C C	C C	C C	C C	C C	C C	C C	C C	C C	C C	C C	A A	C C	C C	C C	C C	C C	C C	C C	C C	C C	C C	A A	C C	C C	C C	A A	C C
4694438	TGCAGCCTTACCTTGCAACCTTGCATTTCTACACGAGGCTGTTTCCAAGGCTTGAACCCGTGACCAGGA	CTGCAGCCTTACCTTGCAACCTTGCATTTCTACACGAGGCTGTTTCCAAGGCTTGAACCCGTGACCAGGA	SL2.40ch04	312918	1	0.989247	0.989247	0.913978	0.0752688	0.989247	0	0.0107527	270.364	5	0.140595	0.140595	0.140595	100	C C	C C	C C	C C	C C	C C	C C	C C	C C	C C	C C	A A	C C	C C	C C	C C	C C	C C	C C	C C	C C	C C	C C	C C	C C	C C	C C	A A	C C	C C	C C
4694439	TGCAGATGAATTTACACTTGTGTAAGCATCCAACGTTTGGAACATAAAAAGAAAATCATTCAGAAACTA	CTGCAGATGAATTTACACTTGTGTAAGCATCCAACGTTTGGAACATAAAAAGAAAATCATTCAGAAACTA	SL2.40ch08	54358133	1	1	1	0.741935	0.258065	1	0	0	256.288	18	0.382934	0.382934	0.382934	100	T T	T T	T T	T T	G G	T T	T T	T T	T T	T T	T T	G G	G G	T T	T T	T T	T T	G G	T T	G G	T T	T T	T T	T T	T T	T T	T T	G G	G G	T T	T T
4694440	TGCAGTATACTGTTACTAACGTAGTACTTCGCATTATATGCATTTACAGATCGGAAGAGCGGTTCAGCA	CTGCAGTATACTGTTACTAACGTAGTACTTCGCATTATATGCATTTAC	SL2.40ch11	50047233	1	1	1	0.946237	0.0645161	0.989247	0.0107527	0	3639	26	0.101746	0.120708	0.111227	100	C C	C C	C C	C C	C C	C C	C C	C C	C C	C C	C C	C C	C C	A A	C C	C C	C C	C C	C C	C C	C C	C C	C C	C C	C C	C C	C C	C C	C C	C C	C C
4694441	TGCAGAAGTAGAAGACATCCACTTCCACCATTTCTGCTGCTGATGATGATGATTTTCCCCTCCTCCTCC	CTGCAGAAGTAGAAGACATCCACTTCCACCATTTCTGCTGCTGATGATGATGATTTTCCCCTCCTCCTCC	SL2.40ch06	13422014	1	0.946237	0.946237	0.913978	0.0322581	0.946237	0	0.0537634	464.522	39	0.0658574	0.0658574	0.0658574	100	C C	C C	C C	C C	C C	C C	C C	C C	C C	A A	C C	C C	C C	C C	C C	C C	C C	C C	C C	C C	C C	C C	C C	C C	C C	C C	C C	C C	C C	C C	C C
4694442	TGCAGGGCCTAGTATAATTTGTTTCATTATGAAAATTATTGATTTGCACATAAAAATTTATTATTTACA	CTGCAGGGCCTAGTATAATTTGTTTCATTATGAAAATTATTGATTTGCACATAAAAATTTATTATTTACA	SL2.40ch09	3093046	1	1	1	0.731183	0.268817	1	0	0	1081.5	8	0.393109	0.393109	0.393109	100	C C	C C	G G	G G	C C	G G	G G	G G	C C	G G	C C	C C	C C	C C	C C	C C	C C	C C	G G	C C	C C	C C	C C	C C	C C	C C	G G	C C	C C	C C	C C
4694443	TGCAGCGTGTACCTGAGAATTCAGTTTTCGTTATGGGTGATAACCGGAATAACAGCTATGATTCCCATG	CTGCAGCGTGTACCTGAGAATTCAGTTTTCGTTATGGGTGATAACCGGAATAACAGCTATGATTCCCATG	SL2.40ch12	1559381	1	1	1	0.946237	0.0537634	1	0	0	1354.95	43	0.101746	0.101746	0.101746	100	C C	C C	C C	C C	C C	C C	C C	C C	C C	C C	C C	C C	C C	C C	C C	C C	C C	C C	C C	C C	C C	C C	C C	C C	C C	C C	C C	C C	C C	C C	C C
4694444	TGCAGATTAAGCAGAAAGAGGTGATGCATAAGAGGTATAGAGAAGAGACAGAATCTGCAAGAATGGTAA	CTGCAGATTAAGCAGAAAGAGGTGATGCATAAGAGGTATAGAGAAGAGACAGAATCTGCAAGAATGGTAA	SL2.40ch10	2331464	1	1	1	0.946237	0.0537634	1	0	0	460.421	47	0.101746	0.101746	0.101746	100	A A	A A	A A	A A	A A	A A	A A	A A	A A	A A	A A	A A	A A	A A	A A	A A	A A	A A	A A	A A	A A	A A	A A	A A	A A	A A	A A	A A	A A	A A	A A
4694445	TGCAGTGCAGCACTTGCTTACAGCACTTGAACGACGTCGTTTCAGTCTTCTCCTTCTTCTTCTTCTCCT	CTGCAGTGCAGCACTTGCTTACAGCACTTGAACGACGTCGTTTCAGTCTTCTCCTTCTTCTTCTTCTCCT	SL2.40ch02	38005523	1	0.88172	0.88172	0.817204	0.0645161	0.88172	0	0.11828	175.124	16	0.135634	0.135634	0.135634	100	C C	C C	C C	0 0	C C	C C	C C	C C	C C	C C	C C	C C	C C	C C	C C	C C	C C	C C	C C	C C	C C	C C	0 0	C C	C C	C C	C C	G G	C C	C C	C C
4694445	TGCAGTGCAGCACTTGCTTACAGCACTTGAACGACGTCGTTTCAGTCTTCTCCTTCTTCTTCTTCTCCT	CTGCAGTGCAGCACTTGCTTACAGCACTTGAACGACGTCGTTTCAGTCTTCTCCTTCTTCTTCTTCTCCT	SL2.40ch02	38005523	1	0.870968	0.870968	0.817204	0.0537634	0.870968	0	0.129032	175.124	23	0.115836	0.115836	0.115836	100	C C	C C	C C	0 0	C C	C C	C C	C C	C C	C C	C C	C C	C C	C C	C C	C C	C C	C C	C C	C C	C C	C C	0 0	C C	C C	C C	C C	0 0	C C	C C	C C
4694446	TGCAGGATGCATTATGCCCCTCATGACTTCTTTGCATTCAAGATGTTTGGCAGCCTGCTTTCTAATTTT	CTGCAGGATGCATTATGCCCCTCATGACTTCTTTGCATTCAAGATGTTTGGCAGCCTGCTTTCTAATTTT	SL2.40ch04	36522732	1	0.806452	0.806452	0.752688	0.0537634	0.806452	0	0.193548	145.668	30	0.124444	0.124444	0.124444	100	T T	T T	T T	T T	T T	T T	T T	T T	T T	T T	T T	T T	T T	T T	T T	T T	0 0	T T	T T	T T	T T	T T	T T	T T	T T	T T	T T	0 0	0 0	T T	T T
4694448	TGCAGATGTTTTGATGGAATGTCAACTCCCATAAGCACCATTCATACTAGGTGTTTAGTTAGTCTCTAT	CTGCAGATGTTTTGATGGAATGTCAACTCCCATAAGCACCATTCATACTAGGTGTTTAGTTAGTCTCTAT	SL2.40ch04	49991045	1	1	1	0.935484	0.0645161	1	0	0	337.003	20	0.120708	0.120708	0.120708	100	G G	G G	G G	G G	G G	G G	G G	G G	G G	G G	G G	G G	G G	G G	G G	G G	G G	G G	G G	G G	G G	G G	G G	G G	G G	G G	G G	G G	G G	G G	G G
4694449	TGCAGAAAACAAAGGAGCTTCAGGATGAAGTGTTCAATCTGAAGAGTGAGCTCACAGAGTGCATTTCCG	CTGCAGAAAACAAAGGAGCTTCAGGATGAAGTGTTCAATCTGAAGAGTGAGCTCACAGAGTGCATTTCCG	SL2.40ch09	2021866	1	1	1	0.946237	0.0645161	0.989247	0.0107527	0	478.503	8	0.101746	0.120708	0.111227	98.4375	A A	A A	A A	A A	A A	A A	A A	A A	A A	A A	A A	A A	A G	A A	A A	A A	A A	A A	A A	A A	A A	A A	A A	A A	A A	A A	A A	A A	A A	A A	A A
4694450	TGCAGAATAAAGACAACCAACTTCTTCACATATTCAAATCATACAGAAATTGGCATGCATATTAGCAGA	CTGCAGAATAAAGACAACCAACTTCTTCACATATTCAAATCATACAGAAATTGGCATGCATATTAGCAGA	SL2.40ch07	60513077	1	1	1	0.967742	0.0322581	1	0	0	677.939	5	0.062435	0.062435	0.062435	100	A A	A A	A A	A A	A A	A A	G G	A A	A A	A A	A A	A A	A A	A A	A A	A A	A A	A A	A A	A A	A A	A A	A A	A A	A A	A A	A A	A A	A A	A A	A A
4694451	TGCAGAGTACACTTCAATAACCATCTGAAAATCAAACAAGATGAGGCTTCGGTGCATGTTCTTGGTGCT	CTGCAGAGTACACTTCAATAACCATCTGAAAATCAAACAAGATGAGGCTTCGGTGCATGTTCTTGGTGCT	SL2.40ch09	4261619	1	0.967742	0.967742	0.903226	0.0645161	0.967742	0	0.0322581	146.73	28	0.124444	0.124444	0.124444	100	A A	A A	A A	A A	A A	A A	A A	A A	A A	A A	A A	A A	A A	A A	A A	A A	A A	A A	0 0	A A	A A	A A	A A	A A	A A	A A	A A	A A	A A	A A	A A
4694453	TGCAGAAGGCATGTTTGACTATATTGTCAGCTAAAAAGAAAAGGTTTATATGCATGTTTACTAAACTAA	CTGCAGAAGGCATGTTTGACTATATTGTCAGCTAAAAAGAAAAGGTTTATATGCATGTTTACTAAACTAA	SL2.40ch08	194062	1	1	1	0.924731	0.0752688	1	0	0	357.749	15	0.139207	0.139207	0.139207	100	T T	T T	T T	T T	T T	A A	T T	A A	T T	T T	T T	T T	T T	T T	T T	A A	T T	T T	T T	T T	T T	T T	A A	T T	T T	T T	A A	T T	T T	A A	T T
4694454	TGCAGCGGCGACGTCATCATAGTAAAGGGTCATCTTCTTATTTGGGTTTCTCACAGTAAAACGAAGGTC	CTGCAGCGGCGACGTCATCATAGTAAAGGGTCATCTTCTTATTTGGGTTTCTCACAGTAAAACGAAGGTC	SL2.40ch11	50552874	1	0.989247	0.989247	0.978495	0.0107527	0.989247	0	0.0107527	1061.56	31	0.0215028	0.0215028	0.0215028	100	A A	A A	A A	A A	A A	A A	G G	A A	A A	A A	A A	A A	A A	A A	A A	A A	A A	A A	A A	A A	A A	A A	A A	A A	A A	A A	A A	A A	A A	A A	A A
4694455	TGCAGGACCTGGAGAGGGAGCGAGAGACGGAACAGTTGCAGGGACTGGACATGGAGCGAGGGACGGAAC	CTGCAGGACCTGGAGAGGGAGCGAGAGACGGAACAGTTGCAGGGACTGGACATGGAGCGAGGGACGGAAC	SL2.40ch07	58614751	1	0.903226	0.903226	0.827957	0.0752688	0.903226	0	0.0967742	151.164	63	0.152778	0.152778	0.152778	100	0 0	C C	T T	T T	C C	C C	C C	0 0	C C	C C	C C	C C	C C	C C	C C	C C	C C	C C	C C	C C	0 0	C C	C C	C C	C C	C C	C C	0 0	C C	C C	C C
4694455	TGCAGGACCTGGAGAGGGAGCGAGAGACGGAACAGTTGCAGGGACTGGACATGGAGCGAGGGACGGAAC	CTGCAGGACCTGGAGAGGGAGCGAGAGACGGAACAGTTGCAGGGACTGGACATGGAGCGAGGGACGGAAC	SL2.40ch07	58614751	1	0.860215	0.860215	0.827957	0.0322581	0.860215	0	0.139785	151.164	22	0.0721875	0.0721875	0.0721875	100	C C	A A	0 0	0 0	A A	A A	A A	C C	A A	A A	A A	A A	A A	A A	A A	A A	A A	A A	A A	A A	0 0	A A	A A	A A	A A	A A	A A	0 0	A A	A A	A A
4694456	TGCAGAAGTTGTAGAAGAAATGACAAAATACAAGATGATGGAGAAGAAATGGGGAAGAACGAATGAGGT	CTGCAGAAGTTGTAGAAGAAATGACAAAATACAAGATGATGGAGAAGAAATGGGGAAGAACGAATGAGGT	SL2.40ch12	37158154	1	0.978495	0.978495	0.569892	0.419355	0.967742	0.0107527	0.0215054	470.336	39	0.486415	0.489796	0.488105	98.4375	G G	G G	G G	G G	G G	G G	G G	A A	A A	G A	A A	G G	A A	G G	A A	A A	G G	G G	A A	A A	G G	0 0	A A	G G	G G	A A	G G	G G	A A	A A	A A
4694457	TGCAGTTGTTTGTAATAATTTATCAGAATTCATAAATCAAACCAACAGTAACTTGGCAAAATCTCATGC	CTGCAGTTGTTTGTAATAATTTATCAGAATTCATAAATCAAACCAACAGTAACTTGGCAAAATCTCATGC	SL2.40ch02	36010692	1	1	1	0.935484	0.0645161	1	0	0	702.64	33	0.120708	0.120708	0.120708	100	A A	A A	A A	A A	A A	A A	A A	A A	A A	A A	A A	A A	A A	A A	A A	A A	A A	A A	A A	A A	A A	A A	A A	A A	A A	A A	A A	A A	A A	A A	A A
4694459	TGCAGATGACTCTTCTTATCATGCAGCTGACTCTTTTCCTATTGTTTCTTCTCCTGCTCCTTCAGCCTC	CTGCAGATGACTCTTCTTATCATGCAGCTGACTCTTTTCCTATTGTTTCTTCTCCTGCTCCTTCAGCCTC	SL2.40ch06	28030796	1	0.935484	0.935484	0.83871	0.0967742	0.935484	0	0.0645161	218.549	55	0.185493	0.185493	0.185493	100	A A	G G	G G	G G	G G	A A	G G	A A	G G	G G	G G	G G	G G	G G	G G	G G	G G	G G	A A	G G	G G	G G	G G	G G	G G	G G	G G	0 0	G G	G G	G G
4694460	TGCAGTCTCATTATGGTCTTACAGAACGACAGAGGGAAAGTTCAATGTTTTTTTTAGTTTCAGTATTTT	CTGCAGTCTCATTATGGTCTTACAGAACGACAGAGGGAAAGTTCAATGTTTTTTTTAGTTTCAGTATTTT	SL2.40ch02	37766667	1	0.967742	0.967742	0.903226	0.0645161	0.967742	0	0.0322581	190.699	29	0.124444	0.124444	0.124444	100	C C	T T	C C	C C	C C	C C	C C	C C	C C	C C	C C	T T	C C	C C	C C	C C	C C	C C	C C	C C	C C	C C	C C	T T	C C	C C	C C	C C	C C	C C	C C
4694461	TGCAGAAACACTGTCAGTAGGCAGGAGCTTATAACAGCACCATCAGACAACCGCTTTCAGGTTGATGTT	CTGCAGAAACACTGTCAGTAGGCAGGAGCTTATAACAGCACCATCAGACAACCGCTTTCAGGTTGATGTT	SL2.40ch11	49677739	1	1	1	0.978495	0.0430108	0.978495	0.0215054	0	1100.47	23	0.0420858	0.0823217	0.0622037	100	G G	G G	G G	G G	G G	G G	G G	G G	G G	G G	G G	G G	G G	G G	G G	A A	G G	G G	G G	G G	G G	G G	A A	G G	G G	G G	G G	G G	G G	G G	G G
4694462	TGCAGCGACTGTGACAATGGATGTTCATATTTAGGTTTACATTTCAAAACCAAATTTACAGATCGGAAG	CTGCAGCGACTGTGACAATGGATGTTCATATTTAGGTTTACATTTCAAAACCAAATTTAC	SL2.40ch07	63919432	1	0.978495	0.978495	0.956989	0.0322581	0.967742	0.0107527	0.0215054	2673.95	10	0.04299	0.0637604	0.0533752	100	A A	G G	G G	G G	G G	G G	G G	G G	G G	G G	G G	G G	G G	G G	G G	G G	G G	G G	G G	G G	G G	G A	G G	G G	G G	G G	G G	G G	G G	G G	G G
4694463	TGCAGATGTAAGTAGGTTGTTCGTCGTTTCTTTCTGTTGTTGCTGTCCAGTAAGTGTAGATAGTTTCCT	CTGCAGATGTAAGTAGGTTGTTCGTCGTTTCTTTCTGTTGTTGCTGTCCAGTAAGTGTAGATAGTTTCCT	SL2.40ch08	58788878	1	1	1	0.978495	0.0215054	1	0	0	334.338	24	0.0420858	0.0420858	0.0420858	100	C C	C C	C C	T T	C C	C C	C C	C C	C C	C C	C C	C C	C C	C C	C C	C C	C C	C C	C C	C C	C C	C C	C C	C C	C C	C C	C C	C C	C C	C C	C C
4694464	TGCAGACAAATATACATGCAAATCAGCCAATTGAAAGATTTGTTCGCACTATATATTGAAAAACAAATG	CTGCAGACAAATATACATGCAAATCAGCCAATTGAAAGATTTGTTCGCACTATATATTGAAAAACAAATG	SL2.40ch02	47124124	1	0.956989	0.956989	0.903226	0.0537634	0.956989	0	0.0430108	461.413	55	0.106047	0.106047	0.106047	100	T T	T T	T T	T T	T T	T T	C C	C C	T T	T T	T T	T T	T T	T T	T T	T T	T T	T T	T T	T T	T T	T T	T T	T T	T T	T T	T T	T T	T T	T T	T T
4694465	TGCAGCTATTGTGGACGCCACCTGTTCCATACGAGTAGTACAAGAATGAAGTTTCCTCGGGATGTATTT	CTGCAGCTATTGTGGACGCCACCTGTTCCATACGAGTAGTACAAGAATGAAGTTTCCTCGGGATGTATTT	SL2.40ch10	50737357	1	0.784946	0.784946	0.741935	0.0430108	0.784946	0	0.215054	139.251	21	0.103584	0.103584	0.103584	100	C C	C C	C C	C C	0 0	C C	C C	C C	C C	C C	C C	C C	C C	C C	C C	C C	0 0	0 0	C C	C C	C C	0 0	C C	C C	0 0	C C	C C	C C	C C	C C	0 0
4694466	TGCAGGTACTAGTAAAAGGTATCTTAGTATATGGTATGTTGATGTACTAGGGGTATCACAGAATAGGTA	CTGCAGGTACTAGTAAAAGGTATCTTAGTATATGGTATGTTGATGTACTAGGGGTATCACAGAATAGGTA	SL2.40ch08	55221140	1	0.956989	0.956989	0.892473	0.0752688	0.946237	0.0107527	0.0430108	811.8	29	0.125742	0.144931	0.135336	100	T T	T T	T T	T T	T T	T T	T T	T T	T T	T T	T T	C C	T T	T T	T T	T T	T T	T T	T T	T T	T T	T T	T T	T T	T T	T T	T T	T T	T T	T T	T T
4694467	TGCAGATATTTAACGAGAGAAAATGTAAGCGAAGAGTGGGTGATCATTTGTGAACGTAGATGCTTCGAC	CTGCAGATATTTAACGAGAGAAAATGTAAGCGAAGAGTGGGTGATCATTTGTGAACGTAGATGCTTCGAC	SL2.40ch04	3283735	1	0.989247	0.989247	0.752688	0.258065	0.967742	0.0215054	0.0107527	855.219	26	0.363894	0.385633	0.374764	100	C C	A A	A A	A A	A A	A A	C C	A A	A A	C C	A A	A A	A A	C C	A A	A A	A A	A A	A A	A A	A A	A A	A A	A A	A A	A A	A A	A A	A A	A A	A A
4694468	TGCAGACGCTTGCAATGTGAAAAAAGAGAGCAGCAAGGTTGAGCACCAGACAGATGTTTCTGAAGTAGA	CTGCAGACGCTTGCAATGTGAAAAAAGAGAGCAGCAAGGTTGAGCACCAGACAGATGTTTCTGAAGTAGA	SL2.40ch10	63343842	1	1	1	0.946237	0.0537634	1	0	0	653.45	29	0.101746	0.101746	0.101746	100	G G	G G	G G	G G	G G	G G	G G	G G	G G	G G	G G	G G	G G	G G	T T	G G	G G	G G	G G	G G	G G	G G	G G	G G	G G	T T	G G	G G	G G	G G	G G
4694470	TGCAGTTAAGTCAGTTGCAGCTGAGAAGTACAAAAGTTTCCTCAAGACAGTCTCAGAGGTATGCTCTCA	CTGCAGTTAAGTCAGTTGCAGCTGAGAAGTACAAAAGTTTCCTCAAGACAGTCTCAGAGGTATGCTCTCA	SL2.40ch04	6485315	1	1	1	0.946237	0.0537634	1	0	0	567.18	15	0.101746	0.101746	0.101746	100	T T	T T	T T	T T	T T	T T	T T	T T	T T	T T	T T	T T	T T	T T	T T	T T	T T	T T	T T	T T	T T	T T	T T	T T	T T	T T	T T	T T	T T	T T	T T
4694471	TGCAGGATGGAACGCACAAATGATCGTAGAGACATGGTCTCGAAGCGGGGCTACATCAACCAGCATTGG	CTGCAGGATGGAACGCACAAATGATCGTAGAGACATGGTCTCGAAGCGGGGCTACATCAACCAGCATTGG	SL2.40ch08	2046946	1	0.956989	0.956989	0.892473	0.0645161	0.956989	0	0.0430108	244.539	41	0.125742	0.125742	0.125742	100	G G	G G	G G	G G	G G	G G	G G	G G	G G	G G	G G	A A	G G	G G	G G	G G	G G	G G	G G	G G	G G	A A	G G	G G	A A	G G	G G	G G	G G	G G	G G
4694472	TGCAGCAGTAAAATTCAAAATATACCACGTAACGGATACTCTCTTGTTTGCTTACAATCAGAATGTTTG	CTGCAGCAGTAAAATTCAAAATATACCACGTAACGGATACTCTCTTGTTTGCTTACAATCAGAATGTTTG	SL2.40ch04	62821585	1	0.903226	0.903226	0.849462	0.0537634	0.903226	0	0.0967742	150.722	34	0.111961	0.111961	0.111961	100	G G	G G	G G	G G	G G	G G	G G	G G	G G	G G	G G	G G	G G	G G	G G	G G	G G	0 0	G G	G G	G G	0 0	G G	G G	0 0	G G	G G	G G	G G	G G	G G
4694473	TGCAGGAATATTGGGAAAAAATGACCTCATTTAGGCTACAGAATTACAGATCGGAAGAGCGGTTCAGCA	CTGCAGGAATATTGGGAAAAAATGACCTCATTTAGGCTACAGAATTAC	SL2.40ch10	4237203	1	0.956989	0.956989	0.903226	0.0967742	0.913978	0.0430108	0.0430108	4141.08	15	0.106047	0.181795	0.143921	96.875	A A	A A	A A	A A	A A	A G	A A	A G	A A	G G	A A	A A	A A	A A	A A	A A	A A	A A	A A	A A	A A	A A	A A	A A	A A	A A	A A	A A	A A	A A	A A
4694474	TGCAGTTGATAGTTTCTGCAAATTGAATTCCCTGTTTGGGTATTGATTTATTACAGATCGGAAGAGCGG	CTGCAGTTGATAGTTTCTGCAAATTGAATTCCCTGTTTGGGTATTGATTTATTAC	SL2.40ch09	53980992	1	1	1	0.946237	0.16129	0.892473	0.107527	0	5306.38	13	0.101746	0.270552	0.186149	96.875	T T	T T	T C	T T	T T	T T	T T	T T	T T	T T	T T	T T	T T	T C	T T	T T	T T	T T	T T	T T	T T	T C	T T	T T	T T	T T	T T	T T	T T	T C	T T
4694475	TGCAGAAGCAGTCACCGTGGAAATTTTTCTGAAAGACGTTCTATGCACACCCTGAAATCAATATATATA	CTGCAGAAGCAGTCACCGTGGAAATTTTTCTGAAAGACGTTCTATGCACACCCTGAAATCAATATATATA	SL2.40ch11	1493018	1	0.935484	0.935484	0.860215	0.0752688	0.935484	0	0.0645161	193.198	11	0.147972	0.147972	0.147972	100	T T	T T	T T	T T	T T	T T	T T	T T	T T	T T	T T	T T	T T	T T	T T	T T	0 0	T T	T T	T T	T T	T T	T T	T T	T T	T T	T T	0 0	T T	T T	T T
4694475	TGCAGAAGCAGTCACCGTGGAAATTTTTCTGAAAGACGTTCTATGCACACCCTGAAATCAATATATATA	CTGCAGAAGCAGTCACCGTGGAAATTTTTCTGAAAGACGTTCTATGCACACCCTGAAATCAATATATATA	SL2.40ch11	1493018	1	0.913978	0.913978	0.860215	0.0645161	0.903226	0.0107527	0.0860215	193.198	15	0.110727	0.131211	0.120969	100	C C	C C	C C	C C	C C	C C	C C	C C	C C	C C	C C	C C	C C	C C	C C	C C	T T	C C	C C	C C	C C	C C	C C	C C	C C	C C	C C	T T	C C	C C	C C
4694476	TGCAGTAAAAATGTTTATGGACGTACACTTCATAAAGAACTTCACTCTTCATTTTTGAAATTTTGAGCA	CTGCAGTAAAAATGTTTATGGACGTACACTTCATAAAGAACTTCACTCTTCATTTTTGAAATTTTGAGCA	SL2.40ch05	10609923	1	0.698925	0.698925	0.655914	0.0430108	0.698925	0	0.301075	233.748	29	0.115503	0.115503	0.115503	100	T T	0 0	T T	T T	0 0	T T	T T	T T	0 0	T T	T T	T T	T T	T T	T T	0 0	0 0	0 0	T T	0 0	T T	T T	0 0	0 0	T T	T T	T T	T T	T T	T T	T T
4694476	TGCAGTAAAAATGTTTATGGACGTACACTTCATAAAGAACTTCACTCTTCATTTTTGAAATTTTGAGCA	CTGCAGTAAAAATGTTTATGGACGTACACTTCATAAAGAACTTCACTCTTCATTTTTGAAATTTTGAGCA	SL2.40ch05	10609923	1	0.677419	0.677419	0.655914	0.0215054	0.677419	0	0.322581	233.748	13	0.0614764	0.0614764	0.0614764	100	T T	0 0	T T	T T	0 0	T T	T T	T T	0 0	T T	T T	T T	T T	T T	T T	A A	0 0	0 0	T T	0 0	T T	T T	A A	0 0	T T	T T	T T	T T	T T	T T	T T
4694477	TGCAGAACGTCTTGTTCTTTCAATCCACTCGAATTGTGTTTTTTGTCGTACCAATTATCAAACAATGCG	CTGCAGAACGTCTTGTTCTTTCAATCCACTCGAATTGTGTTTTTTGTCGTACCAATTATCAAACAATGCG	SL2.40ch03	49321007	1	1	1	0.935484	0.0645161	1	0	0	897.612	46	0.120708	0.120708	0.120708	100	C C	C C	C C	C C	C C	C C	C C	C C	C C	C C	C C	C C	C C	C C	C C	C C	C C	C C	C C	C C	C C	C C	C C	C C	C C	C C	C C	C C	C C	C C	C C
4694478	TGCAGTAACTTTGTAGTACTCGGGTAAGTAATTTGTATTTTTATTTTAGTATAACATATTACTATATTT	CTGCAGTAACTTTGTAGTACTCGGGTAAGTAATTTGTATTTTTATTTTAGTATAACATATTACTATATTT	SL2.40ch02	38592790	1	0.946237	0.946237	0.903226	0.0430108	0.946237	0	0.0537634	183.225	8	0.0867769	0.0867769	0.0867769	100	C C	C C	T T	T T	C C	C C	C C	C C	C C	C C	C C	C C	C C	C C	C C	C C	C C	C C	C C	C C	C C	C C	C C	0 0	C C	0 0	C C	C C	0 0	C C	C C
4694479	TGCAGCCACCGCAACGTAAACGAGAAGCAAAGGGAATAGTTGCTTGTTTACAGATCGGAAGAGCGGTTC	CTGCAGCCACCGCAACGTAAACGAGAAGCAAAGGGAATAGTTGCTTGTTTAC	SL2.40ch08	53761928	1	0.989247	0.989247	0.935484	0.11828	0.924731	0.0645161	0.0107527	3483.18	13	0.102788	0.210539	0.156664	98.4375	A A	A G	A A	A A	A A	A A	A A	A A	A A	A A	A A	A A	A A	A A	A A	A A	A A	A A	A A	A A	A G	A A	A A	A A	A G	A A	A G	A A	A A	A A	A A
4694481	TGCAGTAACAAACATTATGATAAATCCAATTTTCAAGTACTTCACTGAGCTTTTTCATCTGGTTGTAGA	CTGCAGTAACAAACATTATGATAAATCCAATTTTCAAGTACTTCACTGAGCTTTTTCATCTGGTTGTAGA	SL2.40ch02	28373609	2	0.967742	0.967742	0.892473	0.0752688	0.967742	0	0.0322581	263.746	33	0.143457	0.143457	0.143457	100	C C	C C	G G	G G	C C	C C	C C	C C	C C	C C	C C	C C	C C	C C	C C	C C	C C	C C	C C	C C	C C	C C	C C	C C	0 0	C C	C C	C C	C C	C C	C C
4694481	TGCAGTAACAAACATTATGATAAATCCAATTTTCAAGTACTTCACTGAGCTTTTTCATCTGGTTGTAGA	CTGCAGTAACAAACATTATGATAAATCCAATTTTCAAGTACTTCACTGAGCTTTTTCATCTGGTTGTAGA	SL2.40ch02	21960339	2	0.967742	0.967742	0.892473	0.0752688	0.967742	0	0.0322581	263.746	33	0.143457	0.143457	0.143457	100	C C	C C	G G	G G	C C	C C	C C	C C	C C	C C	C C	C C	C C	C C	C C	C C	C C	C C	C C	C C	C C	C C	C C	C C	0 0	C C	C C	C C	C C	C C	C C
4694482	TGCAGCAATTGACTCAAACATTGCGGTGTAGTAATCCAGAGTTTCACGGAATCTTGGAAGGAAAGCAGA	CTGCAGCAATTGACTCAAACATTGCGGTGTAGTAATCCAGAGTTTCACGGAATCTTGGAAGGAAAGCAGA	SL2.40ch05	63257772	1	1	1	0.817204	0.182796	1	0	0	829.674	56	0.298763	0.298763	0.298763	100	G G	G G	G G	G G	G G	G G	G G	G G	G G	T T	G G	G G	G G	G G	T T	T T	G G	G G	G G	G G	G G	G G	T T	G G	G G	T T	G G	G G	G G	T T	T T
4694483	TGCAGTCGCTTTTGTTGACTATAGTTTATAACTAAGTGAGATATAAATGCTTATAATTTATATTCATAT	CTGCAGTCGCTTTTGTTGACTATAGTTTATAACTAAGTGAGATATAAATGCTTATAATTTATATTCATAT	SL2.40ch13	19042052	2	0.903226	0.903226	0.849462	0.0537634	0.903226	0	0.0967742	128.48	68	0.111961	0.111961	0.111961	100	T T	T T	T T	T T	T T	T T	T T	T T	T T	T T	T T	T T	T T	T T	T T	T T	T T	T T	T T	T T	T T	T T	T T	T T	T T	0 0	T T	T T	T T	T T	T T
4694483	TGCAGTCGCTTTTGTTGACTATAGTTTATAACTAAGTGAGATATAAATGCTTATAATTTATATTCATAT	CTGCAGTCGCTTTTGTTGACTATAGTTTATAACTAAGTGAGATATAAATGCTTATAATTTATATTCATAT	SL2.40ch12	45883834	2	0.903226	0.903226	0.849462	0.0537634	0.903226	0	0.0967742	128.48	68	0.111961	0.111961	0.111961	100	T T	T T	T T	T T	T T	T T	T T	T T	T T	T T	T T	T T	T T	T T	T T	T T	T T	T T	T T	T T	T T	T T	T T	T T	T T	0 0	T T	T T	T T	T T	T T
4694484	TGCAGGTTTTCTTTTGCCAACTGATGGTTATGTTATATTTTCTTCTTTTCTTTCACCTTTCATACCAAT	CTGCAGGTTTTCTTTTGCCAACTGATGGTTATGTTATATTTTCTTCTTTTCTTTCACCTTTCATACCAAT	SL2.40ch05	22827609	1	1	1	0.903226	0.0967742	1	0	0	854.977	61	0.174818	0.174818	0.174818	100	A A	A A	A A	A A	G G	A A	A A	A A	G G	A A	G G	G G	A A	A A	A A	A A	A A	A A	A A	A A	A A	A A	A A	A A	A A	A A	A A	A A	A A	A A	A A
4694485	TGCAGTCTCTGTAGCAGCTGAACAACCCAAAAGAACATGTTCCAACATCTCCATTGCTGTATTTGCACC	CTGCAGTCTCTGTAGCAGCTGAACAACCCAAAAGAACATGTTCCAACATCTCCATTGCTGTATTTGCACC	SL2.40ch07	55543469	1	0.989247	0.989247	0.935484	0.0537634	0.989247	0	0.0107527	385.559	38	0.102788	0.102788	0.102788	100	G G	G G	G G	G G	G G	G G	G G	G G	G G	G G	G G	G G	G G	G G	A A	G G	G G	G G	G G	G G	G G	G G	G G	G G	G G	A A	G G	G G	G G	G G	G G
4694486	TGCAGTGACAAGAAGCAAGGACTCAATAGTCCTAATGACACATGGGTGCAAGTGACCATGCAAATAAAA	CTGCAGTGACAAGAAGCAAGGACTCAATAGTCCTAATGACACATGGGTGCAAGTGACCATGCAAATAAAA	SL2.40ch12	25876768	1	1	1	0.860215	0.182796	0.956989	0.0430108	0	1042.71	27	0.24049	0.298763	0.269627	98.4375	A A	A A	A A	A A	A A	A A	A A	A G	A A	A A	A A	A A	A A	A A	G G	G G	A A	A A	A A	A G	A A	A A	G G	A A	A A	G G	A A	A A	A A	G G	G G
4694488	TGCAGGTTGGTGGTATGGAGTTGTTGGACACTTGGAATCTTGTAGCGGCAGCAAGTTGAATTGCCATTG	CTGCAGGTTGGTGGTATGGAGTTGTTGGACACTTGGAATCTTGTAGCGGCAGCAAGTTGAATTGCCATTG	SL2.40ch10	59558353	1	0.935484	0.935484	0.870968	0.0752688	0.924731	0.0107527	0.0645161	151.61	45	0.128419	0.147972	0.138195	98.4375	C C	C C	C T	C C	C C	C C	C C	C C	C C	C C	C C	C C	C C	C C	C C	C C	0 0	C C	0 0	C C	C C	C C	0 0	C C	C C	C C	C C	C C	C C	0 0	C C
4694489	TGCAGCATTTGTAAGGCTAGATATAGTATTTTGTGCCAGCCTGTTCTTCATGTGAGCAAAGAAATAACT	CTGCAGCATTTGTAAGGCTAGATATAGTATTTTGTGCCAGCCTGTTCTTCATGTGAGCAAAGAAATAACT	SL2.40ch01	73614046	1	0.967742	0.967742	0.946237	0.0322581	0.956989	0.0107527	0.0322581	725.6	37	0.0434568	0.0644444	0.0539506	100	A A	A A	A A	A A	A A	A A	A A	A A	A A	A A	0 0	A A	A A	A A	A A	A A	A A	A A	A A	A G	A A	A A	A A	A A	A A	A A	A A	A A	A A	A A	A A
4694490	TGCAGAACCTGCACTGGTAAACATATAAGCCTGGCAGGGAAAGATGGTTTGGTTCCTTTTACAGATCGG	CTGCAGAACCTGCACTGGTAAACATATAAGCCTGGCAGGGAAAGATGGTTTGGTTCCTTTTAC	SL2.40ch05	7052635	1	0.967742	0.967742	0.903226	0.0645161	0.967742	0	0.0322581	3741.05	47	0.124444	0.124444	0.124444	100	T T	T T	T T	T T	T T	T T	T T	T T	T T	T T	T T	T T	T T	T T	T T	T T	T T	T T	T T	T T	T T	T T	T T	T T	T T	T T	T T	0 0	T T	T T	T T
4694492	TGCAGATAGATTGTCCAAACGGGGAACTAGATCAAGCATTACAGATCGGAAGAGCGGTTCAGCAGGAAT	CTGCAGATAGATTGTCCAAACGGGGAACTAGATCAAGCATTAC	SL2.40ch01	77808224	1	1	1	0.978495	0.0322581	0.989247	0.0107527	0	5661.07	14	0.0420858	0.062435	0.0522604	100	C C	C C	C C	C C	C C	C C	A A	C C	C C	C C	C C	C C	C C	C C	C C	C C	C C	C C	C C	C C	C C	C C	C C	C C	C C	C C	C C	C C	C C	C C	C C
4694495	TGCAGCTTTGTCTTATTTGTTGAAAGACTTCAGATTTTATTACTATAATTATATGATTTTCATGTATGA	CTGCAGCTTTGTCTTATTTGTTGAAAGACTTCAGATTTTATTACTATAATTATATGATTTTCATGTATGA	SL2.40ch08	61916225	1	0.989247	0.989247	0.849462	0.139785	0.989247	0	0.0107527	396.665	43	0.242675	0.242675	0.242675	100	T T	T T	T T	T T	T T	T T	T T	T T	T T	T T	T T	T T	T T	G G	G G	G G	T T	T T	T T	T T	T T	T T	G G	T T	T T	G G	T T	T T	T T	G G	T T
4694496	TGCAGGTCATATGCCTCTTTTTACCATTTATTTTTCCATTTTCTCTTATTGTGTGTTTGTTTACAGATC	CTGCAGGTCATATGCCTCTTTTTACCATTTATTTTTCCATTTTCTCTTATTGTGTGTTTGTTTAC	SL2.40ch01	82073325	1	1	1	0.946237	0.0645161	0.989247	0.0107527	0	2156.99	44	0.101746	0.120708	0.111227	100	C C	C C	C C	C C	C C	C C	C C	C C	C C	C C	C C	C C	C C	C C	C C	C C	C C	C C	C C	C C	C C	C C	C C	C C	C C	C C	C C	C C	C C	C C	C C
4694497	TGCAGTATTTTGAAATCAGTCGTGATCGTAATTGGGGACGTGGAATAGGTACTTCTAAATATCCTGGTG	CTGCAGTATTTTGAAATCAGTCGTGATCGTAATTGGGGACGTGGAATAGGTACTTCTAAATATCCTGGTG	SL2.40ch03	60014380	1	0.903226	0.903226	0.849462	0.0537634	0.903226	0	0.0967742	136.967	19	0.111961	0.111961	0.111961	100	T T	T T	T T	T T	T T	T T	T T	T T	T T	T T	T T	T T	T T	T T	T T	T T	T T	T T	T T	0 0	T T	0 0	T T	T T	T T	T T	T T	T T	T T	T T	T T
4694498	TGCAGTTGAAGCATCATATAGTCAAATAAATACAGTAGGGCATAAATGGGCATACTTCCTCTGCTTCAA	CTGCAGTTGAAGCATCATATAGTCAAATAAATACAGTAGGGCATAAATGGGCATACTTCCTCTGCTTCAA	SL2.40ch03	7683293	1	0.892473	0.892473	0.784946	0.11828	0.88172	0.0107527	0.107527	130.169	34	0.211932	0.229932	0.220932	100	G G	G G	G G	G G	G G	G G	G G	G G	G G	G G	G G	G G	G G	A A	G G	G G	G G	G G	0 0	G G	G G	G G	G G	G G	0 0	G G	G G	G G	0 0	G G	G G
4694499	TGCAGAAAATAGAAAGAGAAGGGCTAAAATAAAAATAATGTGGTGCTCTGCTTATACTTACAGATCGGA	CTGCAGAAAATAGAAAGAGAAGGGCTAAAATAAAAATAATGTGGTGCTCTGCTTATACTTAC	SL2.40ch01	84218149	1	0.989247	0.989247	0.935484	0.0645161	0.978495	0.0107527	0.0107527	740.866	19	0.102788	0.121928	0.112358	98.4375	A A	A A	A A	A A	G G	A A	A A	A A	A A	A A	A A	A G	A A	A A	A A	A A	A A	G G	A A	A A	A A	A A	A A	A A	A A	A A	A A	A A	A A	A A	A A
4694500	TGCAGTCTAAAGGGAGAGTTCAGATTGAGCATGGGTAAGACAAAACACTTCAAGTGCAAGTTTAGTGAT	CTGCAGTCTAAAGGGAGAGTTCAGATTGAGCATGGGTAAGACAAAACACTTCAAGTGCAAGTTTAGTGAT	SL2.40ch12	43330154	1	1	1	0.892473	0.107527	1	0	0	549.52	34	0.19193	0.19193	0.19193	100	G G	G G	G G	G G	G G	G G	G G	G G	G G	G G	G G	G G	G G	G G	G G	G G	G G	G G	G G	G G	G G	G G	G G	G G	G G	G G	G G	G G	G G	G G	G G
4694501	TGCAGTACGGGCCGTAGATCAGACTACGGCCTGTCGATGGTAACCGTCGATTTGAGTACGGACTGTTAC	CTGCAGTACGGGCCGTAGATCAGACTACGGCCTGTCGATGGTAACCGTCGATTTGAGTACGGACTGTTAC	SL2.40ch05	27772093	1	0.634409	0.634409	0.623656	0.0107527	0.634409	0	0.365591	148.003	27	0.0333238	0.0333238	0.0333238	100	0 0	G G	G G	G G	G G	G G	A A	G G	G G	G G	0 0	G G	G G	G G	G G	G G	G G	G G	G G	G G	0 0	0 0	0 0	G G	0 0	G G	0 0	G G	G G	G G	G G
4694503	TGCAGTAGGTTCTCATAACACGATTTGGCAGTAAATTTTCCTTTTCTATCAGTTTCAAGGATACTCTTC	CTGCAGTAGGTTCTCATAACACGATTTGGCAGTAAATTTTCCTTTTCTATCAGTTTCAAGGATACTCTTC	SL2.40ch05	61031063	1	0.956989	0.956989	0.903226	0.0537634	0.956989	0	0.0430108	617.356	28	0.106047	0.106047	0.106047	100	C C	C C	C C	A A	C C	C C	C C	C C	C C	A A	C C	C C	C C	C C	C C	C C	C C	C C	C C	C C	C C	C C	C C	C C	C C	C C	C C	C C	C C	C C	C C
4694504	TGCAGTGCAATCTGCCACAGTTCCTTCAAGTGATAATGCTGGCATTCAGAAGGTATATACAATGATCTT	CTGCAGTGCAATCTGCCACAGTTCCTTCAAGTGATAATGCTGGCATTCAGAAGGTATATACAATGATCTT	SL2.40ch01	76204760	1	0.978495	0.978495	0.913978	0.0752688	0.967742	0.0107527	0.0215054	194.791	10	0.123174	0.142012	0.132593	98.4375	T C	T T	T T	T T	T T	T T	T T	T T	T T	T T	T T	T T	T T	T T	T T	T T	T T	T T	T T	T T	T T	T T	T T	T T	T T	T T	T T	T T	T T	T T	T T
4694506	TGCAGACGTATAATTGATTAGTTCTAGCTAGTGAAAAATGGATGTGCAGACTTACAGATCGGAAGAGCG	CTGCAGACGTATAATTGATTAGTTCTAGCTAGTGAAAAATGGATGTGCAGACTTAC	SL2.40ch03	1498934	1	1	1	0.946237	0.0752688	0.978495	0.0215054	0	1950.1	50	0.101746	0.139207	0.120476	98.4375	C C	C C	C C	C C	C C	C C	C C	C C	C C	C T	C C	C C	C C	C C	C C	C C	C C	C C	C C	C C	C C	C C	C C	C C	C C	C C	C C	C C	C C	C C	C C
4694507	TGCAGAATTTTCTTTTATCTTTATTCTTTTGATTTTTACTAGTTAGTGTTACCTTGTAAACTTATTTCA	CTGCAGAATTTTCTTTTATCTTTATTCTTTTGATTTTTACTAGTTAGTGTTACCTTGTAAACTTATTTCA	SL2.40ch04	55122726	1	1	1	0.935484	0.0645161	1	0	0	1114.14	6	0.120708	0.120708	0.120708	100	A A	A A	A A	A A	A A	A A	A A	A A	A A	A A	A A	A A	A A	A A	A A	A A	A A	A A	A A	A A	A A	A A	A A	A A	A A	A A	A A	A A	A A	A A	A A
4694508	TGCAGCGAATTGCATTGGCTGGTTATAGCGATATCATTTATAGTTATGGACACTAATTTACAGATCGGA	CTGCAGCGAATTGCATTGGCTGGTTATAGCGATATCATTTATAGTTATGGACACTAATTTAC	SL2.40ch01	27218922	1	0.784946	0.784946	0.516129	0.322581	0.731183	0.0537634	0.215054	906.035	32	0.450366	0.484143	0.467255	100	A A	G G	A A	A G	G G	A A	A A	0 0	G G	A A	G G	G G	0 0	A A	A A	A A	G G	0 0	A A	G G	0 0	G G	A A	G G	G G	A A	A A	A G	0 0	A A	A A
4694509	TGCAGGCTTAATTTAGCAGACAACTCAAAATATAACAGATACACAATCTGACAGGAACAGAACTCACAG	CTGCAGGCTTAATTTAGCAGACAACTCAAAATATAACAGATACACAATCTGACAGGAACAGAACTCACAG	SL2.40ch05	60351758	1	0.989247	0.989247	0.935484	0.0537634	0.989247	0	0.0107527	443.082	6	0.102788	0.102788	0.102788	100	C C	C C	C C	C C	C C	C C	C C	C C	C C	C C	C C	C C	C C	C C	C C	C C	C C	C C	C C	C C	C C	C C	C C	C C	C C	C C	C C	C C	C C	C C	C C
4694510	TGCAGAAGTACAAGTTTAGCGCGCCCTCCATACTCCTCTGGTAAGACGTCTTCGCCAACCTCTCTGATG	CTGCAGAAGTACAAGTTTAGCGCGCCCTCCATACTCCTCTGGTAAGACGTCTTCGCCAACCTCTCTGATG	SL2.40ch01	198714	2	1	1	0.623656	0.376344	1	0	0	441.732	19	0.469418	0.469418	0.469418	100	C C	C C	C C	C C	C C	C C	C C	C C	C C	T T	C C	C C	C C	T T	T T	T T	C C	C C	T T	C C	C C	C C	T T	C C	C C	T T	C C	C C	C C	T T	T T
4694510	TGCAGAAGTACAAGTTTAGCGCGCCCTCCATACTCCTCTGGTAAGACGTCTTCGCCAACCTCTCTGATG	CTGCAGAAGTACAAGTTTAGCGCGCCCTCCATACTCCTCTGGTAAGACGTCTTCGCCAACCTCTCTGATG	SL2.40ch01	200145	2	1	1	0.623656	0.376344	1	0	0	441.732	19	0.469418	0.469418	0.469418	100	C C	C C	C C	C C	C C	C C	C C	C C	C C	T T	C C	C C	C C	T T	T T	T T	C C	C C	T T	C C	C C	C C	T T	C C	C C	T T	C C	C C	C C	T T	T T
4694511	TGCAGCCTAGATAGATTATAAAAATCTGTGACTTTCTTTTGTTCTCTTCACCAAAATAATTTAGTTTGT	CTGCAGCCTAGATAGATTATAAAAATCTGTGACTTTCTTTTGTTCTCTTCACCAAAATAATTTAGTTTGT	SL2.40ch04	1241249	1	0.989247	0.989247	0.967742	0.0215054	0.989247	0	0.0107527	328.905	20	0.0425331	0.0425331	0.0425331	100	A A	A A	A A	A A	A A	A A	A A	A A	A A	A A	A A	A A	A A	A A	A A	T T	A A	A A	A A	A A	A A	A A	T T	A A	A A	A A	A A	A A	A A	A A	A A
4694512	TGCAGCAGATTAAGAGAAAATAAAGAAGAGCAATATCGTCTAGTATAATGGAACAAGTCTTTACAGATC	CTGCAGCAGATTAAGAGAAAATAAAGAAGAGCAATATCGTCTAGTATAATGGAACAAGTCTTTAC	SL2.40ch09	1164667	1	0.946237	0.946237	0.892473	0.0645161	0.935484	0.0107527	0.0537634	381.281	53	0.10718	0.127066	0.117123	100	C C	C C	C C	C C	C C	C C	C C	C C	C C	C C	C C	C C	C C	C C	T T	C C	C C	C C	C C	C C	C C	C C	C C	C C	C C	T T	C C	C C	C C	C C	C C
4694514	TGCAGAAAATTACTCTGCAGCAGTCACTGACGGACCGTTGCGCCTGCGATGGACCGTCGTACCATCTAC	CTGCAGAAAATTACTCTGCAGCAGTCACTGACGGACCGTTGCGCCTGCGATGGACCGTCGTACCATCTAC	SL2.40ch04	16869119	1	0.83871	0.83871	0.763441	0.0752688	0.83871	0	0.16129	112.764	46	0.163379	0.163379	0.163379	100	C C	C C	0 0	C C	C C	0 0	C C	C C	C C	C C	C C	C C	C C	C C	T T	C C	C C	0 0	C C	C C	C C	C C	C C	C C	0 0	T T	C C	C C	C C	C C	C C
4694515	TGCAGTGCTGTGAGGACACTTTTTATGGCCCTGGCACATGATTACCTCGACATTGTCTTTCTTCTTGTG	CTGCAGTGCTGTGAGGACACTTTTTATGGCCCTGGCACATGATTACCTCGACATTGTCTTTCTTCTTGTG	SL2.40ch01	1664853	1	0.978495	0.978495	0.806452	0.172043	0.978495	0	0.0215054	203.562	36	0.28982	0.28982	0.28982	100	C C	C C	G G	G G	C C	C C	G G	G G	C C	C C	C C	C C	C C	C C	C C	C C	C C	C C	G G	C C	C C	C C	C C	C C	C C	C C	G G	C C	C C	C C	C C
4694516	TGCAGAGAAGAAGGGAAAAACGAAAGAGAAAAATAAACAACTCAATGACTGCATTTCAAGTAGGGAACG	CTGCAGAGAAGAAGGGAAAAACGAAAGAGAAAAATAAACAACTCAATGACTGCATTTCAAGTAGGGAACG	SL2.40ch04	58269194	1	1	1	0.903226	0.107527	0.989247	0.0107527	0	863.702	43	0.174818	0.19193	0.183374	100	A A	A A	A A	A A	A A	A A	A A	C C	A A	A A	A A	A A	A A	C C	A A	A A	A A	A A	A A	A A	A A	A A	A A	A A	A A	A A	A A	A A	A A	A A	A A
4694517	TGCAGACCTGTGACAACAAGTATCAAGCAACACTAAACACCAAGACCTGTGATGAAGTCTATCAAATAT	CTGCAGACCTGTGACAACAAGTATCAAGCAACACTAAACACCAAGACCTGTGATGAAGTCTATCAAATAT	SL2.40ch06	41896344	1	0.967742	0.967742	0.913978	0.0645161	0.956989	0.0107527	0.0322581	173.917	48	0.104938	0.124444	0.114691	100	G G	G G	G G	G G	G G	G G	G G	G G	G G	G G	G G	G G	G G	G G	G G	G G	G G	G G	G G	G G	G G	G G	G G	G G	G A	G G	G G	G G	G G	G G	G G
4694519	TGCAGAGGCAATTTATAAGCTAAGGGCAGGTGGTAGTATAATTATTCTTTTACCAATCGTACACATATC	CTGCAGAGGCAATTTATAAGCTAAGGGCAGGTGGTAGTATAATTATTCTTTTACCAATCGTACACATATC	0	0	0	0.860215	0.860215	0.44086	0.419355	0.860215	0	0.139785	115.57	53	0.499688	0.499688	0.499688	100	A A	C C	A A	A A	0 0	C C	A A	A A	C C	A A	C C	C C	C C	A A	A A	A A	C C	C C	A A	C C	C C	C C	A A	0 0	0 0	A A	A A	C C	C C	A A	A A
4694520	TGCAGGAATAAAGCATTTACAGAATTTCACATTTCCATTGTGAGTTCGTCTACCAAAAAAAAACACATG	CTGCAGGAATAAAGCATTTACAGAATTTCACATTTCCATTGTGAGTTCGTCTACCAAAAAAAAACACATG	SL2.40ch08	1256091	1	1	1	0.817204	0.204301	0.978495	0.0215054	0	2384.5	18	0.298763	0.325124	0.311944	100	A A	A A	A A	A A	A G	A A	A A	A A	A A	G G	A A	A A	A A	A A	A A	G G	A A	A A	G G	A A	A A	A A	G G	A A	A A	A A	A A	A A	A A	A A	A A
4694521	TGCAGTTTGTGGAAGTTTGGCACCAAGCTTGGTTTCCTTCTTTCTTTCACTACTATTATTATTATTATT	CTGCAGTTTGTGGAAGTTTGGCACCAAGCTTGGTTTCCTTCTTTCTTTCACTACTATTATTATTATTATT	SL2.40ch08	50636074	1	0.978495	0.978495	0.903226	0.129032	0.924731	0.0537634	0.0215054	232.132	55	0.142012	0.228958	0.185485	96.875	T T	T T	T C	T T	T T	T T	T T	T T	T T	T T	T T	C C	T T	T C	T T	T T	T T	T T	T T	T T	T T	T T	T T	T T	T T	T T	T T	T T	T T	T T	T T
4694522	TGCAGATTCATTGTACATATGAATATTCTCCTTGAAATTCTGTGTTAGTACATGCATCTGCCTGTGTGA	CTGCAGATTCATTGTACATATGAATATTCTCCTTGAAATTCTGTGTTAGTACATGCATCTGCCTGTGTGA	SL2.40ch07	151514	1	1	1	0.946237	0.0537634	1	0	0	2816.02	32	0.101746	0.101746	0.101746	100	T T	T T	T T	T T	T T	T T	T T	T T	T T	T T	T T	T T	T T	T T	T T	T T	T T	T T	T T	T T	T T	T T	T T	T T	T T	T T	T T	T T	T T	T T	T T
4694523	TGCAGGTGCGCTTCCCTGGACCTCTTGGCGCATTTAGGGCGCGCCGCGCCAACATCCCCAGCCACGCTT	CTGCAGGTGCGCTTCCCTGGACCTCTTGGCGCATTTAGGGCGCGCCGCGCCAACATCCCCAGCCACGCTT	SL2.40ch08	22548863	1	0.967742	0.967742	0.903226	0.0645161	0.967742	0	0.0322581	528.373	6	0.124444	0.124444	0.124444	100	T T	T T	T T	T T	T T	T T	T T	T T	T T	T T	T T	T T	T T	T T	T T	T T	T T	T T	T T	T T	T T	T T	T T	T T	T T	T T	T T	T T	T T	T T	T T
4694526	TGCAGTGACAATCTTATTACCAAGAAAGGTAAGTGAGACTTGTAGTATGTTCGTTCATCCAAAGCCTCG	CTGCAGTGACAATCTTATTACCAAGAAAGGTAAGTGAGACTTGTAGTATGTTCGTTCATCCAAAGCCTCG	SL2.40ch09	5599120	1	1	1	0.505376	0.526882	0.967742	0.0322581	0	1594.44	47	0.499942	0.498555	0.499248	96.875	T T	C C	T T	T T	C C	T T	T T	T T	C C	T C	C C	C C	C C	T C	T T	T T	C C	T T	T T	C C	T T	C C	T T	C C	C C	T T	T T	C C	C C	T T	T T
4694527	TGCAGGTCATAACTTATAATCTCCTTGTTGAAGGTATAAATTTACTTACAGATCGGAAGAGCGGTTCAG	CTGCAGGTCATAACTTATAATCTCCTTGTTGAAGGTATAAATTTACTTAC	SL2.40ch04	44644426	1	0.860215	0.860215	0.806452	0.0537634	0.860215	0	0.139785	190.169	11	0.117188	0.117188	0.117188	100	A A	A A	A A	A A	A A	0 0	A A	A A	A A	A A	A A	A A	C C	A A	A A	A A	A A	A A	A A	C C	A A	A A	A A	0 0	A A	A A	A A	A A	0 0	A A	A A
4694528	TGCAGCACCATGGTTGTTAGTTATTACTCCCTCCATTCAAATTTGTTTGTCTTACATTCCTTTTTAGTC	CTGCAGCACCATGGTTGTTAGTTATTACTCCCTCCATTCAAATTTGTTTGTCTTACATTCCTTTTTAGTC	SL2.40ch01	1061170	1	0.956989	0.956989	0.946237	0.0107527	0.956989	0	0.0430108	1212.19	51	0.0222194	0.0222194	0.0222194	100	T T	T T	T T	T T	T T	G G	T T	0 0	T T	T T	T T	T T	T T	T T	T T	T T	T T	T T	0 0	T T	T T	T T	T T	T T	T T	T T	T T	T T	T T	T T	T T
4694529	TGCAGTAATTTAGACTCGAATGAATGTTTATCTATTCATTTTCTATAATGAAAAGTAGAAAAACTTTCG	CTGCAGTAATTTAGACTCGAATGAATGTTTATCTATTCATTTTCTATAATGAAAAGTAGAAAAACTTTCG	SL2.40ch03	58424967	1	0.967742	0.967742	0.913978	0.0537634	0.967742	0	0.0322581	452.917	19	0.104938	0.104938	0.104938	100	A A	A A	A A	A A	A A	A A	A A	A A	A A	A A	A A	A A	A A	A A	A A	A A	A A	A A	A A	A A	A A	A A	A A	A A	A A	A A	A A	A A	A A	A A	A A
4694530	TGCAGGATGTTAGAGTATATCCACGTCCTCACATGAGTCATAGACCCATAATACTCATGTTATAAATCC	CTGCAGGATGTTAGAGTATATCCACGTCCTCACATGAGTCATAGACCCATAATACTCATGTTATAAATCC	SL2.40ch03	30619956	1	0.978495	0.978495	0.946237	0.0322581	0.978495	0	0.0215054	446.611	34	0.0637604	0.0637604	0.0637604	100	G G	G G	G G	G G	G G	G G	G G	G G	G G	G G	G G	A A	G G	G G	G G	G G	G G	0 0	G G	G G	G G	G G	G G	G G	G G	G G	G G	G G	0 0	G G	G G
4694531	TGCAGAACTCAGTTGCAAAATGGAGATGCCTTATAGAGTTGCCTCGCCAAGATAAGGGTAGCTCCAATG	CTGCAGAACTCAGTTGCAAAATGGAGATGCCTTATAGAGTTGCCTCGCCAAGATAAGGGTAGCTCCAATG	SL2.40ch02	41868362	2	0.967742	0.967742	0.935484	0.0322581	0.967742	0	0.0322581	424.09	7	0.0644444	0.0644444	0.0644444	100	C C	C C	C C	C C	C C	C C	C C	C C	T T	C C	T T	C C	C C	C C	C C	C C	C C	C C	C C	C C	C C	C C	C C	C C	C C	C C	C C	C C	C C	C C	C C
4694531	TGCAGAACTCAGTTGCAAAATGGAGATGCCTTATAGAGTTGCCTCGCCAAGATAAGGGTAGCTCCAATG	CTGCAGAACTCAGTTGCAAAATGGAGATGCCTTATAGAGTTGCCTCGCCAAGATAAGGGTAGCTCCAATG	SL2.40ch02	41985499	2	0.967742	0.967742	0.935484	0.0322581	0.967742	0	0.0322581	424.09	7	0.0644444	0.0644444	0.0644444	100	C C	C C	C C	C C	C C	C C	C C	C C	T T	C C	T T	C C	C C	C C	C C	C C	C C	C C	C C	C C	C C	C C	C C	C C	C C	C C	C C	C C	C C	C C	C C
4694532	TGCAGATTTTTGTCTTTGCTTATCTGAATCACTGACTCTGCACATGATCACTACACCAACATTACAGAT	CTGCAGATTTTTGTCTTTGCTTATCTGAATCACTGACTCTGCACATGATCACTACACCAACATTAC	SL2.40ch01	82873122	1	1	1	0.946237	0.0537634	1	0	0	3221.39	46	0.101746	0.101746	0.101746	100	A A	A A	A A	A A	A A	A A	A A	A A	A A	A A	A A	C C	A A	A A	A A	A A	A A	A A	A A	A A	A A	A A	A A	A A	A A	A A	A A	A A	A A	A A	A A
4694533	TGCAGTAAACTCTAATATTCCCTGAAAAAAAAAAAATTACAGATCGGAAGAGCGGTTCAGCAGGAATGC	CTGCAGTAAACTCTAATATTCCCTGAAAAAAAAAAAATTAC	0	0	0	0.849462	0.849462	0.806452	0.0430108	0.849462	0	0.150538	156.809	20	0.0961384	0.0961384	0.0961384	100	C C	T T	C C	C C	0 0	C C	C C	C C	C C	C C	C C	C C	C C	C C	C C	C C	C C	C C	0 0	C C	C C	C C	C C	T T	C C	C C	C C	C C	C C	C C	C C
4694534	TGCAGTTGCTCGTGTTGTTTCTCAACTCTAGCAATAACTGCATCAACTTTTCAAGTTCCTCCATGACTG	CTGCAGTTGCTCGTGTTGTTTCTCAACTCTAGCAATAACTGCATCAACTTTTCAAGTTCCTCCATGACTG	SL2.40ch03	50300767	1	1	1	0.956989	0.0430108	1	0	0	2199.57	27	0.0823217	0.0823217	0.0823217	100	C C	C C	T T	C C	C C	C C	C C	C C	C C	C C	C C	C C	C C	C C	C C	C C	C C	C C	C C	C C	C C	C C	C C	C C	C C	C C	C C	C C	C C	C C	C C
4694535	TGCAGCACAGTGGATATTTACCTACGACACTAGACTACAAGGGTCTATTCTTGAAATACAAAGGTAGTC	CTGCAGCACAGTGGATATTTACCTACGACACTAGACTACAAGGGTCTATTCTTGAAATACAAAGGTAGTC	SL2.40ch05	56002641	1	0.666667	0.666667	0.408602	0.258065	0.666667	0	0.333333	167.596	29	0.474506	0.474506	0.474506	100	A A	0 0	A A	0 0	0 0	A A	A A	A A	0 0	A A	0 0	0 0	C C	C C	C C	C C	C C	C C	A A	C C	C C	C C	C C	C C	C C	0 0	0 0	0 0	C C	C C	C C
4694537	TGCAGTAGTAGCGGTTTTGCTTTTTCCAGCTGAGGAAATCGCTGTTGTTCCTGCGATTTTGCCATTTTG	CTGCAGTAGTAGCGGTTTTGCTTTTTCCAGCTGAGGAAATCGCTGTTGTTCCTGCGATTTTGCCATTTTG	SL2.40ch03	52922695	1	0.83871	0.83871	0.784946	0.0645161	0.827957	0.0107527	0.16129	182.922	42	0.119987	0.142012	0.130999	98.4375	T T	T T	T T	T T	T T	T T	T T	T T	T T	T T	T T	T T	T T	T T	C C	T C	T T	T T	T T	T T	T T	T T	T T	T T	T T	C C	T T	T T	T T	C C	0 0
4694538	TGCAGTACGGGGAGAAACGGACTTCACTGTCTATTCGAATTGAATTTTGTTCTTCGAACTCTTATCATT	CTGCAGTACGGGGAGAAACGGACTTCACTGTCTATTCGAATTGAATTTTGTTCTTCGAACTCTTATCATT	SL2.40ch06	30769421	1	0.537634	0.537634	0.462366	0.0752688	0.537634	0	0.462366	143.788	52	0.2408	0.2408	0.2408	100	T T	0 0	T T	T T	0 0	0 0	T T	T T	T T	T T	0 0	A A	T T	T T	T T	T T	0 0	0 0	T T	T T	T T	T T	T T	A A	0 0	0 0	T T	0 0	A A	T T	0 0
4694539	TGCAGCCAAAGATGCAGATCTGGTATGGTGCTCCTTTCTTTACAGATCGGAAGAGCGGTTCAGCAGGAA	CTGCAGCCAAAGATGCAGATCTGGTATGGTGCTCCTTTCTTTAC	SL2.40ch03	57256305	1	0.946237	0.946237	0.924731	0.0967742	0.870968	0.0752688	0.0537634	4981.91	12	0.0444215	0.183626	0.114024	100	T T	T T	T T	T T	T T	T T	T T	T T	T T	T C	0 0	T T	T C	T T	T T	T T	T T	T T	T T	T T	T C	T T	T T	T T	T T	T T	T T	T T	T T	T T	T T
4694541	TGCAGCCATGACAATTGTGTGCTTACTCTGCTCCTTTTTGGTCTCAGAAATGTAAGACTTACAGATCGG	CTGCAGCCATGACAATTGTGTGCTTACTCTGCTCCTTTTTGGTCTCAGAAATGTAAGACTTAC	SL2.40ch11	1362897	1	1	1	0.946237	0.0537634	1	0	0	3307.14	52	0.101746	0.101746	0.101746	100	T T	T T	T T	T T	A A	T T	T T	T T	T T	T T	T T	T T	T T	T T	T T	T T	T T	A A	T T	T T	T T	T T	T T	T T	T T	T T	T T	T T	T T	T T	T T
4694542	TGCAGATTTGAGATGAATCTACACTTTTGTGCGTAATCGATGATGAAGAAGAAGAAAATGGCTTACAGA	CTGCAGATTTGAGATGAATCTACACTTTTGTGCGTAATCGATGATGAAGAAGAAGAAAATGGCTTACAGA	SL2.40ch01	1728505	1	1	1	0.946237	0.0860215	0.967742	0.0322581	0	3389.6	36	0.101746	0.157244	0.129495	96.875	T C	T T	T T	T T	T T	T T	T T	T T	T T	C C	T T	T T	T T	T C	T T	T T	T T	T T	T T	T T	T T	T T	T T	T T	T T	T T	T T	T T	T T	T T	T T
4694543	TGCAGCATGGAAACACTAGTAAGTAAGCTAATAATCTGCTAGTTTCATTTCATATAGGAAGAGCAGTAT	CTGCAGCATGGAAACACTAGTAAGTAAGCTAATAATCTGCTAGTTTCATTTCATATAGGAAGAGCAGTAT	SL2.40ch11	51639380	1	0.924731	0.924731	0.774194	0.150538	0.924731	0	0.0752688	172.863	23	0.27258	0.27258	0.27258	100	C C	T T	C C	C C	T T	T T	T T	T T	T T	C C	T T	T T	T T	T T	T T	T T	T T	T T	T T	T T	T T	T T	0 0	T T	T T	T T	T T	T T	T T	0 0	T T
4694544	TGCAGTTCCTTTTTGACCCTTGCCTTTATCTCATCAATTCTAGGTTCTTCTCAAGACCAGCTCATACCA	CTGCAGTTCCTTTTTGACCCTTGCCTTTATCTCATCAATTCTAGGTTCTTCTCAAGACCAGCTCATACCA	SL2.40ch04	56622276	1	1	1	0.946237	0.0537634	1	0	0	1821.46	50	0.101746	0.101746	0.101746	100	T T	T T	T T	T T	T T	T T	T T	T T	T T	T T	T T	T T	T T	A A	T T	T T	T T	T T	T T	T T	T T	T T	T T	T T	T T	T T	T T	T T	T T	T T	T T
4694545	TGCAGTAAACATCTTGTAAATTTTCAATTGTTGTAAATGCAGCTTTACAGATCGGAAGAGCGGTTCAGC	CTGCAGTAAACATCTTGTAAATTTTCAATTGTTGTAAATGCAGCTTTAC	SL2.40ch01	83132855	1	1	1	0.752688	0.301075	0.946237	0.0537634	0	3574.43	13	0.372297	0.420858	0.396578	98.4375	T T	T T	T T	T T	T T	T T	T T	T T	T T	T T	T T	C C	C C	T C	T T	T T	C C	C C	T T	C C	T T	C C	T T	T T	C C	T T	T T	T T	C C	T T	C C
4694546	TGCAGACAATCAAAAAGATGCACTTCGTAGATCAAGAAGGAAGAAACAGAAAGAAGAAGTAAAAGGCTT	CTGCAGACAATCAAAAAGATGCACTTCGTAGATCAAGAAGGAAGAAACAGAAAGAAGAAGTAAAAGGCTT	SL2.40ch01	62268675	1	0.989247	0.989247	0.956989	0.0430108	0.978495	0.0107527	0.0107527	680.589	22	0.0630907	0.0831758	0.0731333	100	C C	C C	C C	C C	C C	C C	C C	C C	C C	C C	C C	C C	G G	C C	C C	C C	C C	C C	C C	G G	C C	C C	C C	C C	C C	C C	C C	C C	C C	C C	C C
4694548	TGCAGAATATGGAGACGATCAGGAAAACTGTATTTCATCACTCAATAAGAAATAAAGACCTGTGAAACA	CTGCAGAATATGGAGACGATCAGGAAAACTGTATTTCATCACTCAATAAGAAATAAAGACCTGTGAAACA	SL2.40ch08	1027930	1	1	1	0.946237	0.0752688	0.978495	0.0215054	0	1418.33	58	0.101746	0.139207	0.120476	100	C C	C C	C C	C C	T T	C C	C C	C C	C C	C C	C C	C C	C C	C C	C C	C C	C C	T T	C C	C C	C C	C C	C C	C C	C C	C C	C C	C C	C C	C C	C C
4694549	TGCAGAACCTAAAGAAGGCAGAGAAAAAGCCAAAAATGCATAAAAACAAGTAGTACAGTTGTCTTCTAG	CTGCAGAACCTAAAGAAGGCAGAGAAAAAGCCAAAAATGCATAAAAACAAGTAGTACAGTTGTCTTCTAG	SL2.40ch03	59947902	1	1	1	0.956989	0.0537634	0.989247	0.0107527	0	1068.89	36	0.0823217	0.101746	0.0920338	100	T T	C C	T T	T T	T T	T T	T T	T T	T T	T T	T T	T T	T T	T T	T T	T T	T T	T T	T T	T T	T T	T T	T T	C C	T T	T T	T T	T T	T T	T T	T T
4694550	TGCAGCAAAAGAAATTCTTCAATACTTGATTTTCTTTTCTAGCTACTTTTTTACAGATCGGAAGAGCGG	CTGCAGCAAAAGAAATTCTTCAATACTTGATTTTCTTTTCTAGCTACTTTTTTAC	SL2.40ch06	34646650	1	1	1	0.946237	0.0752688	0.978495	0.0215054	0	4223.12	15	0.101746	0.139207	0.120476	100	T T	T T	T T	T T	T T	T T	T T	T T	T T	T T	T T	T T	T T	T T	T T	T T	T T	T T	T T	T T	T T	T T	T T	T T	T T	T T	T T	T T	T T	T T	T T
4694551	TGCAGTTCTACTGCTTTTCAAGAAAGTGAAACATTTATTACTGCTGTAGTCTTCCCTTCTTTTGTGTTT	CTGCAGTTCTACTGCTTTTCAAGAAAGTGAAACATTTATTACTGCTGTAGTCTTCCCTTCTTTTGTGTTT	SL2.40ch11	50044064	1	0.967742	0.967742	0.817204	0.150538	0.967742	0	0.0322581	244.633	58	0.262716	0.262716	0.262716	100	C C	C C	C C	C C	C C	C C	C C	C C	C C	C C	C C	C C	C C	C C	T T	T T	C C	C C	C C	C C	0 0	C C	T T	C C	C C	T T	C C	C C	C C	T T	C C
4694553	TGCAGTTGTGCATTGCATAAACAGAAGGGGGCTATATCACAACCAAGCACTTGTGCCATACTAGGAATA	CTGCAGTTGTGCATTGCATAAACAGAAGGGGGCTATATCACAACCAAGCACTTGTGCCATACTAGGAATA	SL2.40ch07	1853921	1	1	1	0.935484	0.0645161	1	0	0	498.651	31	0.120708	0.120708	0.120708	100	C C	C C	C C	C C	C C	C C	C C	C C	C C	C C	C C	C C	C C	C C	C C	C C	C C	C C	C C	C C	C C	C C	C C	C C	C C	C C	C C	C C	C C	C C	C C
4694554	TGCAGCCATGTTCAAGGTTCTAAAAGATACGCCTCCAATACCGGAAACATTATCACGTGAAGGGAAAGA	CTGCAGCCATGTTCAAGGTTCTAAAAGATACGCCTCCAATACCGGAAACATTATCACGTGAAGGGAAAGA	SL2.40ch02	46572841	1	1	1	0.967742	0.0322581	1	0	0	241.186	29	0.062435	0.062435	0.062435	100	C C	C C	C C	C C	C C	C C	C C	C C	C C	C C	C C	T T	C C	C C	C C	C C	C C	C C	C C	C C	C C	C C	C C	C C	C C	C C	C C	C C	C C	C C	C C
4694555	TGCAGGCATTGAGACCGAAATAAGGACACAGAAAGATCAACAACATTTACAGATCGGAAGAGCGGTTCA	CTGCAGGCATTGAGACCGAAATAAGGACACAGAAAGATCAACAACATTTAC	SL2.40ch12	48551073	1	0.946237	0.946237	0.870968	0.0967742	0.924731	0.0215054	0.0537634	4565.1	6	0.146436	0.183626	0.165031	96.875	C C	C C	C C	C C	C C	C C	C C	C C	C C	C G	C C	C C	C C	C G	C C	C C	C C	C C	C C	C C	C C	C C	C C	C C	C C	C C	G G	C C	C C	C C	C C
4694555	TGCAGGCATTGAGACCGAAATAAGGACACAGAAAGATCAACAACATTTACAGATCGGAAGAGCGGTTCA	CTGCAGGCATTGAGACCGAAATAAGGACACAGAAAGATCAACAACATTTAC	SL2.40ch12	48551073	1	0.924731	0.924731	0.870968	0.0537634	0.924731	0	0.0752688	4565.1	16	0.109519	0.109519	0.109519	100	G G	G G	G G	G G	G G	G G	G G	G G	G G	G G	G G	G G	G G	G G	G G	G G	G G	G G	G G	G G	G G	G G	G G	G G	G G	G G	0 0	G G	G G	G G	G G
4694556	TGCAGTTCTATATTGGATGTATCTTTCCAGCGATTGCTGAAGAAGGAAAAAATTACAGATCGGAAGAGC	CTGCAGTTCTATATTGGATGTATCTTTCCAGCGATTGCTGAAGAAGGAAAAAATTAC	SL2.40ch01	80509754	1	1	1	0.935484	0.11828	0.946237	0.0537634	0	4116.75	35	0.120708	0.208579	0.164643	96.875	G G	G G	G G	G G	G G	G G	G G	G G	G G	G G	G A	G G	G A	G G	G G	G G	G G	G G	G G	G G	G G	G G	G G	G G	G G	G G	G G	G G	G G	G G	G G
4694557	TGCAGCAAACAGAAAGTGAAAAGAGGTTTATGGTCTCCAGAAGAAGATGAAAAACTCATGAGACATATC	CTGCAGCAAACAGAAAGTGAAAAGAGGTTTATGGTCTCCAGAAGAAGATGAAAAACTCATGAGACATATC	SL2.40ch02	40359980	2	1	1	0.892473	0.129032	0.978495	0.0215054	0	957.213	5	0.19193	0.224766	0.208348	98.4375	C C	C C	C C	C C	C C	C C	C T	C C	C C	C C	C C	C C	C C	T T	C C	C C	C C	C C	C T	C C	C C	C C	C C	C C	C C	C C	C C	C C	C C	C C	C C
4694557	TGCAGCAAACAGAAAGTGAAAAGAGGTTTATGGTCTCCAGAAGAAGATGAAAAACTCATGAGACATATC	CTGCAGCAAACAGAAAGTGAAAAGAGGTTTATGGTCTCCAGAAGAAGATGAAAAACTCATGAGACATATC	SL2.40ch10	191057	2	1	1	0.892473	0.129032	0.978495	0.0215054	0	957.213	5	0.19193	0.224766	0.208348	98.4375	C C	C C	C C	C C	C C	C C	C T	C C	C C	C C	C C	C C	C C	T T	C C	C C	C C	C C	C T	C C	C C	C C	C C	C C	C C	C C	C C	C C	C C	C C	C C
4694559	TGCAGTGCCCAAGAGACCTGGAGAAAAAAAGGGAAAAAATACTATCACATTTCATGTATCAGTCACCAT	CTGCAGTGCCCAAGAGACCTGGAGAAAAAAAGGGAAAAAATACTATCACATTTCATGTATCAGTCACCAT	0	0	0	1	1	0.935484	0.0860215	0.978495	0.0215054	0	548.267	42	0.120708	0.157244	0.138976	96.875	T T	T T	T T	T T	T C	T T	T T	T T	T T	T T	T T	T T	T T	T C	T T	T T	T T	T T	T T	T T	T T	T T	T T	T T	T T	T T	T T	T T	T T	T T	T T
4694560	TGCAGTTCATGATTGAGCAGAGTGAGAGAGTGACTCAATATTGCGCACATTTACAACTGAAAGGTAAAG	CTGCAGTTCATGATTGAGCAGAGTGAGAGAGTGACTCAATATTGCGCACATTTACAACTGAAAGGTAAAG	SL2.40ch01	80511668	1	1	1	0.935484	0.0752688	0.989247	0.0107527	0	1531.17	44	0.120708	0.139207	0.129957	98.4375	G G	G G	G G	G G	G G	G G	G G	G G	G G	G T	G G	G G	G G	G G	G G	G G	G G	G G	G G	G G	G G	G G	G G	G G	G G	G G	G G	G G	G G	G G	G G
4694561	TGCAGCTATACATGATGGCCAATACTCAAGAAAGCTAGCTTCTGTAAATATTATCATTATAACAAGTTA	CTGCAGCTATACATGATGGCCAATACTCAAGAAAGCTAGCTTCTGTAAATATTATCATTATAACAAGTTA	SL2.40ch05	787417	1	1	1	0.946237	0.0752688	0.978495	0.0215054	0	1990.48	56	0.101746	0.139207	0.120476	100	T T	T T	T T	T T	T T	T T	T T	T T	T T	T T	T T	T T	T T	T T	T T	T T	T T	T T	T C	T T	T T	T T	T T	T T	T T	T T	T T	T T	T T	T T	T T
4694562	TGCAGCTCAATCTCCTGTAAAGTGATAAGATTAGTTCATGAAAATAAAATTTATAAAATTTGGATAAGT	CTGCAGCTCAATCTCCTGTAAAGTGATAAGATTAGTTCATGAAAATAAAATTTATAAAATTTGGATAAGT	SL2.40ch07	61172208	1	0.989247	0.989247	0.924731	0.0645161	0.989247	0	0.0107527	376.607	18	0.121928	0.121928	0.121928	100	A A	A A	A A	A A	A A	A A	A A	A A	A A	A A	A A	A A	A A	A A	A A	A A	A A	A A	A A	A A	A A	A A	A A	A A	A A	A A	A A	A A	A A	A A	A A
4694563	TGCAGACGTTCTTGGTTTCCTCCATGTTTTTCCAAGACTTATTTGATGAGTTTGCTTGCCTGAACTTCA	CTGCAGACGTTCTTGGTTTCCTCCATGTTTTTCCAAGACTTATTTGATGAGTTTGCTTGCCTGAACTTCA	SL2.40ch01	71010534	1	0.978495	0.978495	0.88172	0.0967742	0.978495	0	0.0215054	1519.91	32	0.178239	0.178239	0.178239	100	C C	C C	A A	A A	C C	C C	C C	A A	C C	C C	C C	C C	C C	C C	C C	C C	C C	C C	C C	C C	C C	C C	C C	C C	C C	C C	C C	C C	C C	C C	C C
4694564	TGCAGAAAGATACTAACCTCCTTCCGGTCCAATTATCATCAGTCCAGTTGATTCTTTTTTGATGGAACT	CTGCAGAAAGATACTAACCTCCTTCCGGTCCAATTATCATCAGTCCAGTTGATTCTTTTTTGATGGAACT	SL2.40ch01	86358415	1	1	1	0.892473	0.107527	1	0	0	781.188	40	0.19193	0.19193	0.19193	100	A A	A A	A A	A A	A A	A A	A A	A A	A A	A A	A A	A A	A A	A A	T T	A A	A A	A A	A A	A A	A A	A A	A A	A A	A A	T T	A A	A A	A A	T T	T T
4694565	TGCAGATGCTGCCATTTCTATAGAAAAATTTGCACAGAAACTGTAAACTGATAATTATTTCAAATTACA	CTGCAGATGCTGCCATTTCTATAGAAAAATTTGCACAGAAACTGTAAACTGATAATTATTTCAAATTACA	SL2.40ch01	1059260	1	1	1	0.913978	0.0860215	1	0	0	1969.05	22	0.157244	0.157244	0.157244	100	G G	G G	G G	G G	G G	G G	G G	G G	G G	G G	G G	G G	G G	G G	G G	G G	G G	G G	G G	G G	G G	G G	G G	G G	G G	G G	G G	A A	G G	G G	G G
4694568	TGCAGGAACTCAACTTTTTGGTCATAGGTTCCGATCAAATCTCCAGCTTGTAATACTCGGAAGTTTAGC	CTGCAGGAACTCAACTTTTTGGTCATAGGTTCCGATCAAATCTCCAGCTTGTAATACTCGGAAGTTTAGC	SL2.40ch03	52974909	1	0.967742	0.967742	0.913978	0.0537634	0.967742	0	0.0322581	210.87	10	0.104938	0.104938	0.104938	100	C C	C C	C C	C C	C C	C C	C C	C C	C C	C C	C C	C C	C C	C C	C C	C C	G G	C C	C C	C C	C C	C C	C C	C C	C C	C C	C C	G G	C C	C C	C C
4694570	TGCAGCTCTAGCTAGATAAAAATGCTTTATTTTCTTCACCCCTTTATTATTACTGGTGCAACGTCAATA	CTGCAGCTCTAGCTAGATAAAAATGCTTTATTTTCTTCACCCCTTTATTATTACTGGTGCAACGTCAATA	SL2.40ch01	74435674	1	0.946237	0.946237	0.591398	0.397849	0.903226	0.0430108	0.0537634	2354.8	68	0.46875	0.487345	0.478048	98.4375	T T	A A	0 0	0 0	A A	A A	T T	A T	A A	T T	A A	A A	A A	T T	A A	T T	A A	A A	T T	A A	A A	A A	T T	A A	A A	A A	T T	A A	A A	A A	T T
4694570	TGCAGCTCTAGCTAGATAAAAATGCTTTATTTTCTTCACCCCTTTATTATTACTGGTGCAACGTCAATA	CTGCAGCTCTAGCTAGATAAAAATGCTTTATTTTCTTCACCCCTTTATTATTACTGGTGCAACGTCAATA	SL2.40ch01	74435674	1	0.645161	0.645161	0.591398	0.0537634	0.645161	0	0.354839	2354.8	16	0.152778	0.152778	0.152778	100	0 0	T T	C C	C C	T T	T T	0 0	T T	T T	0 0	T T	T T	T T	0 0	T T	0 0	T T	T T	0 0	T T	T T	T T	0 0	T T	T T	T T	0 0	T T	T T	T T	0 0
4694571	TGCAGAAGTTTAGATGAGGGAGAGAACCTAGAAAGCATGCGTGACGAATCGATAGATATCTAAAAACTT	CTGCAGAAGTTTAGATGAGGGAGAGAACCTAGAAAGCATGCGTGACGAATCGATAGATATCTAAAAACTT	SL2.40ch03	60296268	1	1	1	0.946237	0.0645161	0.989247	0.0107527	0	2540.97	61	0.101746	0.120708	0.111227	98.4375	A A	A A	A A	A A	A A	A A	A A	A A	A A	A G	A A	A A	A A	A A	A A	A A	A A	A A	A A	A A	A A	A A	A A	A A	A A	A A	A A	A A	A A	A A	A A
4694572	TGCAGCATTATCAGAAGAAAGAAGTCCTAAAATAATGTCAACTCCACCTCCCTCAAGTGTTGCCTTCCA	CTGCAGCATTATCAGAAGAAAGAAGTCCTAAAATAATGTCAACTCCACCTCCCTCAAGTGTTGCCTTCCA	SL2.40ch11	8410742	1	0.989247	0.989247	0.935484	0.0537634	0.989247	0	0.0107527	344.846	62	0.102788	0.102788	0.102788	100	C C	C C	C C	C C	C C	C C	C C	C C	C C	C C	C C	C C	C C	C C	C C	C C	C C	C C	C C	C C	C C	0 0	C C	C C	C C	C C	C C	C C	C C	C C	C C
4694573	TGCAGATTTGGAAGGCTAAAGAATGCTTGAATATCCTTCCAACTAGCAGAAATGTGAGGGTGGAGGCTG	CTGCAGATTTGGAAGGCTAAAGAATGCTTGAATATCCTTCCAACTAGCAGAAATGTGAGGGTGGAGGCTG	SL2.40ch03	46128160	1	1	1	0.989247	0.0107527	1	0	0	1192.73	41	0.0212741	0.0212741	0.0212741	100	A A	A A	A A	A A	A A	A A	A A	A A	A A	A A	A A	T T	A A	A A	A A	A A	A A	A A	A A	A A	A A	A A	A A	A A	A A	A A	A A	A A	A A	A A	A A
4694574	TGCAGCCTGCATTATAACATTCAACAATAGAAATACCGAACAGCATATGTTACAGATCGGAAGAGCGGT	CTGCAGCCTGCATTATAACATTCAACAATAGAAATACCGAACAGCATATGTTAC	SL2.40ch11	51105590	1	0.956989	0.956989	0.83871	0.139785	0.935484	0.0215054	0.0430108	3147.15	8	0.216639	0.249463	0.233051	96.875	G A	G G	G G	G G	G G	G G	G G	G G	A A	G G	A A	G G	G A	G G	G G	G G	G G	G G	G G	A A	G G	G G	G G	G G	G G	G G	G G	A A	G G	G G	G G
4694575	TGCAGAAATAGGTCGAGTATCCGAAATACCAGCACTACACCAGCCGCAACACCTCTGAAGGCTCTGAAA	CTGCAGAAATAGGTCGAGTATCCGAAATACCAGCACTACACCAGCCGCAACACCTCTGAAGGCTCTGAAA	SL2.40ch03	61998617	1	0.752688	0.752688	0.44086	0.311828	0.752688	0	0.247312	135.92	44	0.485306	0.485306	0.485306	100	C C	T T	0 0	0 0	T T	C C	C C	C C	0 0	C C	0 0	T T	0 0	C C	C C	C C	0 0	T T	C C	T T	0 0	T T	C C	0 0	T T	C C	0 0	T T	T T	C C	C C
4694577	TGCAGGACAGGTGAAGAGGGAGACAAATACAAAGAACCACAAATAACCACCAGCTTAGAGAAATAGTCA	CTGCAGGACAGGTGAAGAGGGAGACAAATACAAAGAACCACAAATAACCACCAGCTTAGAGAAATAGTCA	SL2.40ch04	38326464	1	0.967742	0.967742	0.913978	0.0537634	0.967742	0	0.0322581	186.495	12	0.104938	0.104938	0.104938	100	G G	G G	G G	G G	A A	G G	G G	G G	G G	G G	G G	G G	G G	G G	G G	G G	G G	A A	G G	G G	G G	G G	G G	G G	G G	0 0	G G	G G	G G	G G	G G
4694578	TGCAGAATGTCAAATCCATACCGTTGAAGAATCAAAATACTTCCCACCAGAATTTGTTAGTCATTTCGG	CTGCAGAATGTCAAATCCATACCGTTGAAGAATCAAAATACTTCCCACCAGAATTTGTTAGTCATTTCGG	SL2.40ch11	2694470	1	0.935484	0.935484	0.913978	0.0215054	0.935484	0	0.0645161	126.127	16	0.0449201	0.0449201	0.0449201	100	A A	C C	C C	C C	C C	C C	C C	C C	C C	C C	C C	C C	C C	C C	C C	C C	C C	C C	C C	C C	A A	C C	0 0	C C	C C	C C	C C	C C	C C	0 0	C C
4694579	TGCAGCTGTGGGGATGTCTCAAAGTAAGCCAAAACCTTTACATGTTTGGTTCCATTTTGTTAGAATTTC	CTGCAGCTGTGGGGATGTCTCAAAGTAAGCCAAAACCTTTACATGTTTGGTTCCATTTTGTTAGAATTTC	SL2.40ch07	56819040	1	0.967742	0.967742	0.913978	0.0645161	0.956989	0.0107527	0.0322581	197.165	67	0.104938	0.124444	0.114691	98.4375	T T	T T	T T	T T	T T	T T	T T	T C	T T	T T	T T	T T	T T	T T	T T	T T	T T	T T	T T	T T	T T	T T	T T	T T	T T	T T	T T	T T	T T	T T	T T
4694581	TGCAGGACAAACATCTGGAACTACAGCTACATTTGTGATTGTTGATAGATGGACCGTGACAGTTGCGTC	CTGCAGGACAAACATCTGGAACTACAGCTACATTTGTGATTGTTGATAGATGGACCGTGACAGTTGCGTC	SL2.40ch05	3218681	1	1	1	0.946237	0.0537634	1	0	0	827.976	8	0.101746	0.101746	0.101746	100	A A	A A	A A	A A	A A	A A	A A	A A	A A	A A	A A	A A	A A	A A	A A	A A	A A	A A	A A	A A	A A	A A	A A	A A	A A	A A	A A	A A	A A	A A	A A
4694582	TGCAGAAGATTTTTTCTCTACACTTTGTTCATTATACTATGTTATAACTATATAGTATAATATAGTATT	CTGCAGAAGATTTTTTCTCTACACTTTGTTCATTATACTATGTTATAACTATATAGTATAATATAGTATT	SL2.40ch04	50935412	1	0.978495	0.978495	0.827957	0.16129	0.967742	0.0107527	0.0215054	222.856	26	0.260355	0.275329	0.267842	100	G G	G G	G G	G G	C C	G G	G G	G G	G G	G G	G G	G G	G G	G G	G G	G G	G G	C C	G G	G G	C C	G G	G G	G G	G G	G G	G G	G G	G G	C C	G G
4694583	TGCAGTAAGGGACGGAATGAATCTAATACCTTATGAATATGTTATATGCCGGCAAGGAACGGAGAAGCT	CTGCAGTAAGGGACGGAATGAATCTAATACCTTATGAATATGTTATATGCCGGCAAGGAACGGAGAAGCT	SL2.40ch08	57752952	1	0.989247	0.989247	0.892473	0.0967742	0.989247	0	0.0107527	193.735	12	0.176512	0.176512	0.176512	100	C C	C C	C C	C C	C C	C C	C C	C C	C C	T T	C C	C C	C C	T T	C C	C C	C C	C C	C C	C C	C C	C C	C C	C C	C C	C C	C C	C C	C C	C C	C C
4694584	TGCAGCCGTAGAACCCATATTGTGGTACACCAAACAAATGAATCACGAGAACATAAATTATTGGATTAC	CTGCAGCCGTAGAACCCATATTGTGGTACACCAAACAAATGAATCACGAGAACATAAATTATTGGATTAC	SL2.40ch05	1422979	1	1	1	0.989247	0.0430108	0.967742	0.0322581	0	3742.81	63	0.0212741	0.0823217	0.0517979	100	G G	G G	G G	G G	G G	G G	G G	A A	G G	G G	G G	G G	G G	G G	G G	G G	G G	G G	G G	G G	G G	G G	G G	G G	G G	G G	G G	G G	G G	G G	G G
4694585	TGCAGTTCTTGTGTAGCCACCAGTGTTTAGGGAGAATTCACCCATTGTCGCAACCTAAGTTTTCTCCTA	CTGCAGTTCTTGTGTAGCCACCAGTGTTTAGGGAGAATTCACCCATTGTCGCAACCTAAGTTTTCTCCTA	SL2.40ch07	52814157	1	1	1	0.827957	0.182796	0.989247	0.0107527	0	342.769	37	0.284888	0.298763	0.291826	100	T T	T T	T T	T T	T T	T T	T T	T T	T T	G G	T T	T T	T T	T T	G G	T T	T T	T T	T T	T T	T T	T T	T T	T T	T T	G G	T T	T T	T T	G G	T T
4694586	TGCAGAAAAATGATCAGTTAGTAAATTACTCATTAGTTTAGACTTGTTATAATTACTTTTACAGATCGG	CTGCAGAAAAATGATCAGTTAGTAAATTACTCATTAGTTTAGACTTGTTATAATTACTTTTAC	SL2.40ch10	58854934	1	1	1	0.946237	0.0645161	0.989247	0.0107527	0	2365.77	33	0.101746	0.120708	0.111227	98.4375	T T	T T	T T	T T	T T	T T	T T	T T	T T	T T	T T	T T	T T	T T	T C	T T	T T	T T	T T	T T	T T	T T	T T	T T	T T	T T	T T	T T	T T	T T	T T
4694587	TGCAGTCTTCTCATTTAGCTTCTTCAGAAGATAGACTTTCAGCTCAAGGACAACAAAATCTCACTGGGG	CTGCAGTCTTCTCATTTAGCTTCTTCAGAAGATAGACTTTCAGCTCAAGGACAACAAAATCTCACTGGGG	SL2.40ch07	64809118	1	1	1	0.946237	0.0537634	1	0	0	715.882	40	0.101746	0.101746	0.101746	100	A A	A A	A A	A A	A A	A A	A A	A A	A A	A A	A A	A A	A A	A A	A A	A A	A A	A A	A A	A A	A A	A A	A A	A A	A A	A A	A A	A A	A A	A A	A A
4694588	TGCAGCCTTATGAGTTTTTATCCTACAAATCTTTCCTAAAAAACAAGACACAAAAATTGTTACAGATCG	CTGCAGCCTTATGAGTTTTTATCCTACAAATCTTTCCTAAAAAACAAGACACAAAAATTGTTAC	SL2.40ch08	29330131	1	1	1	0.967742	0.0322581	1	0	0	466.97	45	0.062435	0.062435	0.062435	100	A A	A A	A A	A A	A A	A A	A A	A A	A A	A A	A A	A A	G G	A A	A A	A A	A A	A A	A A	G G	A A	A A	A A	A A	A A	A A	A A	A A	A A	A A	A A
4694589	TGCAGTAAGGTCACATATCATTCAAATTGAAATGACAAAATCCAACTTTTGAGAAGGGAAAAGGTTCAG	CTGCAGTAAGGTCACATATCATTCAAATTGAAATGACAAAATCCAACTTTTGAGAAGGGAAAAGGTTCAG	SL2.40ch02	38566123	1	1	1	0.956989	0.0537634	0.989247	0.0107527	0	495.481	18	0.0823217	0.101746	0.0920338	100	C C	C C	T T	T T	C C	C C	C C	C C	C C	C C	C C	C C	C C	C C	C C	C C	C C	C C	C C	C C	C C	C C	C C	C C	C C	C C	C C	C C	C C	C C	C T
4694590	TGCAGAAACAATCAAATGTCAAATGATTCAATTTTCTGAGTAATGTACTAATTACAGATCGGAAGAGCG	CTGCAGAAACAATCAAATGTCAAATGATTCAATTTTCTGAGTAATGTACTAATTAC	SL2.40ch11	3227127	1	1	1	0.688172	0.333333	0.978495	0.0215054	0	3684.26	17	0.429183	0.444444	0.436814	98.4375	G G	G G	G G	G G	G A	G G	G G	A A	G G	A A	G G	G G	G G	A A	A A	A A	G G	G G	G G	G G	A A	G G	A A	G G	G G	A A	G G	G G	G G	A A	A A
4694592	TGCAGGATACTGCGACATTGCGTAGGTTACACTATCTGTTTAGGGCTTACAGATCGGAAGAGCGGTTCA	CTGCAGGATACTGCGACATTGCGTAGGTTACACTATCTGTTTAGGGCTTAC	0	0	0	0.989247	0.989247	0.688172	0.301075	0.989247	0	0.0107527	1962.91	35	0.42344	0.42344	0.42344	100	C C	T T	C C	C C	T T	C C	C C	C C	T T	C C	T T	T T	T T	C C	C C	C C	C C	C C	C C	T T	C C	T T	C C	T T	T T	C C	C C	T T	T T	C C	C C
4694593	TGCAGGTGAACACGTCCCACTTTGCCCAGGTGTCCACATTCGAGACCCTCCATTTGATAATGGCTCCTT	CTGCAGGTGAACACGTCCCACTTTGCCCAGGTGTCCACATTCGAGACCCTCCATTTGATAATGGCTCCTT	SL2.40ch02	35891512	1	1	1	0.88172	0.11828	1	0	0	1755.84	15	0.208579	0.208579	0.208579	100	C C	C C	C C	C C	C C	C C	C C	C C	C C	C C	C C	C C	C C	T T	C C	C C	C C	C C	C C	C C	C C	C C	C C	C C	C C	C C	C C	C C	C C	C C	C C
4694594	TGCAGGAGGGCTTGAAGGCCCTGATCGTATTTTTGTTGGTGGTTTGCCCTACTATTTCACAGAAGCACA	CTGCAGGAGGGCTTGAAGGCCCTGATCGTATTTTTGTTGGTGGTTTGCCCTACTATTTCACAGAAGCACA	SL2.40ch02	29446122	1	0.956989	0.956989	0.903226	0.0537634	0.956989	0	0.0430108	154.543	60	0.106047	0.106047	0.106047	100	A A	A A	A A	A A	A A	A A	C C	C C	A A	A A	A A	A A	A A	A A	A A	A A	A A	A A	A A	A A	A A	A A	A A	A A	A A	A A	A A	A A	A A	A A	A A
4694595	TGCAGATTTTTTTAAAAAACACAATCACATTAGTTACAGATCGGAAGAGCGGTTCAGCAGGAATGCCGA	CTGCAGATTTTTTTAAAAAACACAATCACATTAGTTAC	0	0	0	0.967742	0.967742	0.956989	0.0215054	0.956989	0.0107527	0.0322581	636.377	13	0.0219753	0.0434568	0.0327161	100	A A	A A	A A	A A	A A	A A	A A	G G	A A	A A	A A	A A	A A	A A	A A	A A	0 0	A A	A A	A A	A A	A A	A A	0 0	A A	A A	A A	A A	A A	A A	A A
4694596	TGCAGAAAAGAAGCGAAAAAATTACAAAATTGTAAGGAGTGACAAAAATGAGGGGGATATTACAGATCG	CTGCAGAAAAGAAGCGAAAAAATTACAAAATTGTAAGGAGTGACAAAAATGAGGGGGATATTAC	SL2.40ch12	11499815	1	0.817204	0.817204	0.731183	0.0860215	0.817204	0	0.182796	826.216	13	0.188366	0.188366	0.188366	100	C C	C C	C C	C C	C C	C C	C C	C C	C C	A A	0 0	C C	C C	C C	C C	C C	C C	C C	C C	C C	C C	C C	C C	C C	0 0	C C	C C	C C	C C	0 0	C C
4694597	TGCAGGAAGGTGAACGTCTAAGATAATGTTGATTCATGAATAATTGTTTCAAGAATTTGATTGTTTTCC	CTGCAGGAAGGTGAACGTCTAAGATAATGTTGATTCATGAATAATTGTTTCAAGAATTTGATTGTTTTCC	SL2.40ch13	14656219	1	0.978495	0.978495	0.967742	0.0430108	0.946237	0.0322581	0.0215054	958.256	62	0.0217365	0.0840478	0.0528922	100	A A	G G	G G	G G	G G	G G	G G	G G	G G	G G	G G	G G	G G	G G	G G	G G	G G	G G	G G	G G	G G	G G	G G	G G	G G	G G	G G	G G	G G	G G	G G
4694598	TGCAGTATAAGGGGGTGATGTCATTTGTGTATCAAAGGACTAAGGCTGAGCAACTTCAGGACTTAATTA	CTGCAGTATAAGGGGGTGATGTCATTTGTGTATCAAAGGACTAAGGCTGAGCAACTTCAGGACTTAATTA	SL2.40ch04	21832301	1	0.827957	0.827957	0.494624	0.333333	0.827957	0	0.172043	127.821	25	0.481025	0.481025	0.481025	100	T T	T T	G G	G G	T T	G G	T T	G G	T T	G G	T T	T T	T T	G G	G G	G G	T T	0 0	T T	0 0	T T	T T	G G	T T	T T	G G	G G	T T	T T	G G	G G
4694600	TGCAGCCCCAACACACGAGAAATTTCTTTTTATCTCTTAGCACACTTTTACAGATCGGAAGAGCGGTTC	CTGCAGCCCCAACACACGAGAAATTTCTTTTTATCTCTTAGCACACTTTTAC	SL2.40ch04	21420009	1	1	1	0.946237	0.0645161	0.989247	0.0107527	0	4485.32	15	0.101746	0.120708	0.111227	100	C C	C C	C C	C C	C C	C C	C C	C C	C C	C C	C C	C C	C C	C C	C C	C C	C C	C C	C C	C C	C G	C C	C C	C C	C C	C C	C C	C C	C C	C C	C C
4694601	TGCAGAAATGTGGTGGCCGTCTACCCTTGCTCAAGTTTCTATTTTCAGGTAAGTACCAAAAAAATTTAC	CTGCAGAAATGTGGTGGCCGTCTACCCTTGCTCAAGTTTCTATTTTCAGGTAAGTACCAAAAAAATTTAC	SL2.40ch04	59240491	1	1	1	0.946237	0.0967742	0.956989	0.0430108	0	3255.3	18	0.101746	0.174818	0.138282	96.875	G G	G G	G G	G G	G G	G G	G A	G G	G G	G G	G G	G A	G G	G G	G G	G G	G G	G G	G G	G G	G G	G G	G G	G G	G G	G G	G G	G G	G G	G G	G G
4694603	TGCAGGTATGCTGCCTTTTTTCTTGGTTATGAGTAAAGATGAGCATTATCTTGATGTTGACTGTTCACC	CTGCAGGTATGCTGCCTTTTTTCTTGGTTATGAGTAAAGATGAGCATTATCTTGATGTTGACTGTTCACC	SL2.40ch10	733509	1	1	1	0.83871	0.172043	0.989247	0.0107527	0	1802.33	49	0.270552	0.284888	0.27772	100	C C	C C	C C	C C	C C	C C	C C	C C	C C	C C	C C	C C	T T	C C	C C	C C	T T	C C	C C	T T	C C	T T	C C	C C	T T	C C	C C	C C	T T	C C	C C
4694604	TGCAGTTGTAACTGCATTTCAAGTTCGTAATAATCATCAGGATATGAAAAACTGATAGTTTCAGCAGGA	CTGCAGTTGTAACTGCATTTCAAGTTCGTAATAATCATCAGGATATGAAAAACTGATAGTTTCAGCAGGA	SL2.40ch11	965884	1	1	1	0.989247	0.0107527	1	0	0	1256.04	60	0.0212741	0.0212741	0.0212741	100	T T	T T	T T	T T	T T	T T	T T	G G	T T	T T	T T	T T	T T	T T	T T	T T	T T	T T	T T	T T	T T	T T	T T	T T	T T	T T	T T	T T	T T	T T	T T
4694605	TGCAGAAACAGCAACTAAACAGGATAAAGACAACATCGAAGGGGCGGGAAAAAGAGAAAGGAATAGCAT	CTGCAGAAACAGCAACTAAACAGGATAAAGACAACATCGAAGGGGCGGGAAAAAGAGAAAGGAATAGCAT	SL2.40ch01	3239881	1	1	1	0.924731	0.0967742	0.978495	0.0215054	0	1682.5	51	0.139207	0.174818	0.157012	98.4375	A A	A A	A A	A A	A A	A A	A A	A A	A A	A G	G G	A A	A A	A A	A A	A A	A A	A A	A A	A A	A A	A A	A A	A A	A A	A A	A A	G G	A A	A A	A A
4694606	TGCAGATGTTCCTGACTTGAGTTGAAAATTATCGAAGTCTCTTCTTACAGCATAGCGGAAGGTTACACC	CTGCAGATGTTCCTGACTTGAGTTGAAAATTATCGAAGTCTCTTCTTACAGCATAGCGGAAGGTTACACC	SL2.40ch08	62783422	1	1	1	0.612903	0.397849	0.989247	0.0107527	0	657.337	30	0.474506	0.479131	0.476818	100	A A	T T	A A	A A	T T	A A	A A	A A	T T	A A	T T	T T	T T	A A	A A	A A	T T	T T	A A	T T	A A	T T	A A	T T	T T	A A	A A	T T	T T	A A	A A
4694607	TGCAGATATAAATGGAATAAATTAGTTATTTTTCTATTTCTATTATGCTAGAGGGAGAAAAATCAACTC	CTGCAGATATAAATGGAATAAATTAGTTATTTTTCTATTTCTATTATGCTAGAGGGAGAAAAATCAACTC	SL2.40ch06	39080692	1	1	1	0.946237	0.0537634	1	0	0	1094.83	61	0.101746	0.101746	0.101746	100	A A	A A	A A	A A	A A	A A	A A	A A	A A	A A	A A	A A	A A	A A	A A	A A	A A	A A	A A	A A	A A	A A	A A	A A	A A	A A	A A	A A	A A	A A	A A
4694608	TGCAGAAATGGTAGTGTTACTTTTTGCAGTGTGGATGTGGGGTTTACAGATCGGAAGAGCGGTTCAGCA	CTGCAGAAATGGTAGTGTTACTTTTTGCAGTGTGGATGTGGGGTTTAC	SL2.40ch11	10020437	1	1	1	0.946237	0.0860215	0.967742	0.0322581	0	3103.97	33	0.101746	0.157244	0.129495	98.4375	G A	G G	G G	G G	G G	G G	G G	G G	G G	G G	G G	G G	G G	G G	G G	G G	G G	G G	G G	G G	G G	G G	G G	G G	G G	G G	G G	G A	G G	G G	G G
4694610	TGCAGAAGAAAATCAAGGAACTCTTTTTCATAACATATACACGAAATTCACCGTAAAAACATAAGCTAC	CTGCAGAAGAAAATCAAGGAACTCTTTTTCATAACATATACACGAAATTCACCGTAAAAACATAAGCTAC	SL2.40ch12	65078077	1	1	1	0.989247	0.0107527	1	0	0	595.949	52	0.0212741	0.0212741	0.0212741	100	G G	G G	G G	G G	G G	G G	A A	G G	G G	G G	G G	G G	G G	G G	G G	G G	G G	G G	G G	G G	G G	G G	G G	G G	G G	G G	G G	G G	G G	G G	G G
4694611	TGCAGAAGCAGACCCTGCCCACATATTCAACTCACTTTTGACATATATGAGTGCTCTTTGTAATTTAGA	CTGCAGAAGCAGACCCTGCCCACATATTCAACTCACTTTTGACATATATGAGTGCTCTTTGTAATTTAGA	SL2.40ch04	63274072	1	0.903226	0.903226	0.849462	0.0537634	0.903226	0	0.0967742	233.274	30	0.111961	0.111961	0.111961	100	C C	C C	C C	C C	G G	C C	C C	C C	C C	C C	C C	C C	C C	C C	C C	C C	C C	G G	C C	C C	C C	0 0	C C	C C	0 0	C C	C C	C C	C C	C C	C C
4694612	TGCAGCATCTGAACCCTGAATATCATCGGAGAACGGTGATTCCTTATCGGACCACGCGTTCAAAACATC	CTGCAGCATCTGAACCCTGAATATCATCGGAGAACGGTGATTCCTTATCGGACCACGCGTTCAAAACATC	SL2.40ch07	3468523	1	0.989247	0.989247	0.946237	0.0430108	0.989247	0	0.0107527	330.327	57	0.0831758	0.0831758	0.0831758	100	G G	G G	A A	A A	G G	G G	G G	G G	G G	G G	G G	G G	G G	G G	G G	G G	G G	G G	G G	G G	G G	G G	G G	G G	G G	G G	G G	G G	G G	G G	G G
4694613	TGCAGTGTTCGTCTCACTCAAGTTTCATTTCTAAATAAGGGATATATATATATATATCAAAACTTTTAC	CTGCAGTGTTCGTCTCACTCAAGTTTCATTTCTAAATAAGGGATATATATATATATATCAAAACTTTTAC	SL2.40ch03	28238527	1	0.924731	0.924731	0.537634	0.419355	0.892473	0.0322581	0.0752688	519.386	63	0.48675	0.495673	0.491211	100	G G	T T	G G	G G	T T	T G	G G	G G	T T	G G	T T	T T	T T	T T	T T	G G	T T	0 0	T G	0 0	0 0	T T	G G	T T	T T	T T	G G	T T	T T	T T	G G
4694614	TGCAGATACCCAGTTATATTGCCTTCTCCGTTCGGATAGAACTTGAGTTGGAAAGTATCAGTAGTCTGG	CTGCAGATACCCAGTTATATTGCCTTCTCCGTTCGGATAGAACTTGAGTTGGAAAGTATCAGTAGTCTGG	SL2.40ch10	43626006	1	0.989247	0.989247	0.967742	0.0215054	0.989247	0	0.0107527	1138.39	30	0.0425331	0.0425331	0.0425331	100	T T	T T	T T	T T	T T	T T	T T	A A	T T	T T	T T	T T	T T	T T	T T	T T	T T	T T	T T	T T	T T	T T	T T	T T	T T	T T	T T	T T	T T	T T	T T
4694615	TGCAGTACTTAATTACACGCGCATCCAAGGAAAGCATTCACCATTGATTTATGAAAGGCTATATATATC	CTGCAGTACTTAATTACACGCGCATCCAAGGAAAGCATTCACCATTGATTTATGAAAGGCTATATATATC	SL2.40ch05	54131293	1	0.967742	0.967742	0.903226	0.0645161	0.967742	0	0.0322581	391.223	10	0.124444	0.124444	0.124444	100	A A	A A	A A	A A	A A	A A	A A	A A	A A	A A	A A	0 0	A A	A A	A A	A A	A A	A A	0 0	A A	A A	A A	A A	A A	A A	A A	A A	A A	A A	A A	A A
4694616	TGCAGCAAATCGGGAATTGAAAAAATTTTGAGTTTTCGAATTGGTCCAGATTTCACTCCATTTTCCCAA	CTGCAGCAAATCGGGAATTGAAAAAATTTTGAGTTTTCGAATTGGTCCAGATTTCACTCCATTTTCCCAA	SL2.40ch09	51317609	1	0.569892	0.569892	0.44086	0.129032	0.569892	0	0.430108	294.999	26	0.350303	0.350303	0.350303	100	T T	0 0	T T	0 0	0 0	T T	T T	0 0	T T	0 0	0 0	T T	T T	G G	G G	G G	T T	0 0	0 0	0 0	T T	0 0	G G	0 0	T T	G G	0 0	T T	0 0	G G	G G
4694617	TGCAGTCCGATTGAAACACACCCAAAAAAGTTATTATTTGCCAAAAGGAATTATGTTTCTCATCTTTCT	CTGCAGTCCGATTGAAACACACCCAAAAAAGTTATTATTTGCCAAAAGGAATTATGTTTCTCATCTTTCT	SL2.40ch03	46169618	1	0.935484	0.935484	0.903226	0.0322581	0.935484	0	0.0645161	315.891	21	0.0665874	0.0665874	0.0665874	100	C C	C C	C C	C C	C C	C C	C C	C C	C C	C C	C C	A A	C C	C C	C C	C C	C C	C C	C C	C C	C C	C C	C C	C C	C C	C C	C C	C C	C C	C C	C C
4694618	TGCAGCTCAATCCTAAAATCAAAAAAGAGAATTACAACAGAAAAAATACAAATATAGTCTGAAGTAGAA	CTGCAGCTCAATCCTAAAATCAAAAAAGAGAATTACAACAGAAAAAATACAAATATAGTCTGAAGTAGAA	SL2.40ch08	61000691	1	1	1	0.924731	0.0752688	1	0	0	445.171	68	0.139207	0.139207	0.139207	100	A A	T T	A A	A A	A A	A A	A A	A A	A A	A A	A A	A A	A A	A A	A A	A A	A A	A A	A A	A A	A A	T T	A A	T T	T T	A A	A A	A A	A A	A A	A A
4694619	TGCAGCTAGTATACTTTTCATAAGCTATGTTTGCACGAAAATAGTAACCAGAGAAGGGTATGCTCTGCT	CTGCAGCTAGTATACTTTTCATAAGCTATGTTTGCACGAAAATAGTAACCAGAGAAGGGTATGCTCTGCT	SL2.40ch12	64662680	1	1	1	0.913978	0.0967742	0.989247	0.0107527	0	923.384	45	0.157244	0.174818	0.166031	100	A A	A A	A A	G G	A A	A A	A A	A A	A A	A A	A A	A A	A A	A A	A A	A A	A A	A A	A A	A A	A A	A A	A A	A A	A A	A A	A A	A A	A A	A A	A A
4694620	TGCAGGGCATAGATTGCTCCTCTAGCATAGTTACCCCATTTCCATTCTTCCTGAGGTGGGGATGAGTCC	CTGCAGGGCATAGATTGCTCCTCTAGCATAGTTACCCCATTTCCATTCTTCCTGAGGTGGGGATGAGTCC	SL2.40ch07	5025203	2	0.978495	0.978495	0.924731	0.0645161	0.967742	0.0107527	0.0215054	3422.3	68	0.103852	0.123174	0.113513	100	C C	C C	C C	C C	C C	C C	C C	C C	C C	C C	C C	C C	C C	C C	C C	C C	C C	C C	C C	C C	C C	C C	C C	C C	C C	C C	C C	C C	C C	C C	A A
4694620	TGCAGGGCATAGATTGCTCCTCTAGCATAGTTACCCCATTTCCATTCTTCCTGAGGTGGGGATGAGTCC	CTGCAGGGCATAGATTGCTCCTCTAGCATAGTTACCCCATTTCCATTCTTCCTGAGGTGGGGATGAGTCC	SL2.40ch09	24053145	2	0.978495	0.978495	0.924731	0.0645161	0.967742	0.0107527	0.0215054	3422.3	68	0.103852	0.123174	0.113513	100	C C	C C	C C	C C	C C	C C	C C	C C	C C	C C	C C	C C	C C	C C	C C	C C	C C	C C	C C	C C	C C	C C	C C	C C	C C	C C	C C	C C	C C	C C	A A
4694621	TGCAGAAAGACAAAACGGTCAGCAAGTTTTCTCTAAAGGTGCATACTTCTTGGGAAAAATGGTTTGGGC	CTGCAGAAAGACAAAACGGTCAGCAAGTTTTCTCTAAAGGTGCATACTTCTTGGGAAAAATGGTTTGGGC	SL2.40ch01	1655336	1	1	1	0.903226	0.107527	0.989247	0.0107527	0	1601.2	16	0.174818	0.19193	0.183374	100	G G	G G	G G	G G	G G	G G	G G	G G	G G	G G	G G	G G	G G	G G	A A	A A	G G	G G	G G	G G	G G	G G	A A	G G	G G	A A	G G	G G	G G	A A	G G
4694622	TGCAGATTGCTAACATTACATCAAAATACAAATGACTACACCACCCAAGTTGGAAGATACTTTGTCCGA	CTGCAGATTGCTAACATTACATCAAAATACAAATGACTACACCACCCAAGTTGGAAGATACTTTGTCCGA	SL2.40ch03	26231115	1	0.956989	0.956989	0.505376	0.451613	0.956989	0	0.0430108	373.865	46	0.498422	0.498422	0.498422	100	T T	A A	T T	T T	A A	0 0	T T	T T	A A	T T	A A	A A	A A	A A	A A	T T	A A	A A	T T	A A	A A	A A	T T	A A	A A	A A	T T	A A	A A	A A	T T
4694623	TGCAGCAAAGAGGCTCTTGAGAGGGCTAAAGAGAATATTGAAGCTGCTTATATAAACTTGGCTAAAGAA	CTGCAGCAAAGAGGCTCTTGAGAGGGCTAAAGAGAATATTGAAGCTGCTTATATAAACTTGGCTAAAGAA	SL2.40ch11	893370	1	0.924731	0.924731	0.870968	0.0537634	0.924731	0	0.0752688	165.284	48	0.109519	0.109519	0.109519	100	T T	T T	T T	T T	T T	T T	T T	T T	T T	T T	T T	T T	T T	T T	T T	T T	T T	T T	T T	T T	T T	T T	T T	T T	T T	T T	T T	T T	T T	0 0	T T
4694625	TGCAGCTAATGACGTAACTGTTCCGCCTCCGCCCCTTTTACAGATCGGAAGAGCGGTTCAGCAGGAATG	CTGCAGCTAATGACGTAACTGTTCCGCCTCCGCCCCTTTTAC	0	0	0	1	1	0.946237	0.11828	0.935484	0.0645161	0	5386.52	13	0.101746	0.208579	0.155162	96.875	G G	G A	G A	G G	G G	G A	G G	G G	G G	G G	G G	G G	G G	G G	G G	G G	G G	G G	G G	G G	G G	G G	G G	G G	G G	G G	G G	G G	G G	G G	G G
4694626	TGCAGGAGATTGAAATTCCAAGAATGTGGTATTATGCTTGGAAGGTCTTGATATAGTGCTTACAGATCG	CTGCAGGAGATTGAAATTCCAAGAATGTGGTATTATGCTTGGAAGGTCTTGATATAGTGCTTAC	SL2.40ch09	3735329	1	1	1	0.935484	0.0860215	0.978495	0.0215054	0	1561.7	9	0.120708	0.157244	0.138976	100	T T	T T	T T	T T	T T	T T	T T	T T	T T	T T	T T	T T	T T	T T	T T	T T	T T	T T	T T	T T	T T	T T	T T	T T	T T	T T	T T	T T	T T	T C	T T
4694628	TGCAGCCCATGTTGTTGTTGCTGATATTTTTTGGTAAAGAAAAAAAAGATAAGGTTCCTAGTTTTTCTT	CTGCAGCCCATGTTGTTGTTGCTGATATTTTTTGGTAAAGAAAAAAAAGATAAGGTTCCTAGTTTTTCTT	SL2.40ch10	51488797	1	0.978495	0.978495	0.924731	0.0537634	0.978495	0	0.0215054	821.036	27	0.103852	0.103852	0.103852	100	T T	T T	T T	T T	A A	T T	T T	T T	T T	T T	T T	T T	T T	T T	T T	T T	T T	A A	T T	T T	T T	T T	T T	T T	T T	T T	T T	T T	T T	T T	T T
4694629	TGCAGTGATGTAGTGATCTTGTAAGATTAGAGAGAGAGTAGATGGACAAGATTATGAGGAACTTTTTGT	CTGCAGTGATGTAGTGATCTTGTAAGATTAGAGAGAGAGTAGATGGACAAGATTATGAGGAACTTTTTGT	SL2.40ch08	51442406	1	1	1	0.612903	0.397849	0.989247	0.0107527	0	1340.62	38	0.474506	0.479131	0.476818	100	T T	A A	T T	T T	A A	T T	T T	T T	A A	T T	A A	A A	A A	T T	T T	T T	A A	A A	T T	A A	T T	A A	T T	A A	A A	T T	T T	A A	A A	T T	T T
4694630	TGCAGCCTCCTAAGGAAGTTGTACGGACCTCCCTTCAACAAAATGATATTGTGCAAAGCCTATCTCAAG	CTGCAGCCTCCTAAGGAAGTTGTACGGACCTCCCTTCAACAAAATGATATTGTGCAAAGCCTATCTCAAG	SL2.40ch07	5303321	2	0.849462	0.849462	0.827957	0.0430108	0.827957	0.0215054	0.150538	314.325	47	0.0493511	0.0961384	0.0727447	100	G G	A A	A A	A A	A A	A A	A A	A A	A A	A A	A A	A A	A A	A A	A A	A A	0 0	A A	A G	A A	A A	A A	A A	A A	A A	A A	A A	A A	A A	A A	A A
4694630	TGCAGCCTCCTAAGGAAGTTGTACGGACCTCCCTTCAACAAAATGATATTGTGCAAAGCCTATCTCAAG	CTGCAGCCTCCTAAGGAAGTTGTACGGACCTCCCTTCAACAAAATGATATTGTGCAAAGCCTATCTCAAG	SL2.40ch07	5430565	2	0.849462	0.849462	0.827957	0.0430108	0.827957	0.0215054	0.150538	314.325	47	0.0493511	0.0961384	0.0727447	100	G G	A A	A A	A A	A A	A A	A A	A A	A A	A A	A A	A A	A A	A A	A A	A A	0 0	A A	A G	A A	A A	A A	A A	A A	A A	A A	A A	A A	A A	A A	A A
4694631	TGCAGCTTACTACTACCACGGTATAATCATTGACAAGGGAACAGAACCATCCTGCCACGTTAGTGCAGT	CTGCAGCTTACTACTACCACGGTATAATCATTGACAAGGGAACAGAACCATCCTGCCACGTTAGTGCAGT	SL2.40ch02	49219241	1	1	1	0.741935	0.258065	1	0	0	501.616	37	0.382934	0.382934	0.382934	100	G G	G G	G G	G G	G G	G G	G G	G G	G G	G G	G G	G G	G G	G G	A A	A A	G G	G G	G G	G G	G G	G G	A A	G G	G G	A A	G G	G G	G G	A A	A A
4694632	TGCAGGGGATAGCATAAAATGTTTAGCCAATTTGTTCTTTATGTTTGTAGGAACAAAGCCAGAAAACAT	CTGCAGGGGATAGCATAAAATGTTTAGCCAATTTGTTCTTTATGTTTGTAGGAACAAAGCCAGAAAACAT	SL2.40ch06	33628654	1	1	1	0.946237	0.0537634	1	0	0	510.832	19	0.101746	0.101746	0.101746	100	T T	T T	T T	C C	T T	T T	T T	T T	T T	T T	T T	T T	T T	T T	T T	T T	T T	T T	T T	T T	T T	T T	T T	T T	T T	T T	T T	T T	T T	T T	T T
4694633	TGCAGCATAGTAGGTTGATTTTGTTTTGGTGACAAATAAGCGAGTTGGATTACAGATCGGAAGAGCGGT	CTGCAGCATAGTAGGTTGATTTTGTTTTGGTGACAAATAAGCGAGTTGGATTAC	SL2.40ch02	39276873	1	0.935484	0.935484	0.88172	0.0645161	0.924731	0.0107527	0.0645161	4349.58	27	0.108337	0.128419	0.118378	98.4375	G G	G G	G G	G G	G G	G G	G G	T T	G G	G G	G G	G G	G T	G G	G G	G G	G G	G G	G G	G G	G G	G G	G G	G G	G G	G G	G G	G G	G G	G G	G G
4694634	TGCAGGGGAACTTATCAAGTGCTTTGGATTTGTTTGACAAACTGGTCGAGTATGGACTCACTCCGAACA	CTGCAGGGGAACTTATCAAGTGCTTTGGATTTGTTTGACAAACTGGTCGAGTATGGACTCACTCCGAACA	SL2.40ch08	53190057	1	0.989247	0.989247	0.892473	0.107527	0.978495	0.0107527	0.0107527	3253.97	67	0.176512	0.193762	0.185137	100	C C	C C	C C	C C	C C	C C	C C	C C	C C	C C	C C	C C	A A	C C	C C	C C	C C	C C	C C	A A	C C	C C	C C	C C	C C	C C	C C	A A	C C	C C	C C
4694637	TGCAGAATGATAATGTTGGCATCCAGGAAAATTGGGGAACAAGGAGCATCACAATTCACAGTCAATAAG	CTGCAGAATGATAATGTTGGCATCCAGGAAAATTGGGGAACAAGGAGCATCACAATTCACAGTCAATAAG	SL2.40ch10	1050803	1	0.989247	0.989247	0.935484	0.0645161	0.978495	0.0107527	0.0107527	264.297	59	0.102788	0.121928	0.112358	98.4375	A A	A A	A A	A A	A A	A A	A A	A A	A A	A A	A A	A A	A G	A A	A A	A A	A A	A A	0 0	A A	A A	A A	A A	A A	A A	A A	A A	A A	A A	A A	A A
4694638	TGCAGATTGCATGACGCTAACATGAAACTATTCAGCTGGGGTAGCAAGGCAAGGTCCGATTCACTTATA	CTGCAGATTGCATGACGCTAACATGAAACTATTCAGCTGGGGTAGCAAGGCAAGGTCCGATTCACTTATA	SL2.40ch01	80868690	1	1	1	0.956989	0.0430108	1	0	0	404.79	15	0.0823217	0.0823217	0.0823217	100	G G	G G	G G	G G	A A	G G	G G	G G	G G	G G	G G	G G	G G	G G	G G	G G	G G	A A	G G	G G	G G	G G	G G	G G	G G	G G	G G	G G	G G	G G	G G
4694639	TGCAGGTCACATTTCTATTCCTACTTTTTCCACAACTAAGTCGACTTGATTTTACAGATCGGAAGAGCG	CTGCAGGTCACATTTCTATTCCTACTTTTTCCACAACTAAGTCGACTTGATTTTAC	SL2.40ch11	49305792	1	1	1	0.956989	0.0430108	1	0	0	4735.18	26	0.0823217	0.0823217	0.0823217	100	T T	T T	T T	T T	T T	T T	T T	T T	T T	G G	T T	T T	T T	T T	T T	T T	T T	T T	T T	T T	T T	T T	T T	T T	T T	T T	T T	T T	T T	T T	T T
4694640	TGCAGGACAGGAGTTTGATAACAAAATACTAGCAATAGTGAAAACTATCATTTCTACCAATGGTTAGAC	CTGCAGGACAGGAGTTTGATAACAAAATACTAGCAATAGTGAAAACTATCATTTCTACCAATGGTTAGAC	SL2.40ch08	3208044	1	1	1	0.989247	0.0537634	0.956989	0.0430108	0	2159.79	47	0.0212741	0.101746	0.06151	100	T T	T T	T T	T T	T T	T T	C C	T T	T T	T T	T T	T T	T T	T T	T T	T T	T T	T C	T T	T T	T T	T T	T T	T T	T T	T T	T T	T T	T T	T T	T T
4694641	TGCAGAATGTAGAAGCTCCACGTGGCAGCTGAGGATTTACAGATCGGAAGAGCGGTTCAGCAGGAATGC	CTGCAGAATGTAGAAGCTCCACGTGGCAGCTGAGGATTTAC	SL2.40ch12	44324488	1	1	1	0.946237	0.0645161	0.989247	0.0107527	0	4074.1	28	0.101746	0.120708	0.111227	100	C C	C C	C C	C C	C C	C C	C C	C C	C C	C C	C C	C C	C C	C C	C C	C C	C C	C C	C C	C C	C C	C C	C C	C C	C C	C C	C C	C C	C C	C A	C C
4694643	TGCAGCATAATGAACCATTGTCACCTAAAACTGTGCAATAATCACTAATTTACAGATCGGAAGAGCGGT	CTGCAGCATAATGAACCATTGTCACCTAAAACTGTGCAATAATCACTAATTTAC	SL2.40ch13	5789659	1	1	1	0.946237	0.0645161	0.989247	0.0107527	0	4384.34	38	0.101746	0.120708	0.111227	98.4375	T T	T T	T T	T T	T T	T T	T T	T T	T T	T G	T T	T T	T T	T T	T T	T T	T T	T T	T T	T T	T T	T T	T T	T T	T T	T T	T T	T T	T T	T T	T T
4694644	TGCAGCCACTACCCCCCTTTGTGTGCCCACACCCTTTGTGTGCCCACAAGTTACAGATCGGAAGAGCGG	CTGCAGCCACTACCCCCCTTTGTGTGCCCACACCCTTTGTGTGCCCACAAGTTAC	SL2.40ch06	5425924	1	0.666667	0.666667	0.612903	0.0537634	0.666667	0	0.333333	317.47	8	0.148283	0.148283	0.148283	100	C C	C C	C C	C C	0 0	C C	C C	T T	C C	C C	C C	C C	0 0	C C	C C	0 0	C C	C C	T T	0 0	0 0	0 0	C C	C C	0 0	0 0	C C	0 0	0 0	C C	0 0
4694646	TGCAGATGTGCATTAGCTACAGATGCCATCTCAAAAACTGCATCACAAAGGGCCTCACGCGAGTCCTTT	CTGCAGATGTGCATTAGCTACAGATGCCATCTCAAAAACTGCATCACAAAGGGCCTCACGCGAGTCCTTT	SL2.40ch08	2005702	1	0.989247	0.989247	0.870968	0.11828	0.989247	0	0.0107527	285.403	29	0.210539	0.210539	0.210539	100	C C	C C	C C	C C	G G	C C	C C	C C	G G	C C	G G	C C	C C	C C	C C	C C	C C	G G	C C	C C	C C	C C	C C	C C	C C	C C	C C	C C	G G	C C	C C
4694648	TGCAGTAACACAAATCTTTTCACAGATAGAAGAGGCAAGTTTGGGTCCAACAAATTTACAGATCGGAAG	CTGCAGTAACACAAATCTTTTCACAGATAGAAGAGGCAAGTTTGGGTCCAACAAATTTAC	SL2.40ch07	42301806	1	0.591398	0.591398	0.548387	0.0430108	0.591398	0	0.408602	436.801	7	0.134876	0.134876	0.134876	100	A A	A A	A A	A A	0 0	A A	A A	0 0	A A	A A	A A	A A	0 0	A A	A A	A A	0 0	A A	A A	A A	0 0	0 0	0 0	A A	A A	A A	A A	A A	0 0	A A	0 0
4694649	TGCAGCAGGTGGAAGCATTACACAAGTTTGTAGATATTCCACAAGTAAGCTTGGAGTTTTATTTTGCTT	CTGCAGCAGGTGGAAGCATTACACAAGTTTGTAGATATTCCACAAGTAAGCTTGGAGTTTTATTTTGCTT	SL2.40ch11	11962201	1	1	1	0.935484	0.0752688	0.989247	0.0107527	0	2781.04	56	0.120708	0.139207	0.129957	100	T T	T T	T T	T T	T T	G G	T T	T T	T T	T T	T T	T T	T T	T T	T T	T T	T T	T T	G G	T T	G G	T T	T T	T T	T T	T T	T T	T T	T T	T T	T T
4694650	TGCAGAAAGGAAAAAAGAAAGCATCCTCAATAAATAGTTATATTGTGAAATATTTGGATTCCGCAACGG	CTGCAGAAAGGAAAAAAGAAAGCATCCTCAATAAATAGTTATATTGTGAAATATTTGGATTCCGCAACGG	SL2.40ch05	5496304	1	0.763441	0.763441	0.55914	0.215054	0.752688	0.0107527	0.236559	679.195	55	0.391986	0.404682	0.398334	100	G G	G G	G G	G G	0 0	A A	G G	A A	G G	0 0	G G	G G	G G	A A	G G	G G	G G	0 0	A A	G G	G G	G G	G G	G G	G G	G G	A A	G G	G G	0 0	0 0
4694651	TGCAGTAATTTCATGTGTCATTAGACAAGTTTGAGCCCCCAGATGGAAAGTTTTCAAGCGTTGCTTCAC	CTGCAGTAATTTCATGTGTCATTAGACAAGTTTGAGCCCCCAGATGGAAAGTTTTCAAGCGTTGCTTCAC	SL2.40ch09	50179284	1	1	1	0.913978	0.0967742	0.989247	0.0107527	0	1129.68	41	0.157244	0.174818	0.166031	98.4375	G G	G G	G G	G G	G G	G G	G A	G G	A A	G G	A A	G G	A A	G G	G G	G G	A A	G G	G G	A A	G G	G G	G G	G G	G G	G G	G G	G G	G G	G G	G G
4694652	TGCAGAACTACTTGCTGCCGCAGCTAAGTTGACTGAAGCACAAGCGGAGCTGAGGTAAACCTCAATTCT	CTGCAGAACTACTTGCTGCCGCAGCTAAGTTGACTGAAGCACAAGCGGAGCTGAGGTAAACCTCAATTCT	SL2.40ch11	8900231	1	0.924731	0.924731	0.870968	0.0537634	0.924731	0	0.0752688	435.669	60	0.109519	0.109519	0.109519	100	C C	C C	C C	C C	C C	C C	C C	C C	C C	C C	C C	C C	C C	C C	0 0	C C	C C	C C	C C	C C	C C	C C	C C	C C	C C	0 0	C C	C C	C C	C C	C C
4694652	TGCAGAACTACTTGCTGCCGCAGCTAAGTTGACTGAAGCACAAGCGGAGCTGAGGTAAACCTCAATTCT	CTGCAGAACTACTTGCTGCCGCAGCTAAGTTGACTGAAGCACAAGCGGAGCTGAGGTAAACCTCAATTCT	SL2.40ch11	8900231	1	0.913978	0.913978	0.870968	0.0430108	0.913978	0	0.0860215	435.669	17	0.0896886	0.0896886	0.0896886	100	C C	C C	C C	C C	C C	C C	C C	C C	C C	C C	C C	C C	C C	C C	G G	C C	C C	C C	C C	C C	C C	C C	C C	C C	C C	G G	C C	C C	C C	C C	C C
4694653	TGCAGCTTCTACTTCGGGGATAATCTCATTCGACTTGACGTTGAGCTTTGTCTTTTCAGTTGTTTTTGC	CTGCAGCTTCTACTTCGGGGATAATCTCATTCGACTTGACGTTGAGCTTTGTCTTTTCAGTTGTTTTTGC	SL2.40ch08	896113	1	1	1	0.924731	0.0752688	1	0	0	818.725	30	0.139207	0.139207	0.139207	100	C C	C C	C C	C C	C C	C C	C C	C C	C C	C C	C C	T T	C C	C C	C C	C C	C C	C C	C C	C C	C C	C C	C C	C C	C C	C C	C C	T T	C C	C C	C C
4694654	TGCAGTTGAAGAAGGTCGCCAACTGCATGCCCGTATTATTCGATTGGAACTGCCCTTCTATGCGGTTCT	CTGCAGTTGAAGAAGGTCGCCAACTGCATGCCCGTATTATTCGATTGGAACTGCCCTTCTATGCGGTTCT	SL2.40ch03	18750297	1	1	1	0.612903	0.387097	1	0	0	614.599	30	0.474506	0.474506	0.474506	100	G G	C C	G G	G G	C C	G G	G G	G G	C C	G G	C C	C C	C C	C C	C C	G G	C C	C C	G G	C C	C C	C C	G G	C C	C C	C C	G G	C C	C C	C C	C C
4694655	TGCAGAAACAAGGAACACTAAGTTTAGGTTCCTTTGTGGTAGGCCATTTGAAACAATAACATGAATAGG	CTGCAGAAACAAGGAACACTAAGTTTAGGTTCCTTTGTGGTAGGCCATTTGAAACAATAACATGAATAGG	SL2.40ch06	38994917	1	1	1	0.946237	0.0537634	1	0	0	773.616	47	0.101746	0.101746	0.101746	100	T T	T T	T T	T T	T T	T T	T T	T T	T T	T T	T T	C C	T T	T T	T T	T T	T T	T T	T T	T T	T T	T T	T T	T T	T T	T T	T T	T T	C C	T T	T T
4694656	TGCAGGCGCGTTGTCCCAACTCATTTTGTGTATCAGTGTCGCGCCGCGCCACTATCTCCAACGCATGCT	CTGCAGGCGCGTTGTCCCAACTCATTTTGTGTATCAGTGTCGCGCCGCGCCACTATCTCCAACGCATGCT	0	0	0	0.731183	0.731183	0.548387	0.193548	0.72043	0.0107527	0.268817	127.487	6	0.375	0.389273	0.382137	100	C C	C C	C C	C C	C C	C C	C C	T T	C C	C C	C C	C C	C C	C C	T T	T T	0 0	C C	T T	C C	T T	C C	T T	C C	0 0	T T	C C	C C	0 0	T T	T T
4694657	TGCAGTATCCGATTATCTGTTGCTCCCATCTGTGGGTACACCCCCCGAAATAAATTGGCAATGTGTGAA	CTGCAGTATCCGATTATCTGTTGCTCCCATCTGTGGGTACACCCCCCGAAATAAATTGGCAATGTGTGAA	SL2.40ch11	2704352	1	0.967742	0.967742	0.913978	0.0537634	0.967742	0	0.0322581	208.056	62	0.104938	0.104938	0.104938	100	G G	G G	G G	G G	G G	G G	G G	G G	G G	G G	G G	G G	G G	G G	G G	G G	G G	G G	G G	G G	G G	G G	G G	G G	G G	G G	G G	G G	G G	G G	G G
4694659	TGCAGGCGCGTCGCCCCAGCACTTTGGGCACATCTGGGGCGCGCCACGCCAGCCCCTTTTCAGGCAACA	CTGCAGGCGCGTCGCCCCAGCACTTTGGGCACATCTGGGGCGCGCCACGCCAGCCCCTTTTCAGGCAACA	SL2.40ch07	56687174	1	0.935484	0.935484	0.903226	0.0322581	0.935484	0	0.0645161	302.09	42	0.0665874	0.0665874	0.0665874	100	G G	G G	G G	G G	G G	G G	G G	G G	G G	G G	G G	G G	T T	G G	G G	G G	G G	G G	G G	T T	G G	G G	G G	G G	G G	G G	G G	G G	G G	G G	G G
4694660	TGCAGAGCTAGAACGGGCTGTCCTTTCTCTTCTAGAATTTGGACAAATTGCGGCTTCCCGACAGCTTCA	CTGCAGAGCTAGAACGGGCTGTCCTTTCTCTTCTAGAATTTGGACAAATTGCGGCTTCCCGACAGCTTCA	SL2.40ch04	50015937	1	1	1	0.935484	0.0645161	1	0	0	839.176	51	0.120708	0.120708	0.120708	100	G G	G G	G G	G G	G G	G G	G G	G G	G G	G G	G G	G G	G G	G G	G G	G G	G G	G G	G G	G G	G G	G G	G G	G G	G G	G G	G G	G G	G G	G G	G G
4694661	TGCAGCTTTAGGTCAAAATACTCATGAATAATAAAGAATTATTCTGAAATAGGTGCAAGCTCGAAAATA	CTGCAGCTTTAGGTCAAAATACTCATGAATAATAAAGAATTATTCTGAAATAGGTGCAAGCTCGAAAATA	SL2.40ch02	31192950	1	0.989247	0.989247	0.935484	0.0537634	0.989247	0	0.0107527	1085.75	9	0.102788	0.102788	0.102788	100	A A	A A	T T	T T	A A	A A	A A	A A	A A	A A	A A	A A	A A	A A	A A	A A	A A	A A	A A	A A	A A	A A	A A	A A	A A	A A	A A	A A	A A	A A	A A
4694662	TGCAGGTAAATGAGTTCTCTATATTTCCTATTGTGTAGTTCTTTACATCTACAAACAAGTTGGGGTCAG	CTGCAGGTAAATGAGTTCTCTATATTTCCTATTGTGTAGTTCTTTACATCTACAAACAAGTTGGGGTCAG	SL2.40ch02	45731708	1	0.956989	0.956989	0.946237	0.0107527	0.956989	0	0.0430108	977.168	63	0.0222194	0.0222194	0.0222194	100	G G	G G	G G	G G	T T	G G	G G	G G	G G	G G	G G	G G	G G	G G	G G	G G	G G	G G	G G	G G	G G	G G	G G	G G	G G	G G	G G	G G	G G	G G	G G
4694663	TGCAGTGTAATTGTCTATTTTGGCATGCCACTTGACAGTTGAGCTTGGAGTGGGTGACTTGACTTCTGA	CTGCAGTGTAATTGTCTATTTTGGCATGCCACTTGACAGTTGAGCTTGGAGTGGGTGACTTGACTTCTGA	SL2.40ch08	51410905	1	1	1	0.946237	0.107527	0.946237	0.0537634	0	3296.3	31	0.101746	0.19193	0.146838	98.4375	T T	T T	T T	T T	T T	T T	T T	T T	T T	T T	T T	T T	T C	T T	T T	T T	T T	T T	T T	T T	T T	T T	T T	T T	T T	T T	T T	T T	T T	T T	T T
4694664	TGCAGTCTTAATCCTTTCAAGAAGCAGAAATTAGTGACTAATTTGTAGAGATTAGTGGCTTACAGATCG	CTGCAGTCTTAATCCTTTCAAGAAGCAGAAATTAGTGACTAATTTGTAGAGATTAGTGGCTTAC	SL2.40ch08	59859360	1	0.860215	0.860215	0.72043	0.139785	0.860215	0	0.139785	215.84	6	0.272188	0.272188	0.272188	100	0 0	C C	T T	T T	C C	T T	0 0	C C	C C	0 0	C C	C C	C C	C C	C C	C C	C C	C C	T T	C C	C C	C C	C C	C C	C C	C C	0 0	C C	C C	C C	C C
4694665	TGCAGGTAATTCTTTCCAAATAACTGTCTGGTAATTTATGCTGACTTCATTGTTTATCACCGAGTAATT	CTGCAGGTAATTCTTTCCAAATAACTGTCTGGTAATTTATGCTGACTTCATTGTTTATCACCGAGTAATT	SL2.40ch06	35099339	1	1	1	0.946237	0.0645161	0.989247	0.0107527	0	578.26	25	0.101746	0.120708	0.111227	100	G G	G G	G G	G G	G G	G G	G G	G G	G G	G G	G G	G G	G G	G G	G G	G G	G G	G G	G G	G G	G G	G G	G G	G G	G G	G G	G G	G G	G G	G G	G G
4694666	TGCAGAATATAATAGTACCAAATATGGGCAGACGCTAACGTTATAGACGTCGTGGATTCGATTTTTCAG	CTGCAGAATATAATAGTACCAAATATGGGCAGACGCTAACGTTATAGACGTCGTGGATTCGATTTTTCAG	SL2.40ch03	5673955	1	1	1	0.55914	0.494624	0.946237	0.0537634	0	958.657	21	0.493005	0.499942	0.496474	96.875	G G	A A	G G	A G	A G	G G	G G	G G	A A	G G	A A	A A	A A	A A	A A	G G	A A	A A	G G	A A	A A	A A	G G	A A	A A	A A	G G	A A	A A	A A	G G
4694667	TGCAGATTTCAATCACCGGAAGCCTAATCCGCCCAAATAAATTTGTCCACTCCAGACATGTTACTATAT	CTGCAGATTTCAATCACCGGAAGCCTAATCCGCCCAAATAAATTTGTCCACTCCAGACATGTTACTATAT	SL2.40ch11	35475107	1	1	1	0.924731	0.0860215	0.989247	0.0107527	0	297.926	46	0.139207	0.157244	0.148225	100	C C	C C	C C	C C	C C	C C	C C	C C	C C	T T	C C	C C	C C	C C	C C	T T	C C	C C	C C	C C	C C	C C	T T	C C	C C	C C	C C	C C	C C	C C	C C
4694668	TGCAGTTAGGTAAAAGCGACAGATGAATATGGGCTTGATTTACAGATCGGAAGAGCGGTTCAGCAGGAA	CTGCAGTTAGGTAAAAGCGACAGATGAATATGGGCTTGATTTAC	0	0	0	1	1	0.946237	0.0537634	1	0	0	4604.31	21	0.101746	0.101746	0.101746	100	G G	G G	G G	G G	G G	G G	G G	G G	G G	G G	G G	G G	G G	G G	G G	G G	G G	G G	G G	G G	G G	G G	G G	G G	G G	G G	G G	G G	G G	G G	G G
4694670	TGCAGAAATTGCTGATACTTGATCTAGACAGATGCCTTTGAAAACTGTGAAGGAGTCTTTATGCTTGAT	CTGCAGAAATTGCTGATACTTGATCTAGACAGATGCCTTTGAAAACTGTGAAGGAGTCTTTATGCTTGAT	SL2.40ch02	41386216	1	1	1	0.88172	0.129032	0.989247	0.0107527	0	680.275	27	0.208579	0.224766	0.216672	100	A A	A A	A A	A A	A A	A A	A A	A A	A A	G G	A A	A A	A A	A A	A A	A A	A A	A A	G G	A A	A A	A A	A A	A A	A A	A A	A A	A A	A A	A A	A A
4694671	TGCAGGTAATGTTGGAGCAAAATTGAGAAGTGCGAGTGGCAATGAATTATGATATGATGATCAATTAGA	CTGCAGGTAATGTTGGAGCAAAATTGAGAAGTGCGAGTGGCAATGAATTATGATATGATGATCAATTAGA	SL2.40ch02	42717820	1	0.946237	0.946237	0.892473	0.0537634	0.946237	0	0.0537634	208.503	9	0.10718	0.10718	0.10718	100	T T	T T	T T	T T	T T	T T	T T	T T	T T	T T	T T	T T	T T	T T	T T	T T	T T	T T	T T	T T	T T	0 0	T T	T T	T T	T T	T T	T T	T T	T T	0 0
4694672	TGCAGGATTGCAGTTTATCCTGGGAGCGGCTAAACATTTGATTATTGAAGTTGTGGTCTAGTGGATGTA	CTGCAGGATTGCAGTTTATCCTGGGAGCGGCTAAACATTTGATTATTGAAGTTGTGGTCTAGTGGATGTA	SL2.40ch11	37122801	1	0.956989	0.956989	0.903226	0.0537634	0.956989	0	0.0430108	241.165	20	0.106047	0.106047	0.106047	100	T T	T T	T T	T T	T T	T T	0 0	T T	T T	T T	T T	T T	T T	T T	T T	T T	T T	T T	T T	T T	0 0	T T	T T	T T	T T	T T	T T	T T	T T	T T	T T
4694673	TGCAGCTCCTGCTACATTTCTAACAGTAGGAGCATTTTTCCTTCCAGAAACCGCAAACAGCCTAATTCA	CTGCAGCTCCTGCTACATTTCTAACAGTAGGAGCATTTTTCCTTCCAGAAACCGCAAACAGCCTAATTCA	SL2.40ch03	48148912	1	1	1	0.731183	0.268817	1	0	0	460.254	51	0.393109	0.393109	0.393109	100	C C	T T	C C	C C	T T	C C	C C	C C	T T	C C	T T	T T	T T	C C	C C	C C	T T	C C	C C	T T	C C	T T	C C	T T	T T	C C	C C	T T	C C	C C	C C
4694674	TGCAGATTTGCTCTCTTTCAATGTCTGTAAGCCAAGGATGTGCCTACATTTCAAACGTTTATATTCAAG	CTGCAGATTTGCTCTCTTTCAATGTCTGTAAGCCAAGGATGTGCCTACATTTCAAACGTTTATATTCAAG	SL2.40ch09	1350648	1	1	1	0.860215	0.204301	0.935484	0.0645161	0	2173.19	8	0.24049	0.325124	0.282807	100	T T	T T	T T	T T	T T	T T	C C	T T	T T	T T	T T	T T	T T	T T	C C	C C	T T	T T	T T	T T	T T	T T	C C	T T	T T	C C	C C	T T	T T	C C	C C
4694675	TGCAGCACCAGCTAAGCAACGTGAAGCGCTCAACATATCTTGCACCTCAATTCAAGGCTTACAGATCGG	CTGCAGCACCAGCTAAGCAACGTGAAGCGCTCAACATATCTTGCACCTCAATTCAAGGCTTAC	SL2.40ch09	4324615	1	1	1	0.946237	0.0537634	1	0	0	2784.71	50	0.101746	0.101746	0.101746	100	T T	T T	T T	T T	T T	T T	T T	T T	T T	T T	T T	T T	T T	T T	T T	T T	T T	T T	T T	T T	T T	T T	T T	T T	T T	T T	T T	T T	T T	T T	T T
4694676	TGCAGGTATGCATTTCTTATAATTGCGTGAAAAACATCTAAGTTTGCTTTTCTGTTTTGAGCTGTATCA	CTGCAGGTATGCATTTCTTATAATTGCGTGAAAAACATCTAAGTTTGCTTTTCTGTTTTGAGCTGTATCA	SL2.40ch01	57854712	1	0.989247	0.989247	0.623656	0.387097	0.967742	0.0215054	0.0107527	325.165	26	0.465974	0.476371	0.471172	100	G G	A A	G G	G G	A A	G G	G G	G G	A A	G G	A A	A A	A A	G G	G G	G G	A A	A A	G G	A A	G G	A A	G G	A A	A A	G G	G G	A A	A A	G G	G A
4694677	TGCAGAGAATTTTTGCATTTTGTGTCAGCTAACTATTTGCATTGGGATGTTTTTGTCCTAGAATCTCTA	CTGCAGAGAATTTTTGCATTTTGTGTCAGCTAACTATTTGCATTGGGATGTTTTTGTCCTAGAATCTCTA	SL2.40ch01	2983903	1	1	1	0.935484	0.0645161	1	0	0	528.146	47	0.120708	0.120708	0.120708	100	T T	T T	T T	T T	T T	T T	T T	T T	T T	T T	T T	T T	T T	T T	T T	T T	T T	T T	T T	T T	T T	T T	T T	T T	T T	T T	T T	T T	T T	T T	T T
4694678	TGCAGCTCAAATGAATAGTGTTAGTCTTCCTTGAGCCCTTCTCTTCTTTCTGAAGCTTGGTTAGGATTT	CTGCAGCTCAAATGAATAGTGTTAGTCTTCCTTGAGCCCTTCTCTTCTTTCTGAAGCTTGGTTAGGATTT	SL2.40ch09	57908688	1	1	1	0.946237	0.0537634	1	0	0	304.898	24	0.101746	0.101746	0.101746	100	T T	T T	T T	T T	T T	T T	T T	T T	T T	T T	T T	T T	T T	T T	T T	T T	T T	T T	A A	T T	T T	T T	T T	T T	T T	T T	T T	T T	T T	T T	T T
4694679	TGCAGGTCTTGAAATCAGAAAAACGATTCAGTATATATACGATATGCAGTGATATACAACAGGAGTATA	CTGCAGGTCTTGAAATCAGAAAAACGATTCAGTATATATACGATATGCAGTGATATACAACAGGAGTATA	SL2.40ch08	26851214	1	0.978495	0.978495	0.72043	0.258065	0.978495	0	0.0215054	421.193	46	0.388359	0.388359	0.388359	100	C C	A A	C C	C C	A A	C C	C C	C C	A A	0 0	A A	C C	C C	C C	C C	C C	A A	A A	C C	C C	C C	A A	C C	A A	A A	C C	C C	C C	A A	C C	C C
4694681	TGCAGGAGTTGATGATGAAGGACTTGAGGTTGCTAAGCAATGTCTATCAGAGGCTTTTACAGATCGGAA	CTGCAGGAGTTGATGATGAAGGACTTGAGGTTGCTAAGCAATGTCTATCAGAGGCTTTTAC	SL2.40ch11	5693627	1	1	1	0.946237	0.0537634	1	0	0	4950.6	13	0.101746	0.101746	0.101746	100	G G	G G	G G	G G	G G	G G	G G	G G	G G	G G	G G	G G	G G	G G	G G	G G	G G	G G	G G	G G	G G	G G	G G	G G	G G	G G	G G	G G	G G	G G	G G
4694682	TGCAGCAAATGGAGCAACAATCACCTATCGAGGTTGATTATGATTTTGATTTTCTGAGACCAGGCCGGC	CTGCAGCAAATGGAGCAACAATCACCTATCGAGGTTGATTATGATTTTGATTTTCTGAGACCAGGCCGGC	SL2.40ch05	61782975	1	0.88172	0.88172	0.430108	0.451613	0.88172	0	0.11828	164.34	18	0.499703	0.499703	0.499703	100	G G	A A	G G	G G	A A	G G	G G	G G	A A	G G	A A	A A	A A	0 0	G G	G G	A A	A A	G G	A A	G G	0 0	G G	A A	A A	G G	G G	A A	A A	G G	0 0
4694683	TGCAGATTAACAAAAAAAATAAATTTGCAGAATACTAAACACTTCCTAAATATGATTACAGATCGGAAG	CTGCAGATTAACAAAAAAAATAAATTTGCAGAATACTAAACACTTCCTAAATATGATTAC	0	0	0	0.956989	0.956989	0.709677	0.258065	0.946237	0.0107527	0.0430108	707.811	21	0.383285	0.39389	0.388587	100	T T	A A	A A	A A	A A	A A	T T	A A	A A	T T	A A	A A	A A	T T	A A	T T	A A	A A	T T	A A	A A	A A	T T	A A	A A	A A	A A	A A	A A	A A	A A
4694684	TGCAGCAGAGAAAAGACTGTCCAATCTAGCTTTGCAAGAATAAAAGGTCAAGTGCTCCGACCGGCTTAC	CTGCAGCAGAGAAAAGACTGTCCAATCTAGCTTTGCAAGAATAAAAGGTCAAGTGCTCCGACCGGCTTAC	SL2.40ch02	46902709	1	1	1	0.989247	0.0215054	0.989247	0.0107527	0	1487.42	53	0.0212741	0.0420858	0.03168	100	G G	G G	G G	G G	G G	A A	G G	G G	G G	G G	G G	G G	G G	G G	G G	G G	G G	G G	G G	G G	G G	G G	G A	G G	G G	G G	G G	G G	G G	G G	G G
4694685	TGCAGGGGATAAATTTTTCCTTTTTTTTATTATAACTGTGGCTTACATGCACCTCGACTATTGCACGAG	CTGCAGGGGATAAATTTTTCCTTTTTTTTATTATAACTGTGGCTTACATGCACCTCGACTATTGCACGAG	SL2.40ch05	63801411	1	0.935484	0.935484	0.88172	0.0537634	0.935484	0	0.0645161	199.824	32	0.108337	0.108337	0.108337	100	C C	T T	T T	T T	T T	C C	C C	T T	T T	T T	T T	T T	T T	T T	T T	T T	T T	T T	T T	T T	T T	T T	T T	0 0	T T	T T	C C	T T	T T	T T	T T
4694686	TGCAGTATTTAGTTTTGTATTTGTTTGTCTTTTTTCTCAGTTAGTCTTCCATATTGTTTTGTCATCATA	CTGCAGTATTTAGTTTTGTATTTGTTTGTCTTTTTTCTCAGTTAGTCTTCCATATTGTTTTGTCATCATA	SL2.40ch02	29663449	1	1	1	0.946237	0.0860215	0.967742	0.0322581	0	1644.9	42	0.101746	0.157244	0.129495	98.4375	A A	A A	A A	A A	A A	A A	A A	A A	A A	A A	A A	A A	A G	A A	A A	A A	A A	A A	A A	A A	A A	G G	A A	A A	G G	A A	A A	A A	A G	A A	A A
4694687	TGCAGTTTCACAACCATATCTTTTTTTGGGGTATAAGTAGTATCACCACTAAATCTTACAGATCGGAAG	CTGCAGTTTCACAACCATATCTTTTTTTGGGGTATAAGTAGTATCACCACTAAATCTTAC	SL2.40ch09	82764	1	1	1	0.0752688	0.946237	0.978495	0.0215054	0	3004.35	26	0.139207	0.101746	0.120476	98.4375	G G	G G	G G	G G	G G	G G	G G	G G	G G	G G	G G	G G	G G	G G	G G	T G	G G	G G	G G	T G	G G	G G	G G	G G	G G	G G	G G	G G	G G	G G	G G
4694688	TGCAGAAAGAGCCTTCTAAAATAACCAATGTTGTCTTGATCAAGAACCAGAGGGAAATGGGAATACCTA	CTGCAGAAAGAGCCTTCTAAAATAACCAATGTTGTCTTGATCAAGAACCAGAGGGAAATGGGAATACCTA	SL2.40ch02	36831276	1	1	1	0.946237	0.0537634	1	0	0	1215.69	29	0.101746	0.101746	0.101746	100	G G	G G	G G	G G	G G	G G	G G	G G	G G	G G	G G	G G	G G	G G	G G	G G	G G	G G	G G	G G	G G	G G	G G	G G	G G	G G	G G	G G	G G	G G	G G
4694689	TGCAGCAAGTCAATTGTGGAGAACAGTTTCTCTACAAAAACATCATAGCTGTGAGCCGAGTTCATCTTA	CTGCAGCAAGTCAATTGTGGAGAACAGTTTCTCTACAAAAACATCATAGCTGTGAGCCGAGTTCATCTTA	SL2.40ch05	22624989	1	1	1	0.903226	0.0967742	1	0	0	2242.6	55	0.174818	0.174818	0.174818	100	C C	C C	C C	C C	G G	C C	C C	C C	G G	C C	G G	G G	C C	C C	C C	C C	C C	C C	C C	C C	C C	C C	C C	C C	C C	C C	C C	C C	C C	C C	C C
4694690	TGCAGGCCCTTTACGCAACTAAAAACATACTACTACTTAGATCGACTGATGTTCAACTCTTCAAGGACT	CTGCAGGCCCTTTACGCAACTAAAAACATACTACTACTTAGATCGACTGATGTTCAACTCTTCAAGGACT	SL2.40ch04	2771312	1	1	1	0.946237	0.0537634	1	0	0	552.801	26	0.101746	0.101746	0.101746	100	A A	A A	A A	A A	A A	A A	A A	A A	A A	A A	A A	A A	A A	A A	A A	A A	A A	A A	A A	A A	A A	A A	A A	A A	A A	A A	A A	A A	A A	A A	A A
4694692	TGCAGCAGAAGGAAGGAATTGATCACATTCTCAGTCCATCTTCTCGACTGACTTTCTTTTTTACAGATC	CTGCAGCAGAAGGAAGGAATTGATCACATTCTCAGTCCATCTTCTCGACTGACTTTCTTTTTTAC	0	0	0	0.817204	0.817204	0.569892	0.247312	0.817204	0	0.182796	214.386	31	0.422091	0.422091	0.422091	100	C C	C C	T T	T T	C C	T T	T T	T T	C C	C C	C C	C C	C C	C C	C C	C C	C C	C C	T T	C C	0 0	C C	C C	C C	C C	0 0	C C	C C	C C	C C	0 0
4694693	TGCAGGGGCGAAGTACCCGATAACGTACTTGTTTTTCTTGGGAAAAATATAAAGAGACAAAATGAAGCG	CTGCAGGGGCGAAGTACCCGATAACGTACTTGTTTTTCTTGGGAAAAATATAAAGAGACAAAATGAAGCG	SL2.40ch08	57333639	1	1	1	0.892473	0.129032	0.978495	0.0215054	0	783.206	68	0.19193	0.224766	0.208348	98.4375	G A	G G	G G	G G	G G	G G	G G	A A	G G	G G	G G	G G	G G	A A	G G	G G	G G	G G	G G	G G	G G	G G	G G	G G	G G	G G	G G	G G	G G	A A	G G
4694694	TGCAGGTTTTTTTTTGGTCTAATACACAACACTTTGGTGGGCTTTACAGATCGGAAGAGCGGTTCAGCA	CTGCAGGTTTTTTTTTGGTCTAATACACAACACTTTGGTGGGCTTTAC	SL2.40ch05	52761075	1	0.956989	0.956989	0.892473	0.0752688	0.946237	0.0107527	0.0430108	2624.78	6	0.125742	0.144931	0.135336	98.4375	T T	T T	G G	G G	T T	T T	T T	T G	T T	T T	T T	T T	T T	T T	T T	T T	T T	T T	T T	T T	T T	T T	T T	T T	T T	T T	G G	T T	T T	T T	T T
4694695	TGCAGAAAATATCATGCATAAACAACCGTCAATTGGCTCCTTTACAGATCGGAAGAGCGGTTCAGCAGG	CTGCAGAAAATATCATGCATAAACAACCGTCAATTGGCTCCTTTAC	SL2.40ch02	41409234	1	1	1	0.935484	0.0860215	0.978495	0.0215054	0	3444.26	26	0.120708	0.157244	0.138976	100	C C	C C	C C	C C	C C	C C	C C	C C	C C	C C	C C	C C	C C	C C	T T	C C	C C	C C	C C	C C	C C	C C	C C	C C	C C	T T	C C	C C	C C	T T	C C
4694696	TGCAGATTTATTATTGTTTGAGCTATGTAGCTTGCACAAGCACAACTAAACAAACTATAAGGTCTTCCC	CTGCAGATTTATTATTGTTTGAGCTATGTAGCTTGCACAAGCACAACTAAACAAACTATAAGGTCTTCCC	SL2.40ch12	63917269	1	1	1	0.946237	0.0537634	1	0	0	502.076	22	0.101746	0.101746	0.101746	100	C C	C C	C C	C C	C C	C C	C C	C C	C C	C C	C C	C C	C C	C C	C C	C C	C C	C C	C C	C C	C C	C C	C C	C C	C C	C C	C C	C C	C C	C C	C C
4694697	TGCAGAATATTTAGTTTTCTGCTAAATTAGTCATACTATATCCATGTGTGGAGAATTTATCACAATTAC	CTGCAGAATATTTAGTTTTCTGCTAAATTAGTCATACTATATCCATGTGTGGAGAATTTATCACAATTAC	SL2.40ch03	42960461	1	0.580645	0.580645	0.505376	0.0752688	0.580645	0	0.419355	177.995	27	0.225652	0.225652	0.225652	100	T T	0 0	T T	T T	0 0	A A	0 0	T T	0 0	T T	0 0	0 0	T T	T T	0 0	T T	T T	0 0	A A	T T	T T	T T	0 0	0 0	T T	0 0	A A	T T	T T	0 0	T T
4694698	TGCAGGTCCAACTTACTTATATGTCGAACACACGGAGTAGATGAATGCAAGTAATTGAACCTGACCCCA	CTGCAGGTCCAACTTACTTATATGTCGAACACACGGAGTAGATGAATGCAAGTAATTGAACCTGACCCCA	0	0	0	0.827957	0.827957	0.494624	0.344086	0.817204	0.0107527	0.172043	174.558	25	0.481025	0.485748	0.483387	100	G G	A A	G G	G G	A A	G G	G G	G G	A A	G G	A A	A A	A A	G G	G G	G G	A A	A A	G G	A A	G G	0 0	G G	A A	A A	G G	G G	0 0	A A	G G	0 0
4694699	TGCAGATTCAATTACAACACAACCAAGTATTACATCAGAATAATTGGAAGCGCAAAACAGATTACAGAT	CTGCAGATTCAATTACAACACAACCAAGTATTACATCAGAATAATTGGAAGCGCAAAACAGATTAC	SL2.40ch04	55505589	1	1	1	0.645161	0.408602	0.946237	0.0537634	0	5077.78	10	0.457856	0.483293	0.470575	98.4375	A A	G G	A A	A A	G G	A A	A A	A A	G G	A A	G G	G G	G G	A A	A A	A G	G G	A G	A A	G G	A A	G G	A A	G G	G G	A A	A A	G G	G G	A A	A A
4694700	TGCAGGTTAGTATACACATTGTATTGTTAGCTTTCCGAGAAGACTTTGGTGCTTCTGAAGTCTGCTAAT	CTGCAGGTTAGTATACACATTGTATTGTTAGCTTTCCGAGAAGACTTTGGTGCTTCTGAAGTCTGCTAAT	SL2.40ch06	33779724	1	0.924731	0.924731	0.870968	0.0537634	0.924731	0	0.0752688	161.439	26	0.109519	0.109519	0.109519	100	T T	T T	T T	T T	T T	T T	T T	T T	T T	T T	T T	T T	T T	T T	T T	T T	0 0	T T	0 0	T T	T T	T T	T T	T T	T T	T T	T T	0 0	T T	T T	0 0
4694701	TGCAGCTGAACCTTCTTCCGAACATCGTATTGATGAGAGAGTAGGGGCACTATTAGAGGGATTTTCTGT	CTGCAGCTGAACCTTCTTCCGAACATCGTATTGATGAGAGAGTAGGGGCACTATTAGAGGGATTTTCTGT	SL2.40ch07	58660721	1	0.967742	0.967742	0.913978	0.0537634	0.967742	0	0.0322581	194.705	26	0.104938	0.104938	0.104938	100	G G	G G	G G	G G	G G	G G	G G	G G	G G	G G	G G	G G	G G	G G	G G	G G	G G	G G	G G	0 0	G G	G G	G G	G G	G G	G G	G G	G G	G G	G G	G G
4694703	TGCAGTATGTTGAGGACTTCTTTGACTGTCCACATTCATCTTTCCATTGACTTACTTGTCTGAGAGACC	CTGCAGTATGTTGAGGACTTCTTTGACTGTCCACATTCATCTTTCCATTGACTTACTTGTCTGAGAGACC	SL2.40ch01	88560690	1	1	1	0.935484	0.150538	0.913978	0.0860215	0	3138.31	47	0.120708	0.255752	0.18823	96.875	T T	T C	T C	T T	T T	T C	T T	T T	T T	T T	T T	T T	T T	T T	T T	T T	T T	T T	T T	T T	T T	T C	T T	T T	T T	T T	T T	T T	T T	T T	T T
4694704	TGCAGACCTAGACCATGGAACCACAGGATGGGGGCTTGACTAGACCCACATTCCATGAGTCATGGGCAT	CTGCAGACCTAGACCATGGAACCACAGGATGGGGGCTTGACTAGACCCACATTCCATGAGTCATGGGCAT	SL2.40ch09	24202522	1	0.956989	0.956989	0.72043	0.236559	0.956989	0	0.0430108	436.415	14	0.372175	0.372175	0.372175	100	A A	A A	G G	G G	A A	G G	G G	G G	A A	A A	A A	A A	A A	0 0	A A	A A	A A	A A	G G	A A	A A	A A	A A	A A	A A	A A	A A	A A	A A	A A	A A
4694704	TGCAGACCTAGACCATGGAACCACAGGATGGGGGCTTGACTAGACCCACATTCCATGAGTCATGGGCAT	CTGCAGACCTAGACCATGGAACCACAGGATGGGGGCTTGACTAGACCCACATTCCATGAGTCATGGGCAT	SL2.40ch09	24202522	1	0.763441	0.763441	0.72043	0.0537634	0.752688	0.0107527	0.236559	436.415	25	0.106328	0.130926	0.118627	100	G G	G G	0 0	0 0	G G	0 0	0 0	0 0	G G	G G	G G	G G	G G	A A	G G	G G	G G	G G	0 0	G G	G G	G G	G G	G G	G G	G G	G G	G G	G G	G G	G G
4694705	TGCAGAACATGATTTTTACTTGAGAAAAAGAAAAAGATTACAGATCGGAAGAGCGGTTCAGCAGGAATG	CTGCAGAACATGATTTTTACTTGAGAAAAAGAAAAAGATTAC	SL2.40ch09	33818506	1	0.709677	0.709677	0.655914	0.0537634	0.709677	0	0.290323	417.925	35	0.140037	0.140037	0.140037	100	G G	0 0	0 0	0 0	G G	0 0	0 0	0 0	G G	G G	G G	G G	G G	G G	G G	G G	G G	0 0	0 0	G G	G G	G G	G G	G G	G G	G G	G G	G G	G G	G G	G G
4694706	TGCAGAAACTGAAAGTTCAGAATCCAACAATGAGAGATGGACATAGAGATGGATACCTGGTAATTCATG	CTGCAGAAACTGAAAGTTCAGAATCCAACAATGAGAGATGGACATAGAGATGGATACCTGGTAATTCATG	SL2.40ch09	67428036	1	0.989247	0.989247	0.903226	0.0860215	0.989247	0	0.0107527	339.731	27	0.15879	0.15879	0.15879	100	C C	C C	C C	C C	C C	C C	C C	C C	C C	C C	C C	C C	C C	C C	C C	C C	A A	C C	C C	C C	C C	C C	C C	C C	C C	C C	C C	A A	C C	C C	C C
4694707	TGCAGTTTTCCAGTTCGAAGCTTGGGCCCCGCTAAGTCCATGAGAATTCGACAAGGCTTTTCCAGAATT	CTGCAGTTTTCCAGTTCGAAGCTTGGGCCCCGCTAAGTCCATGAGAATTCGACAAGGCTTTTCCAGAATT	SL2.40ch06	32090427	1	0.967742	0.967742	0.913978	0.0537634	0.967742	0	0.0322581	409.063	29	0.104938	0.104938	0.104938	100	C C	C C	C C	C C	C C	C C	C C	C C	C C	C C	C C	C C	C C	C C	C C	C C	C C	C C	C C	C C	C C	C C	C C	C C	C C	C C	C C	C C	C C	C C	0 0
4694708	TGCAGTTTTAGTCGCTGTAAATTTTTATGATACTTCCATATCTTGGTAGCTGGTATTTGATTATAGTTC	CTGCAGTTTTAGTCGCTGTAAATTTTTATGATACTTCCATATCTTGGTAGCTGGTATTTGATTATAGTTC	SL2.40ch02	37670745	1	1	1	0.946237	0.0645161	0.989247	0.0107527	0	378.674	56	0.101746	0.120708	0.111227	98.4375	T T	T T	T T	T T	T T	T T	T T	T T	T A	T T	T T	T T	T T	T T	T T	T T	T T	T T	T T	T T	T T	T T	T T	T T	T T	T T	T T	T T	T T	T T	T T
4694709	TGCAGTGGGACTCTTTTTGTAGTACAAACCAGCTCCATATTCTAAATCTTCAAATATGTATTTCCATTT	CTGCAGTGGGACTCTTTTTGTAGTACAAACCAGCTCCATATTCTAAATCTTCAAATATGTATTTCCATTT	SL2.40ch09	38580512	1	0.548387	0.548387	0.365591	0.182796	0.548387	0	0.451613	231.208	18	0.444444	0.444444	0.444444	100	G G	G G	A A	A A	0 0	A A	0 0	A A	0 0	0 0	G G	G G	G G	G G	G G	G G	G G	0 0	0 0	0 0	G G	0 0	0 0	0 0	G G	G G	G G	G G	0 0	G G	0 0
4694710	TGCAGCAACAAAACGTGGATAGAATTTCTGTCTTTCAACAGTATGCAAAAGCTGGAACAACTGTTTCCT	CTGCAGCAACAAAACGTGGATAGAATTTCTGTCTTTCAACAGTATGCAAAAGCTGGAACAACTGTTTCCT	SL2.40ch08	53917707	1	1	1	0.83871	0.16129	1	0	0	338.485	43	0.270552	0.270552	0.270552	100	T T	T T	T T	T T	C C	T T	T T	T T	T T	T T	C C	T T	T T	T T	T T	T T	C C	C C	T T	T T	T T	T T	T T	T T	T T	T T	T T	T T	C C	T T	T T
4694711	TGCAGTCACTATCAGATCTGAATTTTGGTTTTGTTTGTGGGGGAAAACATAGTAAGTTACAGATCGGAA	CTGCAGTCACTATCAGATCTGAATTTTGGTTTTGTTTGTGGGGGAAAACATAGTAAGTTAC	SL2.40ch05	3216571	1	1	1	0.946237	0.107527	0.946237	0.0537634	0	3684.82	52	0.101746	0.19193	0.146838	100	T T	T T	T T	T T	T T	T T	T T	T T	T T	T T	T T	T T	T T	T T	T T	T T	T T	T T	T T	T T	T T	T T	T T	T T	T T	T T	T T	T T	T T	T T	T T
4694712	TGCAGCAGTTCTGCATTCACAATGACACACTTGAACACTTTTAGAGACCAAAATGGTTGTCGTGCAGGG	CTGCAGCAGTTCTGCATTCACAATGACACACTTGAACACTTTTAGAGACCAAAATGGTTGTCGTGCAGGG	SL2.40ch03	60296333	1	0.956989	0.956989	0.903226	0.0537634	0.956989	0	0.0430108	226.229	12	0.106047	0.106047	0.106047	100	G G	G G	G G	G G	G G	G G	G G	G G	G G	G G	G G	G G	G G	G G	G G	G G	G G	G G	G G	0 0	G G	G G	G G	G G	G G	G G	G G	G G	G G	G G	G G
4694714	TGCAGTTTCTTTTGTAGGAGAGCTGCCATTCTTCTTTGTTTCTATTATTACAGATCGGAAGAGCGGTTC	CTGCAGTTTCTTTTGTAGGAGAGCTGCCATTCTTCTTTGTTTCTATTATTAC	SL2.40ch09	629910	1	1	1	0.946237	0.0645161	0.989247	0.0107527	0	2289.04	9	0.101746	0.120708	0.111227	100	T T	T T	T T	T T	T T	T T	T T	T T	T T	T T	T T	T T	T T	A A	T T	T T	T T	T T	T T	T T	T T	T T	T T	T T	T T	T T	T T	T T	T T	T T	T T
4694715	TGCAGTTTCTAATGCCATAACGCCTCGTGGAGGGAATATCGTGTCTCTCAATACTTCTGAACGTCCCAA	CTGCAGTTTCTAATGCCATAACGCCTCGTGGAGGGAATATCGTGTCTCTCAATACTTCTGAACGTCCCAA	SL2.40ch06	29953765	1	1	1	0.913978	0.0860215	1	0	0	466.392	18	0.157244	0.157244	0.157244	100	A A	G G	A A	A A	A A	A A	A A	A A	A A	A A	A A	A A	A A	A A	A A	A A	A A	A A	A A	A A	A A	G G	A A	G G	G G	A A	A A	A A	A A	A A	A A
4694716	TGCAGGGAAAATATTGAGGAAGGAATTGGTGCTTCAAAGCAATATATCAATTTTATCAAAATTATAAAA	CTGCAGGGAAAATATTGAGGAAGGAATTGGTGCTTCAAAGCAATATATCAATTTTATCAAAATTATAAAA	SL2.40ch11	2186354	1	1	1	0.956989	0.0430108	1	0	0	461.552	37	0.0823217	0.0823217	0.0823217	100	G G	A A	A A	A A	A A	A A	A A	G G	A A	A A	A A	A A	A A	A A	A A	A A	A A	A A	G G	A A	A A	A A	A A	A A	A A	A A	A A	A A	A A	A A	A A
4694717	TGCAGTGTAAGAAAGGTGTTCTCTGTAAAGTTTGCTACAAACACATGCACATCAAAAGCAGCATTATCG	CTGCAGTGTAAGAAAGGTGTTCTCTGTAAAGTTTGCTACAAACACATGCACATCAAAAGCAGCATTATCG	SL2.40ch04	40933054	1	0.978495	0.978495	0.935484	0.0430108	0.978495	0	0.0215054	599.952	11	0.0840478	0.0840478	0.0840478	100	A A	T T	A A	A A	A A	A A	A A	A A	A A	A A	A A	A A	0 0	A A	A A	A A	A A	A A	A A	A A	A A	A A	A A	T T	A A	A A	A A	A A	A A	A A	A A
4694717	TGCAGTGTAAGAAAGGTGTTCTCTGTAAAGTTTGCTACAAACACATGCACATCAAAAGCAGCATTATCG	CTGCAGTGTAAGAAAGGTGTTCTCTGTAAAGTTTGCTACAAACACATGCACATCAAAAGCAGCATTATCG	SL2.40ch04	40933054	1	0.956989	0.956989	0.935484	0.0215054	0.956989	0	0.0430108	599.952	29	0.0439339	0.0439339	0.0439339	100	G G	0 0	G G	G G	G G	G G	G G	G G	G G	G G	G G	G G	T T	G G	G G	G G	G G	G G	G G	G G	G G	G G	G G	0 0	G G	G G	G G	G G	G G	G G	G G
4694718	TGCAGATATGGTAACAGCAGTTAGAGAATGACAAGTTCAATGAAAATGAAGCTGCTGCTTGCACTTACA	CTGCAGATATGGTAACAGCAGTTAGAGAATGACAAGTTCAATGAAAATGAAGCTGCTGCTTGCACTTACA	SL2.40ch08	60577971	1	1	1	0.935484	0.0752688	0.989247	0.0107527	0	1067.56	29	0.120708	0.139207	0.129957	98.4375	G G	G G	G G	G G	G G	G G	G G	G G	G G	G G	G G	G G	G G	G T	G G	G G	G G	G G	G G	G G	G G	G G	G G	G G	G G	G G	G G	G G	G G	G G	G G
4694719	TGCAGGATGCACAAAAGAATCAAACTTAGCAAAATTGTCATACAATAAAGTTCTACCAGATGTTACAAA	CTGCAGGATGCACAAAAGAATCAAACTTAGCAAAATTGTCATACAATAAAGTTCTACCAGATGTTACAAA	SL2.40ch01	80996299	1	1	1	0.989247	0.0107527	1	0	0	1857.6	46	0.0212741	0.0212741	0.0212741	100	A A	A A	A A	A A	A A	A A	A A	A A	A A	A A	A A	G G	A A	A A	A A	A A	A A	A A	A A	A A	A A	A A	A A	A A	A A	A A	A A	A A	A A	A A	A A
4694720	TGCAGTTTTACCAGGCATGGACCAATGAGATGTTTTTGAGCCTTACAGATCGGAAGAGCGGTTCAGCAG	CTGCAGTTTTACCAGGCATGGACCAATGAGATGTTTTTGAGCCTTAC	SL2.40ch09	2780367	1	1	1	0.989247	0.0107527	1	0	0	2885.74	37	0.0212741	0.0212741	0.0212741	100	G G	G G	G G	G G	G G	G G	T T	G G	G G	G G	G G	G G	G G	G G	G G	G G	G G	G G	G G	G G	G G	G G	G G	G G	G G	G G	G G	G G	G G	G G	G G
4694721	TGCAGAAAAATATAGTCAGCCATCATCTAAGGAGTTCAGACACAGAAATGTAATGCCTTTATTACAGAT	CTGCAGAAAAATATAGTCAGCCATCATCTAAGGAGTTCAGACACAGAAATGTAATGCCTTTATTAC	SL2.40ch02	43586666	1	0.924731	0.924731	0.860215	0.0645161	0.924731	0	0.0752688	2681.24	47	0.1298	0.1298	0.1298	100	A A	A A	A A	A A	A A	0 0	A A	A A	A A	A A	A A	A A	A A	A A	0 0	A A	A A	A A	A A	A A	A A	A A	A A	A A	A A	0 0	A A	A A	A A	0 0	A A
4694722	TGCAGGTTTAGGTTATTTACGAGCGGCGCAAAAATTGATTTGATCGATAAATTGTATTGGAAAAATATT	CTGCAGGTTTAGGTTATTTACGAGCGGCGCAAAAATTGATTTGATCGATAAATTGTATTGGAAAAATATT	SL2.40ch01	83607337	1	0.989247	0.989247	0.817204	0.182796	0.978495	0.0107527	0.0107527	540.008	23	0.287335	0.301276	0.294305	100	C C	C C	C C	C C	C C	C C	C C	C C	C C	G G	C C	C C	C C	G G	C C	C C	C C	C C	C C	C C	C C	C C	C C	C C	C C	C C	C C	C C	C C	C C	C C
4694723	TGCAGATAATATCTAAAGATCAATCAACATGTTTTATGGACTCAAATCTTATACAAAAAACTAATCAAA	CTGCAGATAATATCTAAAGATCAATCAACATGTTTTATGGACTCAAATCTTATACAAAAAACTAATCAAA	SL2.40ch08	48959727	1	1	1	0.946237	0.0537634	1	0	0	868.956	41	0.101746	0.101746	0.101746	100	T T	T T	T T	T T	T T	T T	T T	T T	T T	T T	T T	T T	T T	T T	T T	T T	T T	T T	T T	T T	T T	T T	T T	T T	T T	T T	T T	T T	T T	T T	T T
4694725	TGCAGAAGTTCAAGAGACTTTATAATAATGGATAGGTAAAGTCAAATCAAATAAAGGGGAGTGGAATGA	CTGCAGAAGTTCAAGAGACTTTATAATAATGGATAGGTAAAGTCAAATCAAATAAAGGGGAGTGGAATGA	SL2.40ch01	79532888	1	1	1	0.978495	0.0322581	0.989247	0.0107527	0	1537.57	7	0.0420858	0.062435	0.0522604	100	G G	G G	G G	G G	G G	G G	G G	G G	G G	G G	G G	G G	G G	G G	G G	A A	G G	G G	G G	G G	G G	G G	A A	G G	G G	G G	G G	G G	G G	G G	G G
4694726	TGCAGATACCATAAAATCTAGAGTATCAGTATGCGGGAAGATCATTCTGAAACAGCAAAACTAATAATA	CTGCAGATACCATAAAATCTAGAGTATCAGTATGCGGGAAGATCATTCTGAAACAGCAAAACTAATAATA	SL2.40ch06	37666015	1	1	1	0.935484	0.0645161	1	0	0	757.331	34	0.120708	0.120708	0.120708	100	G G	G G	G G	G G	G G	G G	G G	G G	G G	G G	G G	C C	G G	G G	G G	G G	G G	G G	G G	G G	G G	G G	G G	G G	G G	G G	G G	G G	C C	G G	G G
4694727	TGCAGAAGCAATTAGGACCTTAGGAGAACTTGCACTGCGCAACAACAGTTCTTTTGATGATTCAAAATG	CTGCAGAAGCAATTAGGACCTTAGGAGAACTTGCACTGCGCAACAACAGTTCTTTTGATGATTCAAAATG	SL2.40ch06	2389146	1	1	1	0.860215	0.139785	1	0	0	873.081	47	0.24049	0.24049	0.24049	100	G G	G G	A A	A A	G G	G G	G G	G G	G G	G G	G G	G G	G G	G G	G G	G G	G G	G G	G G	G G	G G	G G	G G	G G	G G	G G	G G	G G	G G	G G	G G
4694728	TGCAGGTACGTGTCTTCCCAATAGAAGAACATGATACTCAGCGGTTGTTAGTGATTTCCACATTACAGA	CTGCAGGTACGTGTCTTCCCAATAGAAGAACATGATACTCAGCGGTTGTTAGTGATTTCCACATTACAGA	SL2.40ch03	18008634	2	0.946237	0.946237	0.913978	0.0752688	0.903226	0.0430108	0.0537634	1202.4	15	0.0658574	0.146436	0.106147	100	T T	A A	T T	T T	T T	T T	0 0	T T	T T	T T	T T	T T	T T	T T	T T	T T	T T	T T	T T	T T	T T	T T	T T	A A	T T	0 0	T A	T T	T T	T T	T T
4694728	TGCAGGTACGTGTCTTCCCAATAGAAGAACATGATACTCAGCGGTTGTTAGTGATTTCCACATTACAGA	CTGCAGGTACGTGTCTTCCCAATAGAAGAACATGATACTCAGCGGTTGTTAGTGATTTCCACATTACAGA	SL2.40ch09	25741070	2	0.946237	0.946237	0.913978	0.0752688	0.903226	0.0430108	0.0537634	1202.4	15	0.0658574	0.146436	0.106147	100	T T	A A	T T	T T	T T	T T	0 0	T T	T T	T T	T T	T T	T T	T T	T T	T T	T T	T T	T T	T T	T T	T T	T T	A A	T T	0 0	T A	T T	T T	T T	T T
4694729	TGCAGTGTGCAAGACTACATAAAATAAACCTCAATAAACATATGAACTATATTTATGCATACACACCTT	CTGCAGTGTGCAAGACTACATAAAATAAACCTCAATAAACATATGAACTATATTTATGCATACACACCTT	SL2.40ch11	37790703	1	0.698925	0.698925	0.419355	0.27957	0.698925	0	0.301075	114.281	58	0.48	0.48	0.48	100	G G	G G	G G	G G	A A	0 0	G G	G G	A A	A A	A A	G G	G G	A A	A A	A A	0 0	A A	G G	0 0	G G	A A	A A	G G	A A	A A	0 0	G G	G G	A A	A A
4694730	TGCAGACACTTTAGTTGGTCCTTCACATCTATTGTTTTGACATTGAAAGGTCTGGAGGTGCTGCTAAAG	CTGCAGACACTTTAGTTGGTCCTTCACATCTATTGTTTTGACATTGAAAGGTCTGGAGGTGCTGCTAAAG	SL2.40ch02	42969431	1	0.935484	0.935484	0.870968	0.0645161	0.935484	0	0.0645161	182.162	53	0.128419	0.128419	0.128419	100	G G	G G	G G	G G	G G	G G	G G	G G	G G	G G	G G	G G	0 0	G G	A A	G G	G G	G G	G G	0 0	G G	G G	G G	G G	G G	A A	G G	0 0	G G	A A	G G
4694731	TGCAGAGATGTGGACTTAGTCCGAGTACGTTTGCTGTATCGTCTGCTTTACAGATCGGAAGAGCGGTTC	CTGCAGAGATGTGGACTTAGTCCGAGTACGTTTGCTGTATCGTCTGCTTTAC	SL2.40ch10	1190297	1	1	1	0.924731	0.0967742	0.978495	0.0215054	0	3793.59	28	0.139207	0.174818	0.157012	98.4375	G G	G G	G G	G A	G G	A A	G G	G G	G G	G G	G G	G G	G G	G G	G G	G G	G G	G G	G G	G G	G G	G G	G G	G G	G G	G G	G G	G G	G G	G G	G G
4694732	TGCAGGGACCATTTTGATCTTTTCTTATATATATTAGTTCACCCTCAGACTCTGACGATGAACTAATAT	CTGCAGGGACCATTTTGATCTTTTCTTATATATATTAGTTCACCCTCAGACTCTGACGATGAACTAATAT	SL2.40ch03	46613382	1	0.924731	0.924731	0.752688	0.172043	0.924731	0	0.0752688	183.227	54	0.302866	0.302866	0.302866	100	A A	0 0	A A	A A	A A	A A	A A	A A	A A	A A	A A	C C	A A	A A	A A	A A	C C	0 0	A A	A A	0 0	C C	A A	0 0	C C	A A	A A	A A	C C	A A	A A
4694733	TGCAGGGTGAAGAAACAGGGAAACATGTGGATGAGTCTCTTCAACAAGTCATGTTTCTTACAGATCGGA	CTGCAGGGTGAAGAAACAGGGAAACATGTGGATGAGTCTCTTCAACAAGTCATGTTTCTTAC	SL2.40ch02	38418958	1	1	1	0.827957	0.172043	1	0	0	4263.55	37	0.284888	0.284888	0.284888	100	T T	T T	G G	G G	T T	G G	G G	T T	T T	T T	T T	T T	T T	G G	T T	T T	T T	T T	T T	T T	T T	T T	T T	T T	T T	T T	T T	T T	T T	T T	T T
4694734	TGCAGCGACGGAGCTGAAATCGGAGAATGTGCCGTTGGTTACAGATCGGAAGAGCGGTTCAGCAGGAAT	CTGCAGCGACGGAGCTGAAATCGGAGAATGTGCCGTTGGTTAC	SL2.40ch11	51078544	1	1	1	0.946237	0.0967742	0.956989	0.0430108	0	2667.03	34	0.101746	0.174818	0.138282	96.875	T T	T T	T T	T T	T T	T T	T T	T C	T C	T T	T T	T T	T T	T T	T T	T T	T T	T T	T T	T T	T T	T T	T T	T T	T T	T T	T T	T T	T T	T T	T T
4694737	TGCAGTTCCAAAACCAAGACAAAGAAATAGTGAACAAAACTTGTGTCCTCAAGAGGACTTGCAGCATGG	CTGCAGTTCCAAAACCAAGACAAAGAAATAGTGAACAAAACTTGTGTCCTCAAGAGGACTTGCAGCATGG	SL2.40ch08	62577968	1	1	1	0.956989	0.0537634	0.989247	0.0107527	0	1367.33	51	0.0823217	0.101746	0.0920338	100	A A	C C	A A	A A	A A	A A	A A	A A	A A	A A	A A	A A	A A	A A	A A	A A	A A	A A	A A	A A	A A	A A	A A	C C	A A	A A	A A	A A	A A	A A	A A
4694738	TGCAGCATAGCCTAGAATTACCCATTCTAATGCCATTAGCTATGTTTCTTTGTTTTTTTTCTGTGAGTA	CTGCAGCATAGCCTAGAATTACCCATTCTAATGCCATTAGCTATGTTTCTTTGTTTTTTTTCTGTGAGTA	SL2.40ch04	1584752	1	0.956989	0.956989	0.83871	0.139785	0.935484	0.0215054	0.0430108	605.184	63	0.216639	0.249463	0.233051	100	T T	T T	T T	T T	T T	C C	T T	T T	T T	T T	T T	T T	T T	T T	T T	T T	T T	T T	T T	T T	T T	T T	T C	T T	T T	T T	T T	0 0	T T	T T	T T
4694739	TGCAGTCAAATAAGTTAGAAGAGAAATGTATGTCTGTTTTCAACAGTCCACCTTAGATGATTCTTTACA	CTGCAGTCAAATAAGTTAGAAGAGAAATGTATGTCTGTTTTCAACAGTCCACCTTAGATGATTCTTTACA	SL2.40ch04	1646740	1	1	1	0.913978	0.107527	0.978495	0.0215054	0	3958.63	11	0.157244	0.19193	0.174587	98.4375	T T	A A	A A	A A	A A	A A	A A	T T	A A	A T	A A	A A	A A	A A	A A	A A	A A	A A	A A	A A	A A	A A	A A	A A	A A	A A	A A	A A	A A	A A	A A
4694740	TGCAGCCTCCAACAAGATTAGAAAGAATATGAGCAGCTGCTAGAAGACCAGCAGCAGCTAACCCTAGAA	CTGCAGCCTCCAACAAGATTAGAAAGAATATGAGCAGCTGCTAGAAGACCAGCAGCAGCTAACCCTAGAA	SL2.40ch12	375880	1	1	1	0.946237	0.0537634	1	0	0	398.531	21	0.101746	0.101746	0.101746	100	A A	A A	A A	A A	A A	A A	A A	A A	A A	A A	A A	A A	A A	A A	A A	A A	A A	A A	A A	A A	A A	A A	A A	A A	A A	A A	A A	A A	A A	A A	A A
4694741	TGCAGCAAGGTTCAAATCTTTAGCCTGAACAGAGGAAAGGAACATTGGTAACTGATAGCGTAAACCCCA	CTGCAGCAAGGTTCAAATCTTTAGCCTGAACAGAGGAAAGGAACATTGGTAACTGATAGCGTAAACCCCA	SL2.40ch02	15137174	1	1	1	0.860215	0.139785	1	0	0	415.186	59	0.24049	0.24049	0.24049	100	A A	G G	A A	A A	G G	G G	A A	A A	G G	G G	G G	G G	G G	G G	G G	G G	G G	G G	G G	G G	A A	G G	G G	G G	G G	G G	G G	G G	G G	G G	G G
4694742	TGCAGACAGTTCATCAGCCTCTCAACTGATCTCAATTATTTGGCATACCTGCCAAGTGGTAGGGGAATA	CTGCAGACAGTTCATCAGCCTCTCAACTGATCTCAATTATTTGGCATACCTGCCAAGTGGTAGGGGAATA	SL2.40ch11	748659	1	0.903226	0.903226	0.860215	0.0430108	0.903226	0	0.0967742	143.537	66	0.090703	0.090703	0.090703	100	A A	A A	A A	A A	A A	A A	G G	G G	A A	A A	A A	A A	A A	A A	A A	A A	A A	A A	0 0	A A	A A	A A	A A	A A	A A	A A	A A	A A	A A	0 0	A A
4694743	TGCAGTTGCAGAGAATAAGAATTTTCCTTCTGGTTCCAGTTTCAGCTTCACATTCTTGGCATCTGGTAA	CTGCAGTTGCAGAGAATAAGAATTTTCCTTCTGGTTCCAGTTTCAGCTTCACATTCTTGGCATCTGGTAA	SL2.40ch04	56775183	1	1	1	0.989247	0.0107527	1	0	0	488.379	32	0.0212741	0.0212741	0.0212741	100	G G	G G	G G	G G	G G	G G	A A	G G	G G	G G	G G	G G	G G	G G	G G	G G	G G	G G	G G	G G	G G	G G	G G	G G	G G	G G	G G	G G	G G	G G	G G
4694744	TGCAGGAAGAAACTCACCGGCAGTAACATGAGCATGTACTAAGAAATAAGAATTACATTTCCAACTTCT	CTGCAGGAAGAAACTCACCGGCAGTAACATGAGCATGTACTAAGAAATAAGAATTACATTTCCAACTTCT	SL2.40ch03	8059571	1	1	1	0.967742	0.0430108	0.989247	0.0107527	0	625.465	17	0.062435	0.0823217	0.0723783	100	A A	C C	C C	C C	C C	A A	C C	C C	C C	C C	C C	C C	C C	C C	C C	C C	C C	C C	C C	C C	C C	C C	C C	C C	C C	C C	C C	C C	C C	C C	C C
4694745	TGCAGATGAGCATGGCGTGGGCCCACCATTACCTGCACCAAAATGTGTAAGGGGACTACCAATATAAAC	CTGCAGATGAGCATGGCGTGGGCCCACCATTACCTGCACCAAAATGTGTAAGGGGACTACCAATATAAAC	SL2.40ch07	2651596	1	0.935484	0.935484	0.645161	0.301075	0.924731	0.0107527	0.0645161	121.415	17	0.428062	0.436517	0.43229	100	T T	T T	C C	C C	T T	C C	C C	C C	T T	C C	T T	T T	T T	C C	C C	C C	T T	T T	C C	T C	0 0	T T	C C	T T	T T	C C	C C	T T	T T	T T	T T
4694748	TGCAGCTGCAATTTGATTTTACACCTTACTTGAAGAGGGAAAAAAAGAGGAAATTTCTAAAACATAACT	CTGCAGCTGCAATTTGATTTTACACCTTACTTGAAGAGGGAAAAAAAGAGGAAATTTCTAAAACATAACT	SL2.40ch12	728416	1	1	1	0.935484	0.0645161	1	0	0	1140.39	38	0.120708	0.120708	0.120708	100	G G	G G	G G	G G	G G	G G	G G	G G	G G	G G	G G	G G	G G	G G	G G	G G	G G	G G	G G	G G	G G	G G	G G	G G	G G	G G	G G	G G	G G	G G	G G
4694749	TGCAGTAGCTATCAGATTACGTAGTATACTCACCGTTGATGATGATTATGTATTAGAGTTCTTTCTTCC	CTGCAGTAGCTATCAGATTACGTAGTATACTCACCGTTGATGATGATTATGTATTAGAGTTCTTTCTTCC	SL2.40ch08	3263774	1	1	1	0.473118	0.526882	1	0	0	939.336	35	0.498555	0.498555	0.498555	100	T T	G G	T T	T T	G G	T T	T T	T T	G G	T T	G G	G G	G G	T T	T T	T T	G G	G G	T T	G G	G G	G G	T T	G G	G G	T T	T T	G G	G G	T T	T T
4694750	TGCAGCAATAACACATGAATATGATAAGGTAAGTATGCTGACAAAAGGTGAATACTTGAAGGACATTTG	CTGCAGCAATAACACATGAATATGATAAGGTAAGTATGCTGACAAAAGGTGAATACTTGAAGGACATTTG	SL2.40ch01	78876040	1	1	1	0.860215	0.139785	1	0	0	1283.38	32	0.24049	0.24049	0.24049	100	C C	G G	C C	C C	G G	G G	G G	G G	G G	G G	G G	G G	G G	G G	G G	G G	G G	G G	C C	G G	C C	G G	G G	G G	G G	G G	C C	G G	G G	G G	G G
4694751	TGCAGTCAAAGGATGATTACTACAACAACACTCTATCAGGAGTAAGTGGATATGATTCCAATGATGTTG	CTGCAGTCAAAGGATGATTACTACAACAACACTCTATCAGGAGTAAGTGGATATGATTCCAATGATGTTG	SL2.40ch02	40216362	1	0.967742	0.967742	0.913978	0.0537634	0.967742	0	0.0322581	412.961	37	0.104938	0.104938	0.104938	100	A A	A A	C C	C C	A A	A A	A A	0 0	A A	A A	A A	A A	A A	A A	A A	A A	A A	A A	A A	A A	A A	A A	A A	A A	A A	A A	0 0	A A	A A	A A	A A
4694752	TGCAGAGACTGATGCAACTCCATCCAAAAAGTAGAAAGAAAACAGAATCTCTCCTACAAAAGGTGAGTT	CTGCAGAGACTGATGCAACTCCATCCAAAAAGTAGAAAGAAAACAGAATCTCTCCTACAAAAGGTGAGTT	SL2.40ch11	50663948	1	1	1	0.978495	0.0215054	1	0	0	1090.52	42	0.0420858	0.0420858	0.0420858	100	C C	C C	C C	C C	C C	C C	C C	C C	T T	C C	C C	C C	C C	C C	C C	C C	C C	C C	C C	C C	C C	C C	C C	C C	C C	C C	C C	C C	C C	C C	C C
4694753	TGCAGAAGGCCATTATGCTCATTGCTCACATACATACTACTGTCTATGCTATTTGAATACAGCCTGAAA	CTGCAGAAGGCCATTATGCTCATTGCTCACATACATACTACTGTCTATGCTATTTGAATACAGCCTGAAA	SL2.40ch06	44794330	1	0.946237	0.946237	0.462366	0.483871	0.946237	0	0.0537634	225.531	28	0.499742	0.499742	0.499742	100	G G	C C	G G	G G	C C	G G	G G	C C	C C	G G	C C	C C	C C	G G	G G	G G	C C	C C	G G	C C	C C	C C	G G	0 0	C C	G G	G G	C C	C C	G G	G G
4694754	TGCAGTAAGAAAATAGAAAAAATGGCCAACCAGCAAGCAGAAAAAAGTGAGTGATGACAAATTTACAGA	CTGCAGTAAGAAAATAGAAAAAATGGCCAACCAGCAAGCAGAAAAAAGTGAGTGATGACAAATTTACAGA	SL2.40ch10	63164259	1	0.989247	0.989247	0.935484	0.0645161	0.978495	0.0107527	0.0107527	2000.52	30	0.102788	0.121928	0.112358	98.4375	C C	C C	C C	C C	C C	C C	C C	C C	C T	C C	C C	C C	0 0	C C	C C	C C	C C	C C	C C	C C	C C	C C	C C	C C	C C	C C	C C	C C	C C	C C	C C
4694754	TGCAGTAAGAAAATAGAAAAAATGGCCAACCAGCAAGCAGAAAAAAGTGAGTGATGACAAATTTACAGA	CTGCAGTAAGAAAATAGAAAAAATGGCCAACCAGCAAGCAGAAAAAAGTGAGTGATGACAAATTTACAGA	SL2.40ch10	63164259	1	0.946237	0.946237	0.935484	0.0215054	0.935484	0.0107527	0.0537634	2000.52	50	0.022469	0.0444215	0.0334453	100	G G	G G	G G	G G	G G	G G	G G	G G	G G	G G	G G	G G	A A	G G	G G	G G	G G	G G	G G	G A	G G	G G	G G	G G	G G	G G	G G	G G	G G	G G	G G
4694755	TGCAGGAAGAACGTTTGGCTCTTCATTTCCTTTCTCTGTGAATGTAATCTTCGTTCCCTTCTTCCAGCC	CTGCAGGAAGAACGTTTGGCTCTTCATTTCCTTTCTCTGTGAATGTAATCTTCGTTCCCTTCTTCCAGCC	SL2.40ch02	37137823	1	0.946237	0.946237	0.645161	0.301075	0.946237	0	0.0537634	191.387	49	0.433884	0.433884	0.433884	100	T T	C C	T T	T T	C C	T T	T T	T T	C C	T T	C C	T T	T T	T T	T T	T T	C C	C C	T T	0 0	T T	C C	T T	C C	C C	T T	T T	C C	C C	T T	T T
4694756	TGCAGTGAGAACCTATTTGCTTTTCAATTGCCAAAGGCATAAATGTCACTTGAATAGTACTTTTACATT	CTGCAGTGAGAACCTATTTGCTTTTCAATTGCCAAAGGCATAAATGTCACTTGAATAGTACTTTTACATT	SL2.40ch06	39307226	1	1	1	0.967742	0.0322581	1	0	0	554.395	8	0.062435	0.062435	0.062435	100	G G	G G	G G	G G	G G	G G	G G	G G	G G	G G	G G	T T	G G	G G	G G	G G	G G	G G	G G	G G	G G	G G	G G	G G	G G	G G	G G	G G	G G	G G	G G
4694757	TGCAGGAAAGAAAAGTAAACAAGCAATGTCTTTTGTCAGACTACACCTCAAACACACCAAAAGGTATCA	CTGCAGGAAAGAAAAGTAAACAAGCAATGTCTTTTGTCAGACTACACCTCAAACACACCAAAAGGTATCA	SL2.40ch12	126527	1	1	1	0.989247	0.0322581	0.978495	0.0215054	0	814.974	51	0.0212741	0.062435	0.0418545	100	A A	A A	A A	A A	A A	A A	G G	A A	A A	A A	A A	A A	A A	A A	A A	A A	A A	A A	A A	A A	A A	A A	A A	A A	A A	A A	A A	A A	A A	A A	A A
4694758	TGCAGATATAGCTAAAATATTGAATATTGAATAGAAAAAAAATGGGTAAATCACATATATTACAGATCG	CTGCAGATATAGCTAAAATATTGAATATTGAATAGAAAAAAAATGGGTAAATCACATATATTAC	SL2.40ch09	49036368	1	0.946237	0.946237	0.817204	0.150538	0.924731	0.0215054	0.0537634	1090.56	22	0.235537	0.267562	0.25155	100	A A	A A	A A	A A	A A	A A	A A	A A	A A	A A	A A	A A	A A	A A	G G	G G	A A	A A	A A	A A	A A	A A	G G	A A	A A	G G	A A	A A	A A	G G	G G
4694759	TGCAGTTGAATTGTAGCATTTTGATTCCTTTGTTGGTCATAATGATTAGGATGGCAAAACAATCTTTGC	CTGCAGTTGAATTGTAGCATTTTGATTCCTTTGTTGGTCATAATGATTAGGATGGCAAAACAATCTTTGC	SL2.40ch03	53504722	1	0.989247	0.989247	0.967742	0.0215054	0.989247	0	0.0107527	1202.49	9	0.0425331	0.0425331	0.0425331	100	T T	A A	A A	A A	A A	A A	A A	A A	A A	A A	A A	A A	A A	A A	A A	A A	A A	A A	A A	A A	A A	A A	A A	A A	A A	A A	T T	A A	A A	A A	A A
4694760	TGCAGACAATTATCACTCTAGGGAACTTCTTGTTTGGCCCAATTCCTGAATCTTTGGGTAGGTGTGAAT	CTGCAGACAATTATCACTCTAGGGAACTTCTTGTTTGGCCCAATTCCTGAATCTTTGGGTAGGTGTGAAT	SL2.40ch02	47650248	1	1	1	0.817204	0.182796	1	0	0	3122.47	37	0.298763	0.298763	0.298763	100	C C	T T	C C	C C	C C	C C	C C	C C	C C	C C	C C	C C	C C	C C	C C	C C	C C	C C	C C	C C	C C	T T	C C	T T	T T	C C	C C	T T	T T	C C	C C
4694761	TGCAGCTTGATTTACTATGAAAGGGTGCTGTTTCCTCCTTGTGATATCTTACTCCCAAAATAAATTTAG	CTGCAGCTTGATTTACTATGAAAGGGTGCTGTTTCCTCCTTGTGATATCTTACTCCCAAAATAAATTTAG	SL2.40ch05	22505842	1	0.989247	0.989247	0.913978	0.0752688	0.989247	0	0.0107527	710.55	5	0.140595	0.140595	0.140595	100	C C	T T	C C	C C	C C	C C	C C	C C	C C	C C	C C	C C	T T	C C	C C	C C	C C	C C	C C	T T	C C	C C	C C	T T	C C	C C	C C	C C	C C	C C	C C
4694762	TGCAGCAGGAATTAACAAAGCTATAAACTGTATAAACCAATATGTTCAATCAGATAGTCCGAGATGCAT	CTGCAGCAGGAATTAACAAAGCTATAAACTGTATAAACCAATATGTTCAATCAGATAGTCCGAGATGCAT	SL2.40ch03	57411625	1	0.935484	0.935484	0.698925	0.236559	0.935484	0	0.0645161	349.987	55	0.377857	0.377857	0.377857	100	T T	A A	A A	A A	A A	A A	T T	A A	A A	T T	A A	A A	A A	A A	A A	T T	A A	A A	T T	A A	A A	A A	T T	A A	A A	A A	T T	A A	A A	T T	T T
4694762	TGCAGCAGGAATTAACAAAGCTATAAACTGTATAAACCAATATGTTCAATCAGATAGTCCGAGATGCAT	CTGCAGCAGGAATTAACAAAGCTATAAACTGTATAAACCAATATGTTCAATCAGATAGTCCGAGATGCAT	SL2.40ch03	57411625	1	0.752688	0.752688	0.698925	0.0537634	0.752688	0	0.247312	349.987	20	0.132653	0.132653	0.132653	100	0 0	C C	C C	C C	C C	C C	0 0	C C	C C	0 0	C C	C C	C C	C C	C C	0 0	C C	C C	0 0	C C	C C	C C	0 0	C C	C C	C C	0 0	C C	C C	0 0	0 0
4694763	TGCAGAACTTCTTATGGACTCACCATATACCAGTGCTGTTACAGATCGGAAGAGCGGTTCAGCAGGAAT	CTGCAGAACTTCTTATGGACTCACCATATACCAGTGCTGTTAC	SL2.40ch03	57425048	1	1	1	0.924731	0.0752688	1	0	0	2173.22	21	0.139207	0.139207	0.139207	100	A A	A A	A A	A A	A A	A A	C C	A A	A A	C C	A A	A A	A A	A A	A A	A A	A A	A A	A A	A A	A A	A A	A A	A A	A A	A A	A A	A A	A A	A A	A A
4694764	TGCAGTTGTAATAGACAGATTTCCATGAAGTACAAGGAGTTATCAATCAGTTCTGATTGGCAACACGCG	CTGCAGTTGTAATAGACAGATTTCCATGAAGTACAAGGAGTTATCAATCAGTTCTGATTGGCAACACGCG	SL2.40ch03	53778203	1	0.978495	0.978495	0.537634	0.516129	0.903226	0.0752688	0.0215054	1526.45	38	0.495109	0.498491	0.4968	96.875	0 0	A A	G G	G G	A A	G G	G A	G G	A A	G G	A A	A A	A A	G G	G G	G A	G A	A A	G G	A A	A A	A A	G G	A A	A A	G G	0 0	A A	A A	G G	G G
4694764	TGCAGTTGTAATAGACAGATTTCCATGAAGTACAAGGAGTTATCAATCAGTTCTGATTGGCAACACGCG	CTGCAGTTGTAATAGACAGATTTCCATGAAGTACAAGGAGTTATCAATCAGTTCTGATTGGCAACACGCG	SL2.40ch03	53778203	1	0.55914	0.55914	0.537634	0.0215054	0.55914	0	0.44086	1526.45	65	0.0739645	0.0739645	0.0739645	100	G G	0 0	C C	C C	0 0	C C	C C	C C	0 0	C C	0 0	0 0	0 0	C C	C C	C C	C C	0 0	C C	0 0	0 0	0 0	C C	0 0	0 0	C C	G G	0 0	0 0	C C	C C
4694765	TGCAGTTTTTCCCGCTCATGGTATGACATTCCTAATGAAGTATTTATTGGACGTACCGCAAATTCATAT	CTGCAGTTTTTCCCGCTCATGGTATGACATTCCTAATGAAGTATTTATTGGACGTACCGCAAATTCATAT	SL2.40ch12	3018951	1	0.946237	0.946237	0.870968	0.0967742	0.924731	0.0215054	0.0537634	133.44	14	0.146436	0.183626	0.165031	100	C C	C C	0 0	C C	C C	C C	C C	C C	C C	T T	C C	C C	C C	C C	C C	C C	C C	0 0	C C	C C	C C	C C	C C	C C	C C	C C	0 0	C C	C C	C C	T T
4694766	TGCAGTAGGTAATGTAGTAAAAATAATGATAAAAAAAACTATGTAGCTATGGAAATTTACACGCGATGC	CTGCAGTAGGTAATGTAGTAAAAATAATGATAAAAAAAACTATGTAGCTATGGAAATTTACACGCGATGC	SL2.40ch01	68630886	1	1	1	0.924731	0.0967742	0.978495	0.0215054	0	990.656	63	0.139207	0.174818	0.157012	98.4375	C T	C C	C C	C C	C C	C C	C C	C C	T T	C C	T T	C C	C C	C C	C C	C C	C C	C C	C C	C C	C C	T T	C C	C C	T T	C C	C C	C C	C C	C C	C C
4694767	TGCAGATTTGTTGTTGTTGTTTTTTTAGTTTGAGGTGCTTACTATTTGTTATGGTTACAGATCGGAAGA	CTGCAGATTTGTTGTTGTTGTTTTTTTAGTTTGAGGTGCTTACTATTTGTTATGGTTAC	SL2.40ch01	13207672	1	0.978495	0.978495	0.946237	0.0322581	0.978495	0	0.0215054	895.789	21	0.0637604	0.0637604	0.0637604	100	T T	T T	G G	T T	T T	T T	T T	T T	T T	T T	T T	T T	T T	T T	T T	T T	T T	T T	T T	T T	T T	T T	T T	T T	T T	T T	T T	T T	T T	T T	T T
4694768	TGCAGGTGCGACCCGCAACCAGCTTTGAAAAGGGGCTGTCCGGCAGTCTCCTTCGCGCATGTTTGGGTC	CTGCAGGTGCGACCCGCAACCAGCTTTGAAAAGGGGCTGTCCGGCAGTCTCCTTCGCGCATGTTTGGGTC	SL2.40ch04	33491574	1	0.849462	0.849462	0.784946	0.0752688	0.83871	0.0107527	0.150538	263.319	39	0.140362	0.161513	0.150937	98.4375	C C	0 0	C C	C C	C C	C C	C C	C C	C C	C C	0 0	C C	C C	C C	C C	C T	C C	0 0	C C	C C	C C	C C	C C	C C	C C	C C	C C	C C	C C	C C	C C
4694770	TGCAGCAAAAATACAAGAAACACCAATTTTTATACCATTTATCACTCAATGTAACACAAGCAAGCAAAA	CTGCAGCAAAAATACAAGAAACACCAATTTTTATACCATTTATCACTCAATGTAACACAAGCAAGCAAAA	SL2.40ch08	30912140	1	0.860215	0.860215	0.806452	0.0537634	0.860215	0	0.139785	173.669	60	0.117188	0.117188	0.117188	100	C C	C C	C C	C C	C C	C C	C C	C C	C C	C C	C C	C C	C C	C C	C C	C C	C C	0 0	C C	C C	C C	0 0	C C	C C	C C	C C	0 0	0 0	C C	C C	C C
4694771	TGCAGAAGTTGGTTCCAAATTCGAGTAAGGTAATGGGAATTTACAGATCGGAAGAGCGGTTCAGCAGGA	CTGCAGAAGTTGGTTCCAAATTCGAGTAAGGTAATGGGAATTTAC	SL2.40ch01	76230854	1	1	1	0.935484	0.139785	0.924731	0.0752688	0	4814.59	38	0.120708	0.24049	0.180599	98.4375	A A	A A	A A	A A	A A	A A	A A	A A	A A	A A	A A	A G	A A	A A	A A	A A	A A	A A	A A	A A	A A	A A	A G	A A	A A	A A	A A	A A	A A	A A	A A
4694772	TGCAGATGGATGGACACCGGGAACTCTTATATCAATTGGCATTCTTTCTATGGTTTTGCATCACTCAGT	CTGCAGATGGATGGACACCGGGAACTCTTATATCAATTGGCATTCTTTCTATGGTTTTGCATCACTCAGT	SL2.40ch03	58136861	1	1	1	0.989247	0.0107527	1	0	0	775	7	0.0212741	0.0212741	0.0212741	100	A A	G G	G G	G G	G G	G G	G G	G G	G G	G G	G G	G G	G G	G G	G G	G G	G G	G G	G G	G G	G G	G G	G G	G G	G G	G G	G G	G G	G G	G G	G G
4694773	TGCAGGTGGCATCCATCAGCTTCAGCAAGGCATCATCATCAGCTCCAGCAGCTGCTTCTCTAATTGCAG	CTGCAGGTGGCATCCATCAGCTTCAGCAAGGCATCATCATCAGCTCCAGCAGCTGCTTCTCTAATTGCAG	SL2.40ch07	6568817	1	1	1	0.946237	0.0752688	0.978495	0.0215054	0	1390.08	39	0.101746	0.139207	0.120476	98.4375	C C	C C	C C	C C	C C	C C	C C	C C	T T	C C	C C	C T	C C	C C	C C	C C	C C	C C	C C	C C	C C	T T	C C	C C	T T	C C	C C	C C	C C	C C	C C
4694774	TGCAGGTCAGGAAGCTTGGAATTCATTATGTCCTAACCTTGATTCCCCTCTATCGGTGGACAATGGTAC	CTGCAGGTCAGGAAGCTTGGAATTCATTATGTCCTAACCTTGATTCCCCTCTATCGGTGGACAATGGTAC	SL2.40ch02	36987763	1	1	1	0.946237	0.0537634	1	0	0	918.192	36	0.101746	0.101746	0.101746	100	C C	C C	C C	C C	C C	C C	C C	C C	C C	C C	C C	C C	C C	C C	C C	C C	C C	C C	C C	C C	C C	C C	C C	C C	C C	C C	C C	C C	C C	C C	C C
4694775	TGCAGTATTTGGATTCGGCCGAGGCTGAGCATCTACTATGGCCTGGTTCCTCACTTGAGGATAGTCTTT	CTGCAGTATTTGGATTCGGCCGAGGCTGAGCATCTACTATGGCCTGGTTCCTCACTTGAGGATAGTCTTT	SL2.40ch03	16136268	2	0.612903	0.612903	0.516129	0.11828	0.591398	0.0215054	0.387097	222.957	19	0.265928	0.31148	0.288704	100	0 0	C C	C C	C C	C C	C C	C C	C C	C C	T T	C C	C C	C C	T T	0 0	0 0	0 0	C C	C C	C C	0 0	C C	0 0	C C	C C	0 0	0 0	C C	0 0	0 0	0 0
4694775	TGCAGTATTTGGATTCGGCCGAGGCTGAGCATCTACTATGGCCTGGTTCCTCACTTGAGGATAGTCTTT	CTGCAGTATTTGGATTCGGCCGAGGCTGAGCATCTACTATGGCCTGGTTCCTCACTTGAGGATAGTCTTT	SL2.40ch09	26110704	2	0.612903	0.612903	0.516129	0.11828	0.591398	0.0215054	0.387097	222.957	19	0.265928	0.31148	0.288704	100	0 0	C C	C C	C C	C C	C C	C C	C C	C C	T T	C C	C C	C C	T T	0 0	0 0	0 0	C C	C C	C C	0 0	C C	0 0	C C	C C	0 0	0 0	C C	0 0	0 0	0 0
4694776	TGCAGGAAGTGAAGGAGTCGTTTGATTTTTGGGGAACTCCAGAAGGTGATTTGGTCCACCCTGCTGATT	CTGCAGGAAGTGAAGGAGTCGTTTGATTTTTGGGGAACTCCAGAAGGTGATTTGGTCCACCCTGCTGATT	SL2.40ch02	42095292	1	0.967742	0.967742	0.903226	0.0645161	0.967742	0	0.0322581	236.972	19	0.124444	0.124444	0.124444	100	G G	G G	G G	G G	G G	G G	G G	G G	G G	G G	G G	G G	G G	G G	G G	G G	G G	G G	G G	G G	G G	G G	G G	G G	G G	G G	G G	G G	G G	G G	G G
4694777	TGCAGGTGAATTTCTGGGCGGTTTTTTTGATGCGTTACAGATCGGAAGAGCGGTTCAGCAGGAATGCCG	CTGCAGGTGAATTTCTGGGCGGTTTTTTTGATGCGTTAC	0	0	0	1	1	0.978495	0.0215054	1	0	0	2890.46	25	0.0420858	0.0420858	0.0420858	100	T T	T T	T T	T T	A A	T T	T T	T T	T T	T T	T T	T T	T T	T T	T T	T T	T T	T T	T T	T T	T T	T T	T T	T T	T T	T T	T T	T T	T T	T T	T T
4694778	TGCAGAAGACAACTAAAGTTCCAACTCTAGAGGCCAAGACTATCTTCAATGCTTCTACTAGATCAAGCT	CTGCAGAAGACAACTAAAGTTCCAACTCTAGAGGCCAAGACTATCTTCAATGCTTCTACTAGATCAAGCT	SL2.40ch02	30066013	1	0.978495	0.978495	0.903226	0.0752688	0.978495	0	0.0215054	2651.93	34	0.142012	0.142012	0.142012	100	G G	C C	C C	C C	C C	G G	G G	C C	C C	C C	C C	C C	C C	C C	C C	C C	C C	C C	G G	C C	G G	C C	C C	C C	C C	C C	C C	C C	C C	C C	C C
4694779	TGCAGCAATTCTATAGTTATGTGGGAACTTCGTATTGCATTAGAGTTGAAAGTAAAAAAGACAGTCTGG	CTGCAGCAATTCTATAGTTATGTGGGAACTTCGTATTGCATTAGAGTTGAAAGTAAAAAAGACAGTCTGG	SL2.40ch11	1855804	1	1	1	0.849462	0.150538	1	0	0	335.795	68	0.255752	0.255752	0.255752	100	A A	G G	A A	G G	G G	A A	A A	A A	G G	G G	G G	G G	G G	G G	G G	G G	G G	G G	A A	G G	G G	G G	G G	G G	G G	G G	A A	G G	G G	G G	G G
4694781	TGCAGGAACAAAAATTCTGCTACTAAGCAACCACCACCTCAAACGAACTCACACCCCAGAAACGAGACT	CTGCAGGAACAAAAATTCTGCTACTAAGCAACCACCACCTCAAACGAACTCACACCCCAGAAACGAGACT	SL2.40ch08	54281030	1	0.967742	0.967742	0.956989	0.0107527	0.967742	0	0.0322581	469.025	56	0.0219753	0.0219753	0.0219753	100	C C	C C	C C	C C	C C	C C	T T	C C	C C	C C	C C	C C	C C	C C	C C	C C	C C	C C	C C	C C	C C	C C	C C	C C	C C	C C	C C	C C	C C	C C	C C
4694782	TGCAGCATGATACCCCTCAATTGTTTGTTTCATATTGTCGAACTGAGAAATCACATAATCGAGTTTCTT	CTGCAGCATGATACCCCTCAATTGTTTGTTTCATATTGTCGAACTGAGAAATCACATAATCGAGTTTCTT	SL2.40ch04	4962278	1	0.935484	0.935484	0.860215	0.0752688	0.935484	0	0.0645161	205.192	15	0.147972	0.147972	0.147972	100	0 0	C C	C C	C C	C C	0 0	C C	C C	C C	C C	T T	C C	C C	C C	C C	C C	T T	C C	C C	C C	C C	C C	C C	C C	C C	C C	C C	C C	C C	C C	C C
4694782	TGCAGCATGATACCCCTCAATTGTTTGTTTCATATTGTCGAACTGAGAAATCACATAATCGAGTTTCTT	CTGCAGCATGATACCCCTCAATTGTTTGTTTCATATTGTCGAACTGAGAAATCACATAATCGAGTTTCTT	SL2.40ch04	4962278	1	0.913978	0.913978	0.860215	0.0537634	0.913978	0	0.0860215	205.192	51	0.110727	0.110727	0.110727	100	G G	C C	C C	C C	C C	G G	C C	C C	C C	C C	0 0	C C	C C	C C	C C	C C	0 0	C C	C C	C C	C C	C C	C C	C C	C C	C C	C C	C C	C C	C C	C C
4694783	TGCAGAAGAATCAGTAGATTGTGGGTAAATGGATTCTCCAACAAAATGAGGAGAAAGTGTTGCATTACA	CTGCAGAAGAATCAGTAGATTGTGGGTAAATGGATTCTCCAACAAAATGAGGAGAAAGTGTTGCATTACA	SL2.40ch10	60408480	1	0.967742	0.967742	0.946237	0.0322581	0.956989	0.0107527	0.0322581	3436.63	45	0.0434568	0.0644444	0.0539506	100	A A	A A	A A	A A	A A	A A	A A	A A	A A	A A	A A	A A	A A	A A	A A	C C	A A	A A	A A	A A	A A	A A	C C	A A	A A	A A	A A	A A	A A	A A	A A
4694784	TGCAGTATGTGTTTGTAAGCTCGAACAACCATCTCGTGAATACAAAGAGATTGAACGTGAGGAAGTTTG	CTGCAGTATGTGTTTGTAAGCTCGAACAACCATCTCGTGAATACAAAGAGATTGAACGTGAGGAAGTTTG	SL2.40ch07	872722	1	1	1	0.892473	0.107527	1	0	0	931.101	35	0.19193	0.19193	0.19193	100	T T	G G	T T	T T	G G	T T	T T	T T	G G	G G	G G	G G	G G	G G	G G	G G	G G	G G	G G	G G	G G	G G	G G	G G	G G	G G	G G	G G	G G	G G	G G
4694785	TGCAGAAATGCAGGTAAACCTTTACCCCGCCCCCTTTGTGTTATAATTCTACGCTTTTTACAGATCGGA	CTGCAGAAATGCAGGTAAACCTTTACCCCGCCCCCTTTGTGTTATAATTCTACGCTTTTTAC	SL2.40ch03	10006386	1	1	1	0.935484	0.107527	0.956989	0.0430108	0	2393.32	27	0.120708	0.19193	0.156319	96.875	C C	C C	C C	C C	C T	C C	C C	C C	C C	C C	C C	T T	C T	C C	C C	C C	C C	C C	C C	T T	C C	T T	C C	C C	T T	C C	C C	C C	C C	C C	C C
4694786	TGCAGAGAGAGCCACCCCATTTGCAAAGGCCAAGTTATCAATAATTACAGATGTCTGGTTTAGCGAAGG	CTGCAGAGAGAGCCACCCCATTTGCAAAGGCCAAGTTATCAATAATTACAGATGTCTGGTTTAGCGAAGG	SL2.40ch05	36888003	1	1	1	0.978495	0.0215054	1	0	0	357.648	11	0.0420858	0.0420858	0.0420858	100	C C	C C	C C	C C	C C	C C	C C	A A	C C	C C	C C	C C	C C	C C	C C	C C	C C	C C	C C	C C	C C	C C	C C	C C	C C	C C	A A	C C	C C	C C	C C
4694787	TGCAGAAAATTGTACCCTTTTTCAAGTTCACTACCAAGAAAATCATAGAGATCATAATCTACAATAACC	CTGCAGAAAATTGTACCCTTTTTCAAGTTCACTACCAAGAAAATCATAGAGATCATAATCTACAATAACC	SL2.40ch05	3110845	1	0.989247	0.989247	0.978495	0.0107527	0.989247	0	0.0107527	311.87	65	0.0215028	0.0215028	0.0215028	100	A A	A A	A A	A A	A A	A A	A A	A A	A A	A A	G G	A A	A A	A A	A A	A A	A A	A A	0 0	A A	A A	A A	A A	A A	A A	A A	A A	A A	A A	A A	A A
4694788	TGCAGATCATCACATTCTTCCTGGAAAACAGAGAAAAATGTCAAAAACATTGAATTGAAGGGTTACAGA	CTGCAGATCATCACATTCTTCCTGGAAAACAGAGAAAAATGTCAAAAACATTGAATTGAAGGGTTACAGA	SL2.40ch01	83666551	1	1	1	0.935484	0.0967742	0.967742	0.0322581	0	3203.76	23	0.120708	0.174818	0.147763	98.4375	G G	G G	G G	G G	G G	G G	G A	G G	G G	G G	G G	G G	G G	G G	G G	G G	G G	G G	G G	G G	G G	G G	G G	G G	G G	G G	G G	G G	G G	G G	G G
4694789	TGCAGGGAAAGATGATATTAGATGAAGTGGAACATGCGTGCCTTCTAGAGATCATTGGATGTCAAGAAG	CTGCAGGGAAAGATGATATTAGATGAAGTGGAACATGCGTGCCTTCTAGAGATCATTGGATGTCAAGAAG	SL2.40ch12	299872	1	1	1	0.569892	0.44086	0.989247	0.0107527	0	3001.24	26	0.49023	0.493005	0.491618	100	C C	G G	G G	G G	G G	G G	G G	C C	G G	C C	G G	G G	G G	C C	C C	C C	G G	G G	G G	G G	G G	G G	C C	G G	G G	C C	C C	G G	G G	C C	C C
4694792	TGCAGTATCCTTCGAAGGACGCGACGTTGATGGAGATTATGATTATGCTCCAGCCGCATAATTTAGTGG	CTGCAGTATCCTTCGAAGGACGCGACGTTGATGGAGATTATGATTATGCTCCAGCCGCATAATTTAGTGG	SL2.40ch12	1199783	1	0.913978	0.913978	0.860215	0.0537634	0.913978	0	0.0860215	264.66	20	0.110727	0.110727	0.110727	100	G G	G G	G G	0 0	G G	G G	G G	G G	G G	G G	G G	G G	G G	G G	G G	G G	0 0	G G	G G	G G	G G	G G	G G	G G	G G	G G	G G	G G	G G	G G	G G
4694793	TGCAGCTTTGATAGGGACATAAGATGGAGAACTGGTGTAGATCTTATACCTGTTTATTGTCGTAGCTCC	CTGCAGCTTTGATAGGGACATAAGATGGAGAACTGGTGTAGATCTTATACCTGTTTATTGTCGTAGCTCC	SL2.40ch03	1636706	1	1	1	0.946237	0.0645161	0.989247	0.0107527	0	1402.27	56	0.101746	0.120708	0.111227	98.4375	T T	T T	T T	T T	T T	T T	T T	T T	T T	T T	T T	T T	T T	T T	T C	T T	T T	T T	T T	T T	T T	T T	T T	T T	T T	T T	T T	T T	T T	T T	T T
4694794	TGCAGCTATGCTTCCCTTCACCATTTGTCAACACAGCTAGGTTGACAGGTACTTCAACTTTACAGATCG	CTGCAGCTATGCTTCCCTTCACCATTTGTCAACACAGCTAGGTTGACAGGTACTTCAACTTTAC	SL2.40ch09	31693421	1	0.72043	0.72043	0.580645	0.139785	0.72043	0	0.27957	319.543	33	0.312765	0.312765	0.312765	100	C C	0 0	C C	C C	G G	C C	C C	C C	G G	C C	G G	0 0	G G	C C	C C	C C	0 0	0 0	C C	G G	C C	0 0	C C	0 0	0 0	C C	C C	0 0	G G	C C	C C
4694795	TGCAGTGTGAAGACATCATTGTAGATCAATATACTTGCCAAATAATCTTATTCGGTACCTCCCACTCTA	CTGCAGTGTGAAGACATCATTGTAGATCAATATACTTGCCAAATAATCTTATTCGGTACCTCCCACTCTA	SL2.40ch06	38977499	1	1	1	0.795699	0.204301	1	0	0	285.285	52	0.325124	0.325124	0.325124	100	T T	C C	T T	T T	C C	C C	T T	T T	C C	C C	C C	C C	C C	T T	C C	C C	C C	C C	C C	C C	C C	C C	C C	C C	C C	C C	T T	C C	C C	C C	C C
4694796	TGCAGTTTCATCTTCTTGTGAGCCATAACCATATGTTTCACTACCAGACCCGGTTTGCAGCCTCACATC	CTGCAGTTTCATCTTCTTGTGAGCCATAACCATATGTTTCACTACCAGACCCGGTTTGCAGCCTCACATC	SL2.40ch11	35802684	1	0.956989	0.956989	0.849462	0.11828	0.946237	0.0107527	0.0430108	934.103	24	0.19947	0.216639	0.208055	98.4375	A A	A A	A A	A A	A G	A A	A A	A A	A A	A A	A A	A A	A A	G G	G G	A A	A A	A A	A A	A A	A A	A A	A A	A A	A A	G G	A A	A A	A A	A A	A A
4694797	TGCAGTATGAGACTCATTTGGCTCAACTTTTTCGACGATGAATCAACTCCCAACCTACTTTTATTACAG	CTGCAGTATGAGACTCATTTGGCTCAACTTTTTCGACGATGAATCAACTCCCAACCTACTTTTATTACAG	SL2.40ch07	62862291	1	1	1	0.956989	0.0645161	0.978495	0.0215054	0	2104.99	51	0.0823217	0.120708	0.101515	98.4375	A A	A A	A A	A A	G G	A A	A A	A A	A A	A A	A A	A A	A A	A A	A G	A A	A A	G G	A A	A A	A A	A A	A A	A A	A A	A A	A A	A A	A A	A A	A A
4694798	TGCAGCACAATATAGATTATGCCTGTGGAAATGGAGCTGATTGTACTGGTATCCTCCAAAATGGTCCTT	CTGCAGCACAATATAGATTATGCCTGTGGAAATGGAGCTGATTGTACTGGTATCCTCCAAAATGGTCCTT	SL2.40ch05	5641374	1	1	1	0.946237	0.0537634	1	0	0	1926.17	55	0.101746	0.101746	0.101746	100	C C	C C	C C	C C	C C	C C	C C	C C	C C	C C	C C	C C	C C	C C	C C	C C	C C	C C	C C	C C	C C	C C	C C	C C	C C	C C	C C	C C	C C	C C	C C
4694799	TGCAGAAAGCGCAAGCAACGCGGTGGTACTATCAGGAGCAGGACTACTGTCACTTACAGATCGGAAGAG	CTGCAGAAAGCGCAAGCAACGCGGTGGTACTATCAGGAGCAGGACTACTGTCACTTAC	SL2.40ch01	76672809	1	1	1	0.978495	0.0322581	0.989247	0.0107527	0	2316.35	9	0.0420858	0.062435	0.0522604	100	C C	C C	C C	C C	C C	C C	C C	C C	C C	C C	C C	C C	C C	C C	C C	A A	C C	C C	C C	C C	C C	C C	A A	C C	C C	C C	C C	C C	C C	C C	C C
4694800	TGCAGTTACTAGACACTATAACAAATATAAAAAATTGTGGCAGTTACATAAATTGTTGCTATATTATTT	CTGCAGTTACTAGACACTATAACAAATATAAAAAATTGTGGCAGTTACATAAATTGTTGCTATATTATTT	SL2.40ch01	76536335	1	0.989247	0.989247	0.870968	0.139785	0.967742	0.0215054	0.0107527	367.779	63	0.210539	0.242675	0.226607	100	C C	T T	T T	T T	T T	T T	T T	C C	T T	T T	T T	T T	T T	T T	T T	T T	T T	T T	C C	T T	T T	T T	T T	T T	T T	T T	C C	T T	T T	T T	T T
4694801	TGCAGTATGTCAGCTATACCGCAAAGATGAGAGCCACTGTTCCATAAACTTCTCATTCCCTGCACGTAA	CTGCAGTATGTCAGCTATACCGCAAAGATGAGAGCCACTGTTCCATAAACTTCTCATTCCCTGCACGTAA	SL2.40ch12	61904017	1	1	1	0.913978	0.0860215	1	0	0	1647.04	6	0.157244	0.157244	0.157244	100	A A	A A	T T	T T	A A	A A	A A	A A	A A	A A	A A	A A	A A	A A	A A	A A	A A	A A	A A	A A	T T	A A	A A	A A	A A	A A	A A	A A	A A	A A	A A
4694802	TGCAGGACAAGCTTCATTTCCATTACCGGATATCAACAGAAAGGTTGAAAAAGACAACAATGTAGAGGA	CTGCAGGACAAGCTTCATTTCCATTACCGGATATCAACAGAAAGGTTGAAAAAGACAACAATGTAGAGGA	SL2.40ch08	395981	1	0.978495	0.978495	0.935484	0.0537634	0.967742	0.0107527	0.0215054	758.611	27	0.0840478	0.103852	0.09395	100	G G	A A	G G	G G	G G	G G	G G	G G	G G	G G	G G	G G	G G	G G	G G	G G	G G	G G	G G	G G	G G	G G	G G	A A	G G	G G	G G	G G	G G	0 0	G G
4694803	TGCAGATATCTCACAATCCCGGTTCATACGAGCATCTTCTTTAGAACAAACAGCAGATTTACAGATCGG	CTGCAGATATCTCACAATCCCGGTTCATACGAGCATCTTCTTTAGAACAAACAGCAGATTTAC	SL2.40ch04	54941602	1	1	1	0.946237	0.0645161	0.989247	0.0107527	0	2861.12	28	0.101746	0.120708	0.111227	98.4375	C C	C C	C A	C C	C C	C C	C C	C C	C C	C C	C C	C C	C C	C C	C C	C C	A A	C C	C C	C C	C C	C C	C C	C C	C C	C C	C C	C C	A A	C C	C C
4694804	TGCAGCCACTGAAAATGGGAGGAGAGCAAAGGAGTATATGGATAAAGGACAATTGGTACCAAACGAGAT	CTGCAGCCACTGAAAATGGGAGGAGAGCAAAGGAGTATATGGATAAAGGACAATTGGTACCAAACGAGAT	SL2.40ch06	37097639	1	1	1	0.946237	0.0537634	1	0	0	1190.98	5	0.101746	0.101746	0.101746	100	C C	C C	C C	C C	C C	C C	C C	C C	C C	C C	C C	C C	C C	C C	C C	C C	C C	C C	C C	C C	C C	C C	C C	C C	C C	C C	C C	C C	C C	C C	C C
4694805	TGCAGCCAAAGGCCTCAAGTCTTTTACCAACCCTCGAACCAATGCTCCCTAAACCTACAATGCCCACTC	CTGCAGCCAAAGGCCTCAAGTCTTTTACCAACCCTCGAACCAATGCTCCCTAAACCTACAATGCCCACTC	SL2.40ch08	60548897	1	1	1	0.935484	0.0752688	0.989247	0.0107527	0	1824.62	55	0.120708	0.139207	0.129957	100	T T	T T	T T	T T	T T	T T	T T	T T	T T	T T	T T	T T	T T	T T	T T	T T	T T	T T	T T	T T	T T	T T	T T	T T	T T	T T	T T	T T	T C	T T	T T
4694806	TGCAGAAGCATGTTGTACTTTACCCACTTCGAGTATAAATTAGCTAATTACCTGTCAACCGAAGTAAAA	CTGCAGAAGCATGTTGTACTTTACCCACTTCGAGTATAAATTAGCTAATTACCTGTCAACCGAAGTAAAA	SL2.40ch11	1292673	1	0.946237	0.946237	0.806452	0.139785	0.946237	0	0.0537634	151.263	32	0.251808	0.251808	0.251808	100	G G	G G	C C	C C	G G	C C	G G	G G	G G	C C	G G	G G	G G	G G	G G	G G	G G	G G	C C	G G	G G	G G	G G	G G	G G	G G	G G	G G	G G	0 0	G G
4694807	TGCAGGAGTACTTGGAAATGAATATTTACCTAACTATGGAGGAACAAATGGAGGATATTCATCTGAAAA	CTGCAGGAGTACTTGGAAATGAATATTTACCTAACTATGGAGGAACAAATGGAGGATATTCATCTGAAAA	SL2.40ch01	62793917	1	0.913978	0.913978	0.860215	0.0537634	0.913978	0	0.0860215	124.382	62	0.110727	0.110727	0.110727	100	C C	C C	A A	C C	C C	C C	A A	A A	C C	C C	C C	C C	C C	C C	C C	C C	C C	C C	C C	0 0	C C	C C	C C	0 0	C C	C C	C C	C C	C C	C C	C C
4694808	TGCAGACAACAACCATAGCAGAAATTGACAGAGGAATTGAGGAACTCCAATTTATAAATACGAATGACA	CTGCAGACAACAACCATAGCAGAAATTGACAGAGGAATTGAGGAACTCCAATTTATAAATACGAATGACA	SL2.40ch03	57661736	1	1	1	0.763441	0.247312	0.989247	0.0107527	0	495.77	16	0.361198	0.372297	0.366748	100	A A	A A	G G	G G	A A	A A	A A	G G	G G	A A	G G	A A	G G	A A	A A	A A	A A	A A	A A	G G	G G	G G	A A	A A	G G	A A	A A	A A	G G	A A	A A
4694809	TGCAGACCTAACTGTTCCGTGGAGTATAGTTTTGGTGTGGTGCTTTAGTTCCTGGCTCCTATCCAAGTC	CTGCAGACCTAACTGTTCCGTGGAGTATAGTTTTGGTGTGGTGCTTTAGTTCCTGGCTCCTATCCAAGTC	SL2.40ch01	77808159	1	1	1	0.817204	0.204301	0.978495	0.0215054	0	1089.48	13	0.298763	0.325124	0.311944	100	G G	G G	G G	G G	G G	G G	G G	G G	G G	G G	G G	G G	G G	T T	T T	T T	G G	G G	G T	G G	G G	G G	T T	G G	G G	T T	G G	G G	G G	G G	T T
4694810	TGCAGGGTATGTTTTCTAAGCTTATGTTATAATATGTTATGTTAGATCTAGCATTGCATTAGATTCTAC	CTGCAGGGTATGTTTTCTAAGCTTATGTTATAATATGTTATGTTAGATCTAGCATTGCATTAGATTCTAC	SL2.40ch01	5136735	1	1	1	0.870968	0.129032	1	0	0	645.408	17	0.224766	0.224766	0.224766	100	A A	T T	A A	A A	A A	A A	A A	A A	A A	A A	A A	T T	T T	A A	A A	A A	A A	A A	A A	T T	A A	A A	A A	T T	A A	A A	A A	A A	A A	A A	A A
4694811	TGCAGTTAGGAGAAGAGTTGGGACAATTCAAGGGTGCATCCTCATGTTGGTTGCAATTCTTACAGATCG	CTGCAGTTAGGAGAAGAGTTGGGACAATTCAAGGGTGCATCCTCATGTTGGTTGCAATTCTTAC	SL2.40ch01	70129061	1	0.956989	0.956989	0.892473	0.11828	0.903226	0.0537634	0.0430108	3664.86	24	0.125742	0.216639	0.171191	98.4375	A A	A A	A A	A G	A A	A A	A A	A A	A A	A A	A A	A A	G G	A A	A A	A A	A A	A A	A A	G G	A A	A A	A A	A A	A G	A A	A A	A A	A G	A G	A A
4694812	TGCAGCCAATAAGTAAAAGAGGCAGTGGAGTGCAACTGCGAGATAGTGAAACTGAACAAGAAACAAACT	CTGCAGCCAATAAGTAAAAGAGGCAGTGGAGTGCAACTGCGAGATAGTGAAACTGAACAAGAAACAAACT	SL2.40ch10	3032166	1	1	1	0.935484	0.0645161	1	0	0	232.896	7	0.120708	0.120708	0.120708	100	A A	A A	A A	A A	G G	A A	A A	A A	A A	A A	A A	A A	A A	A A	A A	A A	A A	G G	A A	A A	A A	A A	A A	A A	A A	A A	A A	A A	G G	A A	A A
4694813	TGCAGGTCAAGGGAGTAAGTCGGTACGTAGTTTTTTACAGATCGGAAGAGCGGTTCAGCAGGAATGCCG	CTGCAGGTCAAGGGAGTAAGTCGGTACGTAGTTTTTTAC	SL2.40ch01	46097670	1	0.989247	0.989247	0.967742	0.0215054	0.989247	0	0.0107527	1645.24	26	0.0425331	0.0425331	0.0425331	100	G G	G G	G G	G G	G G	G G	G G	G G	G G	G G	G G	G G	A A	G G	G G	G G	G G	G G	G G	A A	G G	G G	G G	G G	G G	G G	G G	G G	G G	G G	G G
4694814	TGCAGGAGTTGTATTTTGTCCTGAATAAGATACAACATCAAGTTCTACTTTTCTCGCACCAACTGATGG	CTGCAGGAGTTGTATTTTGTCCTGAATAAGATACAACATCAAGTTCTACTTTTCTCGCACCAACTGATGG	SL2.40ch01	80638613	1	1	1	0.978495	0.0215054	1	0	0	621.502	30	0.0420858	0.0420858	0.0420858	100	T T	T T	T T	T T	T T	T T	T T	T T	T T	C C	T T	T T	T T	T T	T T	T T	T T	T T	T T	T T	T T	T T	T T	T T	T T	T T	T T	T T	T T	T T	T T
4694815	TGCAGCCCTAGAACGAGGGTATTTAGCTAATCATCTCAATAGGTTCAATCAAAGAATGTTTACAGATCG	CTGCAGCCCTAGAACGAGGGTATTTAGCTAATCATCTCAATAGGTTCAATCAAAGAATGTTTAC	0	0	0	0.946237	0.946237	0.924731	0.0430108	0.924731	0.0215054	0.0537634	480.08	35	0.0444215	0.0867769	0.0655992	100	T T	T T	T T	T T	C C	T T	T T	T T	T T	T T	T T	T T	T T	T T	T T	T T	T T	T T	T T	T T	T T	T T	T T	T T	T T	T T	T T	T T	T T	T T	T T
4694816	TGCAGTTTGATGTTCGATTTTGGTGTGCTCCACATTACAGATCGGAAGAGCGGTTCAGCAGGAATGCCG	CTGCAGTTTGATGTTCGATTTTGGTGTGCTCCACATTAC	SL2.40ch05	19709004	1	0.602151	0.602151	0.419355	0.182796	0.602151	0	0.397849	176.564	19	0.422832	0.422832	0.422832	100	A A	T T	T T	T T	0 0	A A	T T	T T	T T	A A	T T	T T	0 0	T T	T T	T T	0 0	0 0	A A	0 0	T T	T T	0 0	T T	0 0	T T	T T	T T	0 0	0 0	T T
4694817	TGCAGCAAACAACACCCGTCCAAAAAAAGGCTACAAAGGTTCAAAATTAGAAAAAAAGTAAGACAACTA	CTGCAGCAAACAACACCCGTCCAAAAAAAGGCTACAAAGGTTCAAAATTAGAAAAAAAGTAAGACAACTA	0	0	0	0.666667	0.666667	0.215054	0.451613	0.666667	0	0.333333	110.61	13	0.437045	0.437045	0.437045	100	A A	T T	A A	A A	0 0	A A	A A	T T	T T	T T	T T	T T	T T	A A	T T	T T	0 0	T T	T T	0 0	A A	T T	T T	T T	0 0	0 0	A A	0 0	0 0	0 0	0 0
4694818	TGCAGCGGAGAACATAAGGATTACGACGAATGTGGAAGCAGAGTTACAGATCGGAAGAGCGGTTCAGCA	CTGCAGCGGAGAACATAAGGATTACGACGAATGTGGAAGCAGAGTTAC	SL2.40ch10	34466731	1	1	1	0.978495	0.0322581	0.989247	0.0107527	0	3919.07	14	0.0420858	0.062435	0.0522604	100	T T	T T	T T	T T	T T	T T	T T	T T	T T	T T	T T	T T	T T	T T	T T	C C	T T	T T	T T	T T	T T	T T	C C	T T	T T	T T	T T	T T	T T	T T	T T
4694819	TGCAGCTTCTTATACTACTTCTCTTGCTATTTCAAACACAGATAATACTCATACAAACCCTAATAATAC	CTGCAGCTTCTTATACTACTTCTCTTGCTATTTCAAACACAGATAATACTCATACAAACCCTAATAATAC	SL2.40ch03	59855840	1	1	1	0.946237	0.0537634	1	0	0	338.815	7	0.101746	0.101746	0.101746	100	T T	T T	T T	T T	T T	T T	T T	T T	T T	T T	T T	T T	T T	T T	T T	T T	T T	T T	T T	T T	T T	T T	T T	T T	T T	T T	T T	T T	T T	T T	T T
4694820	TGCAGCATGGAGGAAGGGGCTCTGGTTTCATTCCAATTGCAGAATATGGAGCTGAGTTCCGTAAAGGTT	CTGCAGCATGGAGGAAGGGGCTCTGGTTTCATTCCAATTGCAGAATATGGAGCTGAGTTCCGTAAAGGTT	SL2.40ch09	5499564	1	0.967742	0.967742	0.892473	0.0752688	0.967742	0	0.0322581	268.945	59	0.143457	0.143457	0.143457	100	C C	C C	C C	C C	T T	C C	C C	C C	C C	C C	T T	T T	C C	C C	C C	C C	C C	C C	C C	C C	C C	C C	C C	C C	C C	C C	C C	C C	T T	C C	C C
4694821	TGCAGTAGCCGAGAAGCAAGGTCAATTGCTTCAGGAGGCATCCGTTTGTGAAAAACCTGAGACCAGACA	CTGCAGTAGCCGAGAAGCAAGGTCAATTGCTTCAGGAGGCATCCGTTTGTGAAAAACCTGAGACCAGACA	SL2.40ch02	36168947	1	1	1	0.935484	0.0645161	1	0	0	378.789	50	0.120708	0.120708	0.120708	100	A A	A A	A A	A A	A A	A A	A A	A A	A A	A A	A A	A A	A A	A A	A A	A A	A A	A A	A A	A A	A A	A A	A A	A A	A A	A A	A A	A A	A A	A A	A A
4694822	TGCAGGGAAGGGATGTATACATTCTGGTTAGTACTGAAATTTCAATTTGATGATTAGTCACATTTTCTT	CTGCAGGGAAGGGATGTATACATTCTGGTTAGTACTGAAATTTCAATTTGATGATTAGTCACATTTTCTT	SL2.40ch03	47877592	1	0.978495	0.978495	0.913978	0.0645161	0.978495	0	0.0215054	1540.18	14	0.123174	0.123174	0.123174	100	G G	G G	G G	G G	G G	G G	G G	G G	A A	G G	A A	G G	G G	G G	G G	G G	A A	G G	G G	G G	G G	G G	G G	G G	G G	G G	G G	G G	G G	G G	G G
4694823	TGCAGCAAAGCGCCAAATGATATGCAAGAAAACCGAATAAGCCATTGCCCAGAAAATGATAAGGTAAAG	CTGCAGCAAAGCGCCAAATGATATGCAAGAAAACCGAATAAGCCATTGCCCAGAAAATGATAAGGTAAAG	SL2.40ch11	7603106	1	0.978495	0.978495	0.688172	0.290323	0.978495	0	0.0215054	800.548	33	0.417341	0.417341	0.417341	100	C C	T T	C C	C C	T T	C C	C C	C C	C C	C C	C C	T T	C C	C C	C C	C C	C C	T T	C C	C C	C C	T T	C C	T T	T T	C C	C C	T T	T T	C C	C C
4694825	TGCAGGACAGTAACTGATGCTGTTGAGGTTCTTGATGTCATCATTGGCTTTGATCGAGATGATTTCCCA	CTGCAGGACAGTAACTGATGCTGTTGAGGTTCTTGATGTCATCATTGGCTTTGATCGAGATGATTTCCCA	SL2.40ch09	768796	2	0.956989	0.956989	0.913978	0.0645161	0.935484	0.0215054	0.0430108	1457.82	38	0.0858478	0.125742	0.105795	96.875	C C	C C	T T	T T	C C	C C	C T	C C	C T	C C	C C	C C	C C	C C	C C	C C	C C	C C	C C	C C	C C	C C	C C	C C	C C	C C	C C	C C	C C	C C	C C
4694825	TGCAGGACAGTAACTGATGCTGTTGAGGTTCTTGATGTCATCATTGGCTTTGATCGAGATGATTTCCCA	CTGCAGGACAGTAACTGATGCTGTTGAGGTTCTTGATGTCATCATTGGCTTTGATCGAGATGATTTCCCA	SL2.40ch11	52065611	2	0.956989	0.956989	0.913978	0.0645161	0.935484	0.0215054	0.0430108	1457.82	38	0.0858478	0.125742	0.105795	96.875	C C	C C	T T	T T	C C	C C	C T	C C	C T	C C	C C	C C	C C	C C	C C	C C	C C	C C	C C	C C	C C	C C	C C	C C	C C	C C	C C	C C	C C	C C	C C
4694826	TGCAGCAGCATTAGTACCAGTTTCGTAACGCCCTATGCCTCGTATAGCACCATATTCTGTCAATTGCTG	CTGCAGCAGCATTAGTACCAGTTTCGTAACGCCCTATGCCTCGTATAGCACCATATTCTGTCAATTGCTG	SL2.40ch11	45026035	1	1	1	0.956989	0.0430108	1	0	0	1632.57	24	0.0823217	0.0823217	0.0823217	100	G G	G G	A A	A A	G G	G G	G G	G G	G G	G G	G G	G G	G G	G G	G G	G G	G G	G G	G G	G G	G G	G G	G G	G G	G G	G G	G G	G G	G G	G G	G G
4694827	TGCAGCAGTGAGTTCACCAGCCCTACAGAAAAGAGAAGCAAAAAGAAATCAGATAAAATATAAAGTGGG	CTGCAGCAGTGAGTTCACCAGCCCTACAGAAAAGAGAAGCAAAAAGAAATCAGATAAAATATAAAGTGGG	SL2.40ch03	43869239	2	1	1	0.645161	0.365591	0.989247	0.0107527	0	751.662	47	0.457856	0.463869	0.460863	98.4375	A A	C C	A A	A A	A A	A A	A A	A A	A C	A A	C C	C C	C C	C C	A A	A A	A A	A A	A A	C C	C C	A A	A A	C C	A A	A A	A A	C C	A A	A A	A A
4694827	TGCAGCAGTGAGTTCACCAGCCCTACAGAAAAGAGAAGCAAAAAGAAATCAGATAAAATATAAAGTGGG	CTGCAGCAGTGAGTTCACCAGCCCTACAGAAAAGAGAAGCAAAAAGAAATCAGATAAAATATAAAGTGGG	SL2.40ch06	41599558	2	1	1	0.645161	0.365591	0.989247	0.0107527	0	751.662	47	0.457856	0.463869	0.460863	98.4375	A A	C C	A A	A A	A A	A A	A A	A A	A C	A A	C C	C C	C C	C C	A A	A A	A A	A A	A A	C C	C C	A A	A A	C C	A A	A A	A A	C C	A A	A A	A A
4694828	TGCAGAAGTTATGTGAGAATGTATGTGATATCTTATGCAAGATTGAATGTGAATAAGAATCAAGATATT	CTGCAGAAGTTATGTGAGAATGTATGTGATATCTTATGCAAGATTGAATGTGAATAAGAATCAAGATATT	SL2.40ch02	47114256	1	1	1	0.956989	0.0537634	0.989247	0.0107527	0	3235.87	21	0.0823217	0.101746	0.0920338	100	T T	A A	T T	T T	T T	T T	T T	T T	T T	T T	T T	T T	T T	T T	T T	T T	T T	T T	T T	T T	T T	T T	T T	A A	T T	T T	T T	T T	T T	T T	T T
4694829	TGCAGTCCTGATGACACTCCTTGGGATGGTGGTGAGTTATCCTTGCATTTGGTCGTTAGTGCAGTGTGG	CTGCAGTCCTGATGACACTCCTTGGGATGGTGGTGAGTTATCCTTGCATTTGGTCGTTAGTGCAGTGTGG	SL2.40ch06	39980263	1	1	1	0.946237	0.0645161	0.989247	0.0107527	0	3519.98	60	0.101746	0.120708	0.111227	100	G G	G G	G G	G G	G G	G G	G G	G G	G G	G G	G G	G G	G G	G G	G G	G G	G G	G A	G G	G G	G G	G G	G G	G G	G G	G G	G G	G G	G G	G G	G G
4694830	TGCAGATTGTAATCCTTCTTTTCTGAAGATTATCACGAGTTACAGATCGGAAGAGCGGTTCAGCAGGAA	CTGCAGATTGTAATCCTTCTTTTCTGAAGATTATCACGAGTTAC	SL2.40ch02	17617202	1	1	1	0.913978	0.182796	0.903226	0.0967742	0	4801.73	28	0.157244	0.298763	0.228003	96.875	A A	A A	A A	A A	A A	A A	A A	A A	A G	G G	A A	A A	A A	A A	A G	A A	A A	A A	A A	A A	A A	A G	A A	A A	A A	A A	A A	A A	A A	A A	G G
4694831	TGCAGGAGCTAGCTGAAGCAAGGAAGAAAAAGAGGAAGAAGCATTACACGTTGGAGCAAGTAATGCATT	CTGCAGGAGCTAGCTGAAGCAAGGAAGAAAAAGAGGAAGAAGCATTACACGTTGGAGCAAGTAATGCATT	SL2.40ch01	64329546	1	1	1	0.946237	0.0860215	0.967742	0.0322581	0	2817.07	49	0.101746	0.157244	0.129495	96.875	G G	G G	G A	G G	G G	G A	G G	G G	G G	G G	G G	G G	G G	G G	G G	G G	G G	G G	G G	G G	G G	G G	G G	G G	G G	G G	G G	G G	G G	G G	G G
4694832	TGCAGAAATAGTTTGTATTGTGTATACCTTGGCATTCTTATGTTTTGATGATAGATATGTAATAGAAAA	CTGCAGAAATAGTTTGTATTGTGTATACCTTGGCATTCTTATGTTTTGATGATAGATATGTAATAGAAAA	SL2.40ch06	37357258	1	0.913978	0.913978	0.698925	0.236559	0.892473	0.0215054	0.0860215	427.486	18	0.359862	0.383668	0.371765	100	T T	T T	T T	T T	T T	T T	T T	T T	T T	T T	T T	T T	T T	C C	C C	T T	T T	T T	T T	T T	T T	0 0	T T	T T	0 0	C C	T T	T T	T T	C C	T T
4694832	TGCAGAAATAGTTTGTATTGTGTATACCTTGGCATTCTTATGTTTTGATGATAGATATGTAATAGAAAA	CTGCAGAAATAGTTTGTATTGTGTATACCTTGGCATTCTTATGTTTTGATGATAGATATGTAATAGAAAA	SL2.40ch06	37357258	1	0.784946	0.784946	0.698925	0.0860215	0.784946	0	0.215054	427.486	39	0.195159	0.195159	0.195159	100	A A	A A	A A	A A	A A	A A	A A	A A	A A	A A	A A	A A	A A	0 0	0 0	A A	A A	A A	A A	A A	A A	C C	A A	A A	C C	0 0	A A	A A	A A	0 0	A A
4694833	TGCAGTACTCTTGCAGAGGTCCTTCCTCCCCTCCTTCCTTTTCTCTTTCCTTAGACTCTTCCATTCTCT	CTGCAGTACTCTTGCAGAGGTCCTTCCTCCCCTCCTTCCTTTTCTCTTTCCTTAGACTCTTCCATTCTCT	SL2.40ch03	61650275	1	1	1	0.989247	0.0215054	0.989247	0.0107527	0	1667.38	56	0.0212741	0.0420858	0.03168	100	T T	T T	T T	T T	T T	C C	T T	T T	T T	T T	T T	T T	T T	T T	T T	T T	T T	T T	T T	T T	T T	T T	T T	T T	T T	T T	T T	T T	T T	T T	T T
4694834	TGCAGTCTTCTACCTATAGGTGTAACCATTTCAGGGTGATCATGAATTAGCAAGCTGACGTTACTTTGA	CTGCAGTCTTCTACCTATAGGTGTAACCATTTCAGGGTGATCATGAATTAGCAAGCTGACGTTACTTTGA	SL2.40ch01	70583132	1	1	1	0.935484	0.0645161	1	0	0	424.383	57	0.120708	0.120708	0.120708	100	A A	C C	A A	A A	C C	A A	A A	A A	A A	A A	A A	A A	A A	A A	A A	A A	A A	A A	A A	A A	A A	A A	A A	C C	A A	A A	A A	A A	A A	A A	A A
4694836	TGCAGTGCAACATAGTCTTTTACTTGTATATTTTATATGAATAATGTGAATTTGAGTTTGCATGTTCTC	CTGCAGTGCAACATAGTCTTTTACTTGTATATTTTATATGAATAATGTGAATTTGAGTTTGCATGTTCTC	SL2.40ch07	47423772	1	1	1	0.860215	0.139785	1	0	0	337.384	10	0.24049	0.24049	0.24049	100	C C	C C	C C	C C	C C	C C	C C	C C	C C	G G	C C	C C	C C	C C	C C	G G	C C	C C	C C	C C	C C	C C	G G	C C	C C	C C	C C	C C	C C	C C	C C
4694837	TGCAGTAAATGAAAGAGTTGATGCCTTACACTGAAGAGGTATGATCTATATGCACACATTTGGCTTCAT	CTGCAGTAAATGAAAGAGTTGATGCCTTACACTGAAGAGGTATGATCTATATGCACACATTTGGCTTCAT	SL2.40ch07	59436379	1	1	1	0.935484	0.0645161	1	0	0	2844.67	38	0.120708	0.120708	0.120708	100	G G	T T	G G	G G	T T	G G	G G	G G	G G	G G	G G	G G	G G	G G	G G	G G	G G	G G	G G	G G	G G	G G	G G	T T	G G	G G	G G	G G	G G	G G	G G
4694838	TGCAGGTATATTTTAGGCTATTCCGGAGATGATGTTAGTGTAGTGAATAATCATCATTTTACAGATCGG	CTGCAGGTATATTTTAGGCTATTCCGGAGATGATGTTAGTGTAGTGAATAATCATCATTTTAC	SL2.40ch12	37990391	1	0.956989	0.956989	0.935484	0.0430108	0.935484	0.0215054	0.0430108	5180.5	31	0.0439339	0.0858478	0.0648908	100	A A	A A	A A	A A	A A	A A	A A	A A	A A	A A	A A	A A	T T	A A	A A	A A	A A	A A	A A	T T	A A	A A	A A	A A	A A	A A	A A	A A	A A	A A	0 0
4694839	TGCAGATGGTCCTTCAATTTGCTAGAGAGAGAGGAACGGGGCAGTATGTTTACATACTAGTTAGGAGTC	CTGCAGATGGTCCTTCAATTTGCTAGAGAGAGAGGAACGGGGCAGTATGTTTACATACTAGTTAGGAGTC	SL2.40ch10	59210629	1	1	1	0.989247	0.0107527	1	0	0	1413.34	59	0.0212741	0.0212741	0.0212741	100	G G	G G	G G	G G	G G	G G	T T	G G	G G	G G	G G	G G	G G	G G	G G	G G	G G	G G	G G	G G	G G	G G	G G	G G	G G	G G	G G	G G	G G	G G	G G
4694840	TGCAGTTGAAGGGCACTAAAAGAGCAGCAAAGTAGTTTCCATTCTTTTACAGATCGGAAGAGCGGTTCA	CTGCAGTTGAAGGGCACTAAAAGAGCAGCAAAGTAGTTTCCATTCTTTTAC	SL2.40ch12	28042771	1	0.645161	0.645161	0.591398	0.0645161	0.634409	0.0107527	0.354839	1298.64	44	0.152778	0.18	0.166389	100	T T	T T	T T	T T	0 0	T T	T T	0 0	0 0	T T	0 0	0 0	T T	G G	T T	T T	0 0	0 0	T G	T T	T T	0 0	T T	0 0	0 0	T T	0 0	T T	0 0	0 0	T T
4694842	TGCAGATATCTATGAAATTTTATCACGGAAAAAGGCCTAAAATATCCTTACAGTATTAGAAATGGTATA	CTGCAGATATCTATGAAATTTTATCACGGAAAAAGGCCTAAAATATCCTTACAGTATTAGAAATGGTATA	SL2.40ch09	64524610	1	0.849462	0.849462	0.752688	0.0967742	0.849462	0	0.150538	425.709	35	0.201891	0.201891	0.201891	100	C C	T T	C C	C C	0 0	C C	C C	C C	C C	C C	C C	C C	C C	C C	C C	C C	C C	0 0	C C	C C	C C	0 0	C C	T T	0 0	C C	C C	C C	C C	C C	C C
4694842	TGCAGATATCTATGAAATTTTATCACGGAAAAAGGCCTAAAATATCCTTACAGTATTAGAAATGGTATA	CTGCAGATATCTATGAAATTTTATCACGGAAAAAGGCCTAAAATATCCTTACAGTATTAGAAATGGTATA	SL2.40ch09	64524610	1	0.795699	0.795699	0.752688	0.0430108	0.795699	0	0.204301	425.709	27	0.102264	0.102264	0.102264	100	G G	0 0	G G	G G	0 0	G G	G G	G G	G G	G G	G G	G G	G G	G G	G G	G G	G G	0 0	G G	G G	G G	A A	G G	0 0	A A	G G	G G	G G	G G	G G	G G
4694843	TGCAGAAAAGTTGAATAGACATTTAGTAGCGAGGAACGAGGAGGAAGTCACAAAAGGTATACTGACAAG	CTGCAGAAAAGTTGAATAGACATTTAGTAGCGAGGAACGAGGAGGAAGTCACAAAAGGTATACTGACAAG	SL2.40ch10	63489659	1	0.817204	0.817204	0.774194	0.0430108	0.817204	0	0.182796	130.449	29	0.099723	0.099723	0.099723	100	T T	C C	C C	C C	C C	C C	C C	T T	C C	C C	C C	C C	C C	C C	C C	C C	C C	0 0	C C	C C	C C	C C	0 0	0 0	C C	C C	T T	0 0	0 0	C C	0 0
4694844	TGCAGACGGATTCACCTGAATCTGCCATAATATTTGTCAGTGAGCAAGTTAGTATCTTCAACCCTGTTA	CTGCAGACGGATTCACCTGAATCTGCCATAATATTTGTCAGTGAGCAAGTTAGTATCTTCAACCCTGTTA	SL2.40ch01	71439585	1	1	1	0.989247	0.0322581	0.978495	0.0215054	0	2032.8	38	0.0212741	0.062435	0.0418545	100	A A	A A	A A	A A	A A	T T	A A	A A	A A	A A	A A	A A	A A	A A	A A	A A	A A	A A	A A	A A	A A	A A	A A	A A	A A	A A	A A	A A	A A	A A	A A
4694845	TGCAGCTTTTTACATCTAATAATTCTCTCTTTTCATTGCAGTGCAAATTTGTGTAGATATCTGTATTGC	CTGCAGCTTTTTACATCTAATAATTCTCTCTTTTCATTGCAGTGCAAATTTGTGTAGATATCTGTATTGC	SL2.40ch11	1815858	1	1	1	0.860215	0.16129	0.978495	0.0215054	0	1162.24	13	0.24049	0.270552	0.255521	100	A A	A A	A A	A A	G G	A A	A A	A A	A A	A A	A A	A A	A A	A A	A A	A A	A A	G G	A A	A A	A A	G G	A A	A A	G G	A A	A A	A A	A A	A A	A A
4694846	TGCAGCGATAGAAGCGAAATGCAAGTGAGGGAAGAAGGAAGAAGGAACCCTAATTACAGATCGGAAGAG	CTGCAGCGATAGAAGCGAAATGCAAGTGAGGGAAGAAGGAAGAAGGAACCCTAATTAC	SL2.40ch12	39488947	1	0.989247	0.989247	0.741935	0.344086	0.892473	0.0967742	0.0107527	3777.72	5	0.375	0.453686	0.414343	98.4375	T T	C C	T T	T T	0 0	T T	T T	C C	C C	C C	C C	C T	C C	T T	C C	C C	C C	C C	C C	C C	T T	C C	C C	C C	C T	C C	T T	C C	C C	C C	C C
4694847	TGCAGTGAGTAGGCTACCAGCAGGAACAACCCGCATATCTCCTCCTGAAGACAGCTTTCTGTTACAGAT	CTGCAGTGAGTAGGCTACCAGCAGGAACAACCCGCATATCTCCTCCTGAAGACAGCTTTCTGTTAC	SL2.40ch01	74364803	1	1	1	0.903226	0.0967742	1	0	0	3068.79	10	0.174818	0.174818	0.174818	100	A A	A A	T T	T T	A A	A A	A A	A A	A A	A A	A A	A A	A A	A A	A A	A A	A A	A A	A A	A A	A A	A A	A A	A A	A A	A A	A A	A A	A A	A A	A A
4694848	TGCAGAAACCAATTGGGCCTGAATGGTAGTGACATAACTAGCTTAGTTGAGCTAATATCAGTAAGGATT	CTGCAGAAACCAATTGGGCCTGAATGGTAGTGACATAACTAGCTTAGTTGAGCTAATATCAGTAAGGATT	SL2.40ch02	43184874	1	1	1	0.946237	0.0537634	1	0	0	521.784	32	0.101746	0.101746	0.101746	100	C C	C C	C C	C C	C C	C C	C C	C C	C C	C C	C C	C C	C C	C C	C C	C C	C C	C C	C C	C C	C C	C C	C C	C C	C C	C C	C C	C C	C C	C C	C C
4694850	TGCAGTTCAGTGATGTTGATGGGGTAAAGGGCCATAGACGGGCAACATTCGTTTTACAGATCGGAAGAG	CTGCAGTTCAGTGATGTTGATGGGGTAAAGGGCCATAGACGGGCAACATTCGTTTTAC	SL2.40ch02	4817027	1	0.569892	0.569892	0.44086	0.129032	0.569892	0	0.430108	139.113	11	0.350303	0.350303	0.350303	100	T T	0 0	T T	T T	G G	G G	T T	T T	0 0	G G	G G	G G	G G	T T	G G	G G	0 0	G G	G G	G G	0 0	0 0	G G	G G	0 0	G G	0 0	0 0	0 0	0 0	0 0
4694851	TGCAGGTACTTTTTTCCATCTTTTGGCACATCTCGTTATATTGCATTTTCAATAGAATCATTAGTTTGA	CTGCAGGTACTTTTTTCCATCTTTTGGCACATCTCGTTATATTGCATTTTCAATAGAATCATTAGTTTGA	SL2.40ch01	83585650	1	0.978495	0.978495	0.946237	0.0322581	0.978495	0	0.0215054	160.963	34	0.0637604	0.0637604	0.0637604	100	G G	G G	G G	G G	G G	G G	G G	G G	A A	G G	A A	G G	G G	G G	G G	G G	G G	G G	G G	G G	G G	G G	G G	G G	G G	G G	G G	G G	G G	G G	G G
4694852	TGCAGGTTGTGGGGATTCTGGACTTGGTATACAATCTACATCACTAATTCTTCTTGTTGTTATTATTAT	CTGCAGGTTGTGGGGATTCTGGACTTGGTATACAATCTACATCACTAATTCTTCTTGTTGTTATTATTAT	SL2.40ch03	53383158	1	1	1	0.817204	0.204301	0.978495	0.0215054	0	1114.45	52	0.298763	0.325124	0.311944	98.4375	C C	C C	G G	G G	C C	G G	C C	C C	C C	C C	C C	C C	C C	C C	C G	C C	C C	C C	C C	C C	C C	C C	C C	C C	C C	G G	G G	C C	C C	C C	C C
4694854	TGCAGAAAACCCGATAATTATCACCTAAACGACAAGATTTAGTTCAGCCGATTTACAGATCGGAAGAGC	CTGCAGAAAACCCGATAATTATCACCTAAACGACAAGATTTAGTTCAGCCGATTTAC	SL2.40ch05	1807735	1	1	1	0.903226	0.107527	0.989247	0.0107527	0	3069.6	34	0.174818	0.19193	0.183374	100	A A	A A	A A	A A	A A	C C	C C	C C	A A	A A	A A	A A	A A	A A	A A	A A	A A	A A	C C	A A	A A	A A	A A	A A	A A	A A	C C	A A	A A	A A	A A
4694855	TGCAGGCAAAGATCTATGTCCTAGTCCAATTTTGGCTGATGATGCTTTTCCAAATGAAATAACTTCTGA	CTGCAGGCAAAGATCTATGTCCTAGTCCAATTTTGGCTGATGATGCTTTTCCAAATGAAATAACTTCTGA	SL2.40ch04	56243667	1	0.989247	0.989247	0.935484	0.0537634	0.989247	0	0.0107527	199.226	46	0.102788	0.102788	0.102788	100	T T	T T	T T	T T	T T	T T	T T	T T	T T	T T	T T	T T	T T	T T	T T	T T	T T	T T	T T	T T	T T	T T	T T	T T	T T	T T	T T	T T	T T	T T	T T
4694856	TGCAGGTCTACCTGCTGAGATGAGGGTGTTCGAGATTGAAAAAATTGTATCAAGGAAGACAATTGAGAA	CTGCAGGTCTACCTGCTGAGATGAGGGTGTTCGAGATTGAAAAAATTGTATCAAGGAAGACAATTGAGAA	SL2.40ch02	33979146	1	1	1	0.946237	0.0645161	0.989247	0.0107527	0	606.671	60	0.101746	0.120708	0.111227	98.4375	A A	A A	A A	A A	A A	A A	A A	A A	A G	A A	A A	A A	A A	A A	A A	A A	A A	A A	A A	A A	A A	A A	A A	A A	A A	A A	A A	A A	A A	A A	A A
4694859	TGCAGAAATGGAGTTGTTACTTATAGTTCTTGACAACTTCTCGCTGTTCTCACTTGCATCACTCCAAGA	CTGCAGAAATGGAGTTGTTACTTATAGTTCTTGACAACTTCTCGCTGTTCTCACTTGCATCACTCCAAGA	SL2.40ch01	20443498	1	1	1	0.591398	0.408602	1	0	0	666.233	41	0.483293	0.483293	0.483293	100	C C	T T	C C	C C	T T	C C	C C	C C	T T	C C	T T	T T	T T	C C	C C	C C	T T	T T	C C	T T	T T	T T	C C	T T	T T	C C	C C	T T	T T	C C	C C
4694860	TGCAGAACCTAATTGACCCTACAAACTCATTACGACTCATTTCCATATAAAACAAAAAAATCTAGATTT	CTGCAGAACCTAATTGACCCTACAAACTCATTACGACTCATTTCCATATAAAACAAAAAAATCTAGATTT	SL2.40ch06	43200245	1	0.989247	0.989247	0.795699	0.193548	0.989247	0	0.0107527	1533.38	43	0.314745	0.314745	0.314745	100	C C	T T	C C	C C	C C	C C	C C	C C	T T	C C	T T	T T	C C	C C	C C	C C	C C	C C	C C	C C	C C	C C	C C	T T	C C	C C	C C	T T	C C	C C	C C
4694861	TGCAGATGGTCAATATTCTTTGAATATATAGTAGCAAATTTGATTATTAGTTTTCATCTTTGAACTGAT	CTGCAGATGGTCAATATTCTTTGAATATATAGTAGCAAATTTGATTATTAGTTTTCATCTTTGAACTGAT	SL2.40ch08	56927654	1	1	1	0.924731	0.0860215	0.989247	0.0107527	0	481.23	63	0.139207	0.157244	0.148225	98.4375	A A	A A	A A	A A	A A	T T	A A	T T	A A	A A	A A	A A	A A	A A	A T	A A	A A	A A	T T	A A	A A	A A	A A	A A	A A	A A	A A	A A	A A	A A	A A
4694862	TGCAGTTTTTTATAATGTATCTCATAGTAAAGCAAACATTACAGATCGGAAGAGCGGTTCAGCAGGAAT	CTGCAGTTTTTTATAATGTATCTCATAGTAAAGCAAACATTAC	SL2.40ch04	63728656	1	1	1	0.956989	0.11828	0.924731	0.0752688	0	2945.71	28	0.0823217	0.208579	0.14545	100	A A	A A	A A	A A	A A	A A	A A	A A	G G	A A	G G	A A	A A	A A	A A	A A	A G	A A	A A	G G	A A	A A	A A	A A	A A	A A	A A	A A	A A	A A	A A
4694863	TGCAGCTATGCTGACCCAGCCCCTTTGGCGCATCTAGGATACGCCGCACCATCATCTCCCCAGGAAAGC	CTGCAGCTATGCTGACCCAGCCCCTTTGGCGCATCTAGGATACGCCGCACCATCATCTCCCCAGGAAAGC	SL2.40ch04	42429664	1	0.752688	0.752688	0.55914	0.193548	0.752688	0	0.247312	232.733	30	0.382041	0.382041	0.382041	100	C C	0 0	C C	C C	0 0	C C	C C	C C	A A	C C	0 0	A A	C C	C C	C C	C C	A A	0 0	C C	C C	C C	0 0	0 0	A A	0 0	C C	C C	A A	A A	C C	C C
4694864	TGCAGTTTGTGAAGTCTCAATTTCCAACTTATCAGTAATAGAGTCTAATGTTTAGAAGGAAACTGGGAT	CTGCAGTTTGTGAAGTCTCAATTTCCAACTTATCAGTAATAGAGTCTAATGTTTAGAAGGAAACTGGGAT	SL2.40ch07	64809183	1	1	1	0.946237	0.0537634	1	0	0	1071.09	30	0.101746	0.101746	0.101746	100	A A	A A	A A	A A	A A	A A	A A	A A	A A	A A	A A	A A	A A	A A	A A	A A	A A	A A	A A	A A	A A	A A	A A	A A	A A	A A	A A	A A	A A	A A	A A
4694865	TGCAGACTTATTATTCAGCCAAGTCGCTTTAGGGTGGAACCATGCTCTTGTATTGACAGGTATGTTAGG	CTGCAGACTTATTATTCAGCCAAGTCGCTTTAGGGTGGAACCATGCTCTTGTATTGACAGGTATGTTAGG	SL2.40ch05	1538679	1	0.967742	0.967742	0.849462	0.129032	0.956989	0.0107527	0.0322581	930.178	41	0.214568	0.231111	0.22284	100	T T	A A	A A	A A	A A	T T	A A	T T	0 0	A A	0 0	A A	A A	A A	A A	T T	A A	A A	T T	A A	A A	A A	T T	A A	A A	A A	T T	A A	A A	A A	A A
4694865	TGCAGACTTATTATTCAGCCAAGTCGCTTTAGGGTGGAACCATGCTCTTGTATTGACAGGTATGTTAGG	CTGCAGACTTATTATTCAGCCAAGTCGCTTTAGGGTGGAACCATGCTCTTGTATTGACAGGTATGTTAGG	SL2.40ch05	1538679	1	0.88172	0.88172	0.849462	0.0322581	0.88172	0	0.11828	930.178	63	0.0704937	0.0704937	0.0704937	100	0 0	G G	G G	G G	G G	0 0	G G	0 0	T T	G G	T T	G G	G G	G G	G G	0 0	G G	G G	0 0	G G	G G	G G	0 0	G G	G G	G G	0 0	G G	G G	G G	G G
4694867	TGCAGAAAAAATTATGAGCAGGATGTGGCAAATGAGAACGATATGATACTACTAGAATGGGCTTACGAT	CTGCAGAAAAAATTATGAGCAGGATGTGGCAAATGAGAACGATATGATACTACTAGAATGGGCTTACGAT	SL2.40ch01	14336219	1	0.978495	0.978495	0.913978	0.0752688	0.967742	0.0107527	0.0215054	240.2	38	0.123174	0.142012	0.132593	100	C C	C C	C C	C C	C C	C C	C C	C C	C C	C C	C C	C C	C C	T T	C C	C C	C C	C C	C C	C C	C C	C C	C C	C C	C C	C C	C C	C C	C C	C C	C C
4694870	TGCAGCAACGAAGAAAATTTGGAGAAAAAGAATATATATAGATCATATATACGTCAAAAAACATATTGA	CTGCAGCAACGAAGAAAATTTGGAGAAAAAGAATATATATAGATCATATATACGTCAAAAAACATATTGA	SL2.40ch01	2182253	1	1	1	0.935484	0.0645161	1	0	0	534.522	37	0.120708	0.120708	0.120708	100	A A	A A	G G	G G	A A	A A	A A	A A	A A	A A	A A	A A	A A	A A	A A	A A	A A	A A	A A	A A	A A	A A	A A	A A	A A	A A	A A	A A	A A	A A	A A
4694871	TGCAGAATTTCCTGGTGATGTGCCACGTATTGGGTTGCTTTCCAACTAGCGCCTGATTTACAGATCGGA	CTGCAGAATTTCCTGGTGATGTGCCACGTATTGGGTTGCTTTCCAACTAGCGCCTGATTTAC	SL2.40ch06	18214198	1	0.731183	0.731183	0.709677	0.0215054	0.731183	0	0.268817	135.914	42	0.0570934	0.0570934	0.0570934	100	C C	C C	A A	0 0	C C	C C	C C	C C	C C	C C	0 0	C C	C C	C C	C C	C C	C C	0 0	C C	0 0	C C	C C	0 0	C C	0 0	C C	C C	C C	C C	C C	0 0
4694872	TGCAGAAAAAGAAAGTGTAAAGGTTGATTTTCTTTTTTTACTAACTACCTTTTTTTCCCCCTTTCAATT	CTGCAGAAAAAGAAAGTGTAAAGGTTGATTTTCTTTTTTTACTAACTACCTTTTTTTCCCCCTTTCAATT	SL2.40ch12	45730481	1	0.956989	0.956989	0.924731	0.0430108	0.946237	0.0107527	0.0430108	506.69	56	0.0651433	0.0858478	0.0754955	100	C C	C C	C C	T T	C C	C C	C C	C C	C C	C C	C C	C C	C C	C C	C C	C C	C C	C C	C C	C C	C C	C C	C C	C C	C C	C C	C C	C C	C C	C C	C C
4694873	TGCAGGAAAATGAGAGAACATACCAGAACAAGCACTATCGAAATCTTTAGTAACATCAGCAGCACAAGA	CTGCAGGAAAATGAGAGAACATACCAGAACAAGCACTATCGAAATCTTTAGTAACATCAGCAGCACAAGA	SL2.40ch11	51849844	1	1	1	0.849462	0.204301	0.946237	0.0537634	0	2194.61	61	0.255752	0.325124	0.290438	98.4375	G G	G G	A A	A A	G A	G G	A A	G G	G G	G G	G G	G G	G G	G G	G G	G G	G G	G G	G G	G G	G G	G G	G G	G G	G G	G G	A A	G G	G G	G G	G G
4694874	TGCAGCCGGAGTTGGAGCTGGAGCTGCGGGCTTTTTATCGCCACCAGCCGGGCCAACGCTAACCAAGTC	CTGCAGCCGGAGTTGGAGCTGGAGCTGCGGGCTTTTTATCGCCACCAGCCGGGCCAACGCTAACCAAGTC	SL2.40ch07	61371044	1	0.870968	0.870968	0.311828	0.55914	0.870968	0	0.129032	176.213	11	0.459686	0.459686	0.459686	100	0 0	0 0	T T	T T	C C	C C	C C	T T	T T	C C	T T	T T	T T	C C	C C	C C	T T	C C	C C	T T	T T	C C	C C	0 0	C C	C C	C C	T T	C C	C C	C C
4694876	TGCAGAAACTACCAAAAGAAGTCACATAATCAAGGATATGCTCTTGTAATCCAAACCTTGAGTATAAAC	CTGCAGAAACTACCAAAAGAAGTCACATAATCAAGGATATGCTCTTGTAATCCAAACCTTGAGTATAAAC	SL2.40ch08	905049	1	1	1	0.946237	0.0752688	0.978495	0.0215054	0	3887.12	35	0.101746	0.139207	0.120476	98.4375	A A	A A	A A	A A	A A	A G	A A	A A	A A	A A	A A	A A	A A	A A	A A	A A	A A	A A	A A	A A	A A	A A	A A	A A	A A	A A	A A	A A	A A	A A	A A
4694877	TGCAGTAACTTACATGTCATACAAGTTTTCTATCTAATCACAATGCTACAACTATCAATAGGAGGAAAA	CTGCAGTAACTTACATGTCATACAAGTTTTCTATCTAATCACAATGCTACAACTATCAATAGGAGGAAAA	SL2.40ch07	60675443	1	0.978495	0.978495	0.967742	0.0322581	0.956989	0.0215054	0.0215054	269.67	46	0.0217365	0.0637604	0.0427485	100	T T	T T	T T	T T	T T	T T	T T	T T	T T	T T	C C	T T	T T	T T	T T	T T	T T	T T	T T	T T	T T	T T	T T	T T	T T	T T	T T	T T	T T	T T	T T
4694878	TGCAGTTCGAACAAAACTCTCATTACTTAGACTCTTAGAGTAACTCTAATCATGAAATCCCAAAGCTTT	CTGCAGTTCGAACAAAACTCTCATTACTTAGACTCTTAGAGTAACTCTAATCATGAAATCCCAAAGCTTT	SL2.40ch06	41532712	1	0.924731	0.924731	0.903226	0.0215054	0.924731	0	0.0752688	268.455	68	0.04543	0.04543	0.04543	100	T T	T T	T T	T T	T T	T T	T T	T T	C C	T T	T T	T T	T T	T T	T T	T T	T T	T T	T T	T T	T T	T T	T T	T T	T T	T T	T T	T T	T T	T T	T T
4694879	TGCAGAGATATCCACATAACCCGGAAGAAAGGGGCGAGAAGATGGAACAGCTTACAGATCGGAAGAGCG	CTGCAGAGATATCCACATAACCCGGAAGAAAGGGGCGAGAAGATGGAACAGCTTAC	SL2.40ch01	85748147	1	1	1	0.924731	0.107527	0.967742	0.0322581	0	1956.93	20	0.139207	0.19193	0.165568	98.4375	C C	C C	A A	A A	C A	C C	C C	C C	C C	C C	C C	C C	C C	C C	C C	C C	C C	C C	C C	C C	C C	C C	C C	C C	C C	C C	C C	C C	C C	C C	C C
4694881	TGCAGATTCCATCTCTACAAACAGTTGTTTTGCAACACCAATTCTTCCAACTTCAAACAGACCTTGTAA	CTGCAGATTCCATCTCTACAAACAGTTGTTTTGCAACACCAATTCTTCCAACTTCAAACAGACCTTGTAA	SL2.40ch06	1745854	2	1	1	0.924731	0.0752688	1	0	0	1325.92	34	0.139207	0.139207	0.139207	100	A A	A A	C C	C C	A A	A A	A A	A A	A A	A A	A A	A A	A A	A A	A A	A A	A A	A A	A A	A A	A A	A A	A A	A A	A A	A A	A A	A A	A A	A A	A A
4694881	TGCAGATTCCATCTCTACAAACAGTTGTTTTGCAACACCAATTCTTCCAACTTCAAACAGACCTTGTAA	CTGCAGATTCCATCTCTACAAACAGTTGTTTTGCAACACCAATTCTTCCAACTTCAAACAGACCTTGTAA	SL2.40ch06	1750717	2	1	1	0.924731	0.0752688	1	0	0	1325.92	34	0.139207	0.139207	0.139207	100	A A	A A	C C	C C	A A	A A	A A	A A	A A	A A	A A	A A	A A	A A	A A	A A	A A	A A	A A	A A	A A	A A	A A	A A	A A	A A	A A	A A	A A	A A	A A
4694882	TGCAGTTATACTTGCTGAGGTTGTAGCTCTTATTGCTGCTAGCACTGTTCATCGAGTTAGCATCACGAC	CTGCAGTTATACTTGCTGAGGTTGTAGCTCTTATTGCTGCTAGCACTGTTCATCGAGTTAGCATCACGAC	SL2.40ch11	9870	1	1	1	0.978495	0.0215054	1	0	0	390.117	20	0.0420858	0.0420858	0.0420858	100	C C	T T	T T	T T	T T	T T	T T	T T	T T	T T	T T	T T	T T	T T	T T	T T	T T	T T	T T	T T	T T	T T	T T	T T	T T	T T	T T	T T	T T	T T	T T
4694883	TGCAGTTTGCCAGAGCCATTCTTTTGCTTCTTTGTTTTACAGATCGGAAGAGCGGTTCAGCAGGAATGC	CTGCAGTTTGCCAGAGCCATTCTTTTGCTTCTTTGTTTTAC	SL2.40ch02	46230683	1	1	1	0.935484	0.0752688	0.989247	0.0107527	0	6905.79	10	0.120708	0.139207	0.129957	98.4375	C G	C C	C C	C C	C C	C C	C C	C C	C C	C C	C C	C C	C C	C C	C C	C C	C C	C C	C C	C C	C C	C C	C C	C C	C C	C C	C C	G G	C C	C C	C C
4694884	TGCAGCGACTGCCGTCGCGCATCAATAATGGCCACCGAGATCAAGAAAATAACAATTTTACAGATCGGA	CTGCAGCGACTGCCGTCGCGCATCAATAATGGCCACCGAGATCAAGAAAATAACAATTTTAC	SL2.40ch11	5209705	1	0.817204	0.817204	0.290323	0.537634	0.806452	0.0107527	0.182796	549.959	27	0.458102	0.450138	0.45412	100	0 0	A A	0 0	0 0	G G	G G	G G	G G	A A	G G	A A	A A	G G	G G	G G	G G	A A	G G	G G	G G	G G	A A	G G	A A	A A	G G	G G	A A	0 0	G G	G G
4694885	TGCAGCTGCTTTACTTTTCCGAGTACTTTCACAGCCTGCTCTGCTCTTTCCTCCATTACAGATCGGAAG	CTGCAGCTGCTTTACTTTTCCGAGTACTTTCACAGCCTGCTCTGCTCTTTCCTCCATTAC	SL2.40ch04	56616334	1	1	1	0.935484	0.0967742	0.967742	0.0322581	0	2897.17	18	0.120708	0.174818	0.147763	96.875	C C	T T	C T	C C	C C	C C	C C	C C	C C	C C	C C	C C	C T	C C	C C	C C	C C	C C	C C	C C	C C	T T	C C	T T	T T	C C	C C	C C	C C	C C	C C
4694886	TGCAGAACATTATGCAGCAAAAGTGTAACTAAAGAAAGATGAAAATTGTTTTTTTCTGTTATTATTGAA	CTGCAGAACATTATGCAGCAAAAGTGTAACTAAAGAAAGATGAAAATTGTTTTTTTCTGTTATTATTGAA	SL2.40ch04	63854812	1	0.989247	0.989247	0.935484	0.0645161	0.978495	0.0107527	0.0107527	1651.53	65	0.102788	0.121928	0.112358	100	T T	T T	T T	T T	T T	T T	T T	T T	T T	T T	T T	T T	T T	T T	T T	T T	T T	T T	T T	T T	0 0	T T	T T	T T	T T	T T	T T	T T	T T	T T	T T
4694887	TGCAGACAAGCAGAGACAAGTGGGATTTACTAAAACACAGTATATGTTCCTTCACATGAACCCAACATA	CTGCAGACAAGCAGAGACAAGTGGGATTTACTAAAACACAGTATATGTTCCTTCACATGAACCCAACATA	SL2.40ch09	56543364	1	0.956989	0.956989	0.913978	0.0430108	0.956989	0	0.0430108	420.32	9	0.0858478	0.0858478	0.0858478	100	G G	A A	G G	G G	G G	G G	G G	G G	G G	G G	G G	G G	G G	G G	G G	G G	G G	G G	G G	G G	G G	G G	G G	A A	G G	G G	G G	G G	G G	G G	G G
4694888	TGCAGACTAGAAGCCTTTACACCAGCAGCAGAGTCCTTCTCCTGTGCTCTGCCAAAGATGAAGGGGGGC	CTGCAGACTAGAAGCCTTTACACCAGCAGCAGAGTCCTTCTCCTGTGCTCTGCCAAAGATGAAGGGGGGC	SL2.40ch04	63988393	1	1	1	0.946237	0.0645161	0.989247	0.0107527	0	472.23	17	0.101746	0.120708	0.111227	100	T T	T T	T T	T T	T T	T T	T T	T T	T T	T T	T T	T T	T T	T T	G G	T T	T T	T T	T T	T T	T T	T T	T T	T T	T T	G G	T T	T T	T T	T T	T T
4694889	TGCAGTAGCCAGTAGCAAGAACGACTGAATCGACTTCAAGTTTTTCACCAGTGACAAGTTCCACGGTGC	CTGCAGTAGCCAGTAGCAAGAACGACTGAATCGACTTCAAGTTTTTCACCAGTGACAAGTTCCACGGTGC	SL2.40ch09	56854843	1	1	1	0.655914	0.365591	0.978495	0.0215054	0	2349.6	13	0.451382	0.463869	0.457625	98.4375	A A	C C	A A	A A	C C	A A	A A	A A	C C	A A	A C	C C	C C	A A	A A	A A	C C	C C	A A	C C	A A	A C	A A	C C	C C	A A	A A	C C	C C	A A	A A
4694890	TGCAGACACTTCATCCTTTCCGAACCCCACTTGCGGAGTATTACTGGGTATGTTTGTTGTTGGGTCTGC	CTGCAGACACTTCATCCTTTCCGAACCCCACTTGCGGAGTATTACTGGGTATGTTTGTTGTTGGGTCTGC	SL2.40ch04	3880655	1	0.924731	0.924731	0.892473	0.0322581	0.924731	0	0.0752688	653.616	37	0.0673337	0.0673337	0.0673337	100	G G	G G	G G	G G	G G	A A	A A	G G	G G	G G	0 0	G G	G G	G G	G G	G G	0 0	G G	G G	G G	G G	G G	G G	G G	G G	G G	G G	G G	G G	G G	G G
4694891	TGCAGGATTTGACTCGGGTTCGGTAACTCAACCTTCCACTTCATTTTCTAATTAGTTGCAAATTTGTTA	CTGCAGGATTTGACTCGGGTTCGGTAACTCAACCTTCCACTTCATTTTCTAATTAGTTGCAAATTTGTTA	SL2.40ch12	25723442	1	0.709677	0.709677	0.688172	0.0430108	0.688172	0.0215054	0.290323	2721.19	55	0.0587695	0.113866	0.0863177	100	T T	0 0	T T	T T	T T	T T	T T	T T	T T	T T	T T	T T	0 0	G G	T T	0 0	T T	T T	T T	0 0	T T	T T	0 0	T T	0 0	T T	T T	T T	0 0	T T	T T
4694892	TGCAGTGAAGGCAACAACAGAAGGCGGGATACAGAATTGTCCGAAGGTTCTGACCAGGATATCAACTAT	CTGCAGTGAAGGCAACAACAGAAGGCGGGATACAGAATTGTCCGAAGGTTCTGACCAGGATATCAACTAT	SL2.40ch05	615662	1	1	1	0.924731	0.0967742	0.978495	0.0215054	0	1015.23	38	0.139207	0.174818	0.157012	96.875	G A	G G	G G	G G	G G	A A	G G	G G	G G	G G	G G	G G	G G	G A	G G	G G	G G	G G	G G	G G	G G	G G	G G	G G	G G	G G	G G	G G	G G	G G	G G
4694893	TGCAGACACTTCTAGCAAAAATCTTCCTCTACAAACAGACTATACCACAATTAGCCAACCTTAGTTCCC	CTGCAGACACTTCTAGCAAAAATCTTCCTCTACAAACAGACTATACCACAATTAGCCAACCTTAGTTCCC	SL2.40ch13	15985213	2	0.989247	0.989247	0.892473	0.0967742	0.989247	0	0.0107527	399.534	67	0.176512	0.176512	0.176512	100	C C	A A	C C	C C	C C	C C	C C	C C	C C	C C	C C	A A	A A	C C	C C	C C	C C	C C	C C	A A	0 0	C C	C C	A A	C C	C C	C C	C C	C C	C C	C C
4694893	TGCAGACACTTCTAGCAAAAATCTTCCTCTACAAACAGACTATACCACAATTAGCCAACCTTAGTTCCC	CTGCAGACACTTCTAGCAAAAATCTTCCTCTACAAACAGACTATACCACAATTAGCCAACCTTAGTTCCC	SL2.40ch01	84149711	2	0.989247	0.989247	0.892473	0.0967742	0.989247	0	0.0107527	399.534	67	0.176512	0.176512	0.176512	100	C C	A A	C C	C C	C C	C C	C C	C C	C C	C C	C C	A A	A A	C C	C C	C C	C C	C C	C C	A A	0 0	C C	C C	A A	C C	C C	C C	C C	C C	C C	C C
4694894	TGCAGTGCAACGAGGGAAATGATAGGCAATGTGATTTTCATAACGTATTACAGATCGGAAGAGCGGTTC	CTGCAGTGCAACGAGGGAAATGATAGGCAATGTGATTTTCATAACGTATTAC	SL2.40ch08	26801705	1	0.967742	0.967742	0.913978	0.0645161	0.956989	0.0107527	0.0322581	1694.48	26	0.104938	0.124444	0.114691	100	C C	C C	C C	C C	C C	C C	C C	C C	C C	C G	C C	C C	C C	C C	C C	0 0	C C	C C	C C	C C	C C	C C	0 0	C C	C C	C C	C C	C C	C C	C C	C C
4694895	TGCAGATAATACATCACTAAAATGTCAGAGACTAGTGGATTCAAGTCTACAAACAGTGCAATCTCACCA	CTGCAGATAATACATCACTAAAATGTCAGAGACTAGTGGATTCAAGTCTACAAACAGTGCAATCTCACCA	SL2.40ch01	76959282	1	1	1	0.956989	0.0537634	0.989247	0.0107527	0	855.541	53	0.0823217	0.101746	0.0920338	100	C C	T T	C C	C C	C C	C C	C C	C C	C C	C C	C C	C C	C C	C C	C C	C C	C C	C C	C C	C C	C C	C C	C C	T T	C C	C C	C C	C C	C C	C C	C C
4694896	TGCAGTTGAGAAAATCAGCACAAGTACCAAACAATTTTGAAATTATTTTACAGATCGGAAGAGCGGTTC	CTGCAGTTGAGAAAATCAGCACAAGTACCAAACAATTTTGAAATTATTTTAC	SL2.40ch11	49799216	1	1	1	0.956989	0.0860215	0.956989	0.0430108	0	6787.42	12	0.0823217	0.157244	0.119783	96.875	A A	A A	A A	A A	A A	A A	A T	A A	A A	A A	A A	A A	T T	A T	A A	A A	A A	A A	A A	T T	A A	A A	A A	A A	A A	A A	A A	A T	A A	A A	A A
4694897	TGCAGCCATATACTGATGATACCTTCAGTTTTACATTACAGATCGGAAGAGCGGTTCAGCAGGAATGCC	CTGCAGCCATATACTGATGATACCTTCAGTTTTACATTAC	0	0	0	1	1	0.946237	0.0645161	0.989247	0.0107527	0	3507.86	24	0.101746	0.120708	0.111227	100	T T	T T	T T	T T	T T	T T	T T	T T	T T	T T	T T	T T	T T	T T	T T	T T	T T	T T	T T	T T	T A	T T	T T	T T	T T	T T	T T	T T	T T	T T	T T
4694898	TGCAGAAGAGGAATAACGCGTGAAGATTGAAAGAGAAAATCAAACCTGAATTTGCATCAAAAGGTTGTT	CTGCAGAAGAGGAATAACGCGTGAAGATTGAAAGAGAAAATCAAACCTGAATTTGCATCAAAAGGTTGTT	SL2.40ch03	60693140	1	0.967742	0.967742	0.526882	0.44086	0.967742	0	0.0322581	181.233	24	0.496049	0.496049	0.496049	100	G G	A A	G G	G G	A A	G G	G G	G G	A A	G G	A A	A A	A A	G G	G G	G G	A A	A A	G G	A A	A A	A A	G G	A A	A A	G G	G G	A A	A A	G G	G G
4694899	TGCAGTCCTTTGATGTCCATACTTCACTTGTTTACAATTGCAGCACTTCACCCCGAACTCCACAATGTC	CTGCAGTCCTTTGATGTCCATACTTCACTTGTTTACAATTGCAGCACTTCACCCCGAACTCCACAATGTC	SL2.40ch12	36652943	1	0.688172	0.688172	0.634409	0.0537634	0.688172	0	0.311828	160.684	52	0.144043	0.144043	0.144043	100	0 0	C C	0 0	0 0	C C	0 0	0 0	C C	C C	C C	C C	C C	C C	0 0	C C	C C	C C	C C	C C	C C	0 0	C C	C C	C C	0 0	C C	0 0	C C	C C	C C	C C
4694900	TGCAGCATCACTGCAACACCATTCAAGCATAAAAGAGAATTTACAGATCGGAAGAGCGGTTCAGCAGGA	CTGCAGCATCACTGCAACACCATTCAAGCATAAAAGAGAATTTAC	SL2.40ch03	530071	1	1	1	0.989247	0.0107527	1	0	0	5119.3	5	0.0212741	0.0212741	0.0212741	100	C C	C C	C C	C C	C C	C C	C C	A A	C C	C C	C C	C C	C C	C C	C C	C C	C C	C C	C C	C C	C C	C C	C C	C C	C C	C C	C C	C C	C C	C C	C C
4694901	TGCAGTTGGTGTTGTTGAACCTAGAGGGGAATAGGTTGGGTCTCACTTGTTATCGAAGTCATCTTTGAT	CTGCAGTTGGTGTTGTTGAACCTAGAGGGGAATAGGTTGGGTCTCACTTGTTATCGAAGTCATCTTTGAT	SL2.40ch04	14688528	1	0.806452	0.806452	0.763441	0.0430108	0.806452	0	0.193548	148.758	28	0.100978	0.100978	0.100978	100	G G	0 0	G G	G G	G G	G G	G G	G G	G G	G G	0 0	0 0	G G	G G	G G	G G	0 0	0 0	G G	G G	G G	0 0	G G	0 0	G G	G G	G G	G G	G G	G G	G G
4694903	TGCAGTCAGTATTCCGTAACATATTTGATAGCACATTTGATAATCAACTTCTTGAATAACTTCAAGAAC	CTGCAGTCAGTATTCCGTAACATATTTGATAGCACATTTGATAATCAACTTCTTGAATAACTTCAAGAAC	SL2.40ch04	59681156	1	1	1	0.827957	0.182796	0.989247	0.0107527	0	1289.23	42	0.284888	0.298763	0.291826	100	T T	A A	T T	T T	A A	T T	T T	T T	A A	A A	A A	A A	A A	A A	A A	A A	A A	A A	A A	A A	A A	A A	A A	A A	A A	A A	A A	A A	A A	A A	T T
4694904	TGCAGATGGATTCCTTCACTTCCAAATTCCAAGTTATCACAAAACAAATCAAACTCACTATACTATACA	CTGCAGATGGATTCCTTCACTTCCAAATTCCAAGTTATCACAAAACAAATCAAACTCACTATACTATACA	SL2.40ch01	2844695	1	0.978495	0.978495	0.827957	0.150538	0.978495	0	0.0215054	300.271	39	0.260355	0.260355	0.260355	100	C C	C C	C C	C C	C C	C C	C C	C C	0 0	C C	G G	C C	C C	C C	C C	C C	G G	C C	C C	C C	C C	C C	C C	C C	C C	C C	C C	G G	G G	C C	C C
4694905	TGCAGGGAGTCAAAACTAAAGTCTTTGGGAATTCCAGATGCTAAAGAGTATAAAATCTTATTACCTAAA	CTGCAGGGAGTCAAAACTAAAGTCTTTGGGAATTCCAGATGCTAAAGAGTATAAAATCTTATTACCTAAA	SL2.40ch08	61943104	1	1	1	0.935484	0.0752688	0.989247	0.0107527	0	799.44	47	0.120708	0.139207	0.129957	100	G G	G G	G G	G G	G G	G G	G G	G G	G G	G G	G G	G G	G G	G G	G G	G G	G G	G G	G G	G G	G G	G G	G G	G G	G G	G G	G G	G G	G G	G G	G G
4694906	TGCAGATGAGATTTGTATTACAAGAGAGAAGTCTGACTTGAGATTGGATACACAGAGCAAAGTAACACA	CTGCAGATGAGATTTGTATTACAAGAGAGAAGTCTGACTTGAGATTGGATACACAGAGCAAAGTAACACA	SL2.40ch06	208296	1	0.956989	0.956989	0.946237	0.0107527	0.956989	0	0.0430108	1342.64	13	0.0222194	0.0222194	0.0222194	100	T T	T T	T T	T T	T T	T T	C C	T T	T T	T T	T T	T T	T T	T T	T T	T T	T T	T T	T T	T T	T T	T T	T T	T T	T T	T T	T T	T T	T T	T T	T T
4694907	TGCAGAGTTATAAAGATGACTACAAGGAAATGTACAGTCCCGGAGCTAGAGATGCTGACAGATGTTCAT	CTGCAGAGTTATAAAGATGACTACAAGGAAATGTACAGTCCCGGAGCTAGAGATGCTGACAGATGTTCAT	SL2.40ch08	54198543	1	0.978495	0.978495	0.903226	0.0967742	0.956989	0.0215054	0.0215054	944.291	43	0.142012	0.178239	0.160126	100	A A	A A	G G	G G	A A	A A	A A	A A	A A	A A	A A	A A	A A	A A	A A	0 0	A A	A A	A A	A A	A A	A A	0 0	A A	A A	A A	A A	A A	A A	A A	A A
4694907	TGCAGAGTTATAAAGATGACTACAAGGAAATGTACAGTCCCGGAGCTAGAGATGCTGACAGATGTTCAT	CTGCAGAGTTATAAAGATGACTACAAGGAAATGTACAGTCCCGGAGCTAGAGATGCTGACAGATGTTCAT	SL2.40ch08	54198543	1	0.924731	0.924731	0.903226	0.0322581	0.913978	0.0107527	0.0752688	944.291	13	0.04543	0.0673337	0.0563818	100	A A	A A	0 0	0 0	A A	A A	A A	A A	A A	A A	A A	A A	A A	A A	A A	G G	A A	A A	A A	A A	A A	A A	G G	A A	A A	A A	A A	A A	A A	A A	A A
4694908	TGCAGTCACTGAAAAATACTAACTTGCTGACATGATATTATTTTCTGAAAAAAGAGAGACCTTTCAAGG	CTGCAGTCACTGAAAAATACTAACTTGCTGACATGATATTATTTTCTGAAAAAAGAGAGACCTTTCAAGG	SL2.40ch03	6785672	1	1	1	0.806452	0.193548	1	0	0	710.698	58	0.312175	0.312175	0.312175	100	A A	A A	A A	A A	A A	A A	A A	A A	A A	A A	A A	A A	A A	T T	T T	A A	A A	A A	A A	A A	T T	A A	A A	A A	A A	T T	A A	A A	A A	A A	T T
4694909	TGCAGAGTAAACAGCACTTATCACTGCCTGTCTGGCATAAGGTTTACCTTCTCGGTAAGACAACTCGAG	CTGCAGAGTAAACAGCACTTATCACTGCCTGTCTGGCATAAGGTTTACCTTCTCGGTAAGACAACTCGAG	SL2.40ch07	60118227	1	1	1	0.978495	0.0322581	0.989247	0.0107527	0	1237.4	14	0.0420858	0.062435	0.0522604	100	C C	C C	C C	C C	C C	C C	C C	C C	C C	C C	C C	C C	T T	C C	C C	C C	C C	C C	C C	T T	C C	C C	C C	C C	C C	C C	C C	C C	C C	C T	C C
4694910	TGCAGATTTTTGAAGTAAAGTTTCATGCCAGCAGTGGCAGACCCAGGCCAACAAGGCTTGAGTACACAA	CTGCAGATTTTTGAAGTAAAGTTTCATGCCAGCAGTGGCAGACCCAGGCCAACAAGGCTTGAGTACACAA	SL2.40ch06	43011805	1	1	1	0.537634	0.494624	0.967742	0.0322581	0	3024.31	12	0.497167	0.499942	0.498555	100	A A	T T	A A	A A	T T	A A	A A	A A	T T	A A	T T	T T	T T	A A	A A	A A	T T	T T	T T	T T	A A	T T	A A	T T	T T	A A	T T	T T	T T	T T	T T
4694911	TGCAGTAGATATGTTGTCCCATCGTCAAGATGAGATTACAGATCGGAAGAGCGGTTCAGCAGGAATGCC	CTGCAGTAGATATGTTGTCCCATCGTCAAGATGAGATTAC	SL2.40ch10	13270602	1	0.967742	0.967742	0.946237	0.0215054	0.967742	0	0.0322581	5511.51	6	0.0434568	0.0434568	0.0434568	100	A A	A A	A A	A A	A A	A A	A A	A A	C C	A A	A A	A A	A A	A A	A A	A A	A A	A A	A A	A A	A A	A A	A A	A A	A A	A A	A A	A A	A A	A A	0 0
4694912	TGCAGCCATAACCTCCTTGAATCTACTATACTGCTTGCTTATGATATTGAGTAGTGTATTTTGCACCCT	CTGCAGCCATAACCTCCTTGAATCTACTATACTGCTTGCTTATGATATTGAGTAGTGTATTTTGCACCCT	SL2.40ch06	37173657	1	1	1	0.935484	0.0645161	1	0	0	765.078	28	0.120708	0.120708	0.120708	100	T T	T T	T T	T T	T T	T T	T T	T T	T T	T T	T T	T T	T T	T T	T T	T T	T T	T T	T T	T T	T T	T T	T T	T T	T T	T T	T T	T T	T T	T T	T T
4694914	TGCAGAAAAACACCACGACAACATATTTAGTATAATCTTACAAGCGACCTCTGAAAACAAAAGTAGTTT	CTGCAGAAAAACACCACGACAACATATTTAGTATAATCTTACAAGCGACCTCTGAAAACAAAAGTAGTTT	0	0	0	0.892473	0.892473	0.698925	0.193548	0.892473	0	0.107527	198.599	50	0.339672	0.339672	0.339672	100	T T	C C	T T	T T	C C	T T	C C	T T	C C	C C	C C	C C	C C	C C	C C	C C	C C	C C	T T	C C	T T	0 0	C C	C C	C C	C C	C C	C C	C C	C C	C C
4694915	TGCAGGTATGATTCCAGAAATTCTGTTCTGGAGTGGTCTGTAGTTCTCATCGACAATTCTAATCGCAGG	CTGCAGGTATGATTCCAGAAATTCTGTTCTGGAGTGGTCTGTAGTTCTCATCGACAATTCTAATCGCAGG	SL2.40ch10	19615828	1	1	1	0.709677	0.311828	0.978495	0.0215054	0	912.462	39	0.412071	0.429183	0.420627	98.4375	G G	A A	G G	G G	A A	G G	G G	G G	A A	G G	G A	A A	A A	G G	G G	G G	G G	A A	G G	A A	G G	A A	G G	A A	A A	G A	G G	A A	G G	G G	G G
4694916	TGCAGTATCTATGCAGAAAATGTATCAAGTTTGTCTGCACAAGTAATTGATACCGTTACTATTATTACA	CTGCAGTATCTATGCAGAAAATGTATCAAGTTTGTCTGCACAAGTAATTGATACCGTTACTATTATTACA	SL2.40ch02	40367110	1	1	1	0.946237	0.0537634	1	0	0	2292.08	52	0.101746	0.101746	0.101746	100	C C	C C	C C	C C	C C	C C	C C	C C	C C	C C	C C	C C	C C	C C	C C	C C	C C	C C	C C	C C	C C	C C	C C	C C	C C	C C	C C	C C	C C	C C	C C
4694917	TGCAGCATCCAAACCAGAAACACGATGCACAACTAATTATAAATGACCTAACTCCTGAGTTAGAAAATA	CTGCAGCATCCAAACCAGAAACACGATGCACAACTAATTATAAATGACCTAACTCCTGAGTTAGAAAATA	SL2.40ch05	8045678	1	0.935484	0.935484	0.88172	0.0645161	0.924731	0.0107527	0.0645161	145.372	31	0.108337	0.128419	0.118378	100	A A	A A	A A	A A	A A	A A	A A	A A	A A	A A	A A	A A	A A	A A	A A	A A	A A	A A	A A	A A	A A	A A	A A	A A	A A	A A	A A	A A	A A	A A	A A
4694918	TGCAGCGAAGCAATGCATAGTCTTGGAATCCCAACTACAAGAGCACTCTGTCTTGTGATGACAGGAAAA	CTGCAGCGAAGCAATGCATAGTCTTGGAATCCCAACTACAAGAGCACTCTGTCTTGTGATGACAGGAAAA	SL2.40ch01	1084630	1	1	1	0.978495	0.0215054	1	0	0	747.547	65	0.0420858	0.0420858	0.0420858	100	A A	A A	A A	A A	A A	G G	A A	A A	A A	A A	A A	A A	A A	A A	A A	A A	A A	A A	A A	A A	A A	A A	A A	A A	A A	A A	A A	A A	A A	A A	A A
4694919	TGCAGTAGAAAACCACAAGACCCCATCGACGGGGCAATGTCTCAGCCACGGACCATCGATGATAGGGCG	CTGCAGTAGAAAACCACAAGACCCCATCGACGGGGCAATGTCTCAGCCACGGACCATCGATGATAGGGCG	SL2.40ch10	33798036	1	0.827957	0.827957	0.784946	0.0430108	0.827957	0	0.172043	136.721	48	0.0984989	0.0984989	0.0984989	100	C C	C C	C C	C C	C C	A A	A A	C C	C C	C C	C C	C C	C C	C C	C C	C C	C C	C C	0 0	C C	C C	0 0	C C	C C	0 0	C C	C C	C C	C C	C C	C C
4694921	TGCAGTTATCAGCTCAAAATATTTACCAAGTCTCTTACAGATCGGAAGAGCGGTTCAGCAGGAATGCCG	CTGCAGTTATCAGCTCAAAATATTTACCAAGTCTCTTAC	0	0	0	1	1	0.935484	0.0967742	0.967742	0.0322581	0	3866.17	11	0.120708	0.174818	0.147763	98.4375	G G	G G	G A	G G	G G	G G	G G	G G	G G	G G	G G	G G	G G	G G	G G	G G	G G	G G	G G	G G	G G	G G	G G	G G	G G	G G	G G	G G	G G	G G	G G
4694922	TGCAGCAGGAGATTCTTCGAGGGCTGTTAGATTGATTCTCATATTTGCCAACTACTATTTGATATCCAT	CTGCAGCAGGAGATTCTTCGAGGGCTGTTAGATTGATTCTCATATTTGCCAACTACTATTTGATATCCAT	SL2.40ch07	1945372	1	0.978495	0.978495	0.913978	0.0967742	0.946237	0.0322581	0.0215054	1148.5	17	0.123174	0.178239	0.150706	98.4375	C C	C C	C C	C C	C C	C C	C C	C C	C C	C C	C C	C C	C T	C C	T T	C C	C C	C C	C C	C C	C C	C C	C C	C C	C C	T T	C C	C C	C C	C C	C C
4694923	TGCAGTGTCCTTGTAACTGCCACTGTTATGCCTGCCACCACAATGTAACCACCCCCTCTGTAAACCTTT	CTGCAGTGTCCTTGTAACTGCCACTGTTATGCCTGCCACCACAATGTAACCACCCCCTCTGTAAACCTTT	SL2.40ch03	59103535	1	1	1	0.913978	0.16129	0.924731	0.0752688	0	5173.45	51	0.157244	0.270552	0.213898	96.875	T T	C C	C C	C C	C C	T T	C C	C C	C C	C T	C C	C C	C C	C C	C C	C T	C C	C C	T T	C C	C C	C C	C C	C C	C C	C C	T T	C C	C C	C C	C C
4694925	TGCAGATTGGCTGACATAATGGATGTAACAGAGATGCGTTCCAGGTTGATTCTCTTACAGATCGGAAGA	CTGCAGATTGGCTGACATAATGGATGTAACAGAGATGCGTTCCAGGTTGATTCTCTTAC	SL2.40ch02	46518470	1	1	1	0.88172	0.193548	0.924731	0.0752688	0	4206.51	19	0.208579	0.312175	0.260377	100	T T	T T	T T	T T	T T	T T	T T	T T	T T	T T	T T	T T	T T	T T	C C	C C	T T	T T	T T	T T	T T	T T	C C	T T	T T	C C	T T	T T	T T	C C	C C
4694926	TGCAGGAGACCAAGTGGGGTGAGCGCTTTTTAGCAATGCTGCTACTCCACTGAGGTGAGGACAAGACAT	CTGCAGGAGACCAAGTGGGGTGAGCGCTTTTTAGCAATGCTGCTACTCCACTGAGGTGAGGACAAGACAT	SL2.40ch08	2178274	2	0.989247	0.989247	0.83871	0.16129	0.978495	0.0107527	0.0107527	427.744	7	0.258034	0.272921	0.265477	100	G G	G G	G G	G G	G G	G G	G G	G G	A A	G G	A A	G G	A A	G G	G G	G G	A A	G G	G G	A A	G G	G G	G G	G G	G G	G G	G A	A A	A A	G G	G G
4694926	TGCAGGAGACCAAGTGGGGTGAGCGCTTTTTAGCAATGCTGCTACTCCACTGAGGTGAGGACAAGACAT	CTGCAGGAGACCAAGTGGGGTGAGCGCTTTTTAGCAATGCTGCTACTCCACTGAGGTGAGGACAAGACAT	SL2.40ch08	2151115	2	0.989247	0.989247	0.83871	0.16129	0.978495	0.0107527	0.0107527	427.744	7	0.258034	0.272921	0.265477	100	G G	G G	G G	G G	G G	G G	G G	G G	A A	G G	A A	G G	A A	G G	G G	G G	A A	G G	G G	A A	G G	G G	G G	G G	G G	G G	G A	A A	A A	G G	G G
4694927	TGCAGCAGTCTTCTGTTATTTATGTTTCTAGTGTGTTTACAGATCGGAAGAGCGGTTCAGCAGGAATGC	CTGCAGCAGTCTTCTGTTATTTATGTTTCTAGTGTGTTTAC	SL2.40ch09	58088279	1	1	1	0.935484	0.11828	0.946237	0.0537634	0	2907.74	28	0.120708	0.208579	0.164643	100	T T	T T	T T	T T	T T	T T	T T	T T	T T	T T	T T	T T	T T	T T	T T	T T	T T	T T	T T	T T	T T	T T	T T	T T	T T	T T	T T	T T	T T	T C	T T
4694929	TGCAGCTCAATCACCTAAAAGATAACTATAATAATTTTCAATAAAACTCGAGATAACTAACTCAAATAT	CTGCAGCTCAATCACCTAAAAGATAACTATAATAATTTTCAATAAAACTCGAGATAACTAACTCAAATAT	SL2.40ch07	1858723	1	0.967742	0.967742	0.913978	0.0537634	0.967742	0	0.0322581	268.974	63	0.104938	0.104938	0.104938	100	A A	A A	A A	A A	A A	A A	A A	A A	A A	A A	A A	A A	A A	A A	A A	A A	A A	A A	A A	A A	A A	A A	A A	A A	A A	A A	A A	A A	A A	A A	A A
4694930	TGCAGCAGTTCATAGAAGATAAATTGTTGACAGCCAAGACTACTTTGGTTGGTTTGTTATTAGATCTAG	CTGCAGCAGTTCATAGAAGATAAATTGTTGACAGCCAAGACTACTTTGGTTGGTTTGTTATTAGATCTAG	SL2.40ch05	63606415	1	1	1	0.946237	0.0537634	1	0	0	899.667	41	0.101746	0.101746	0.101746	100	A A	A A	A A	A A	A A	A A	A A	A A	A A	A A	A A	A A	A A	A A	A A	A A	A A	A A	A A	A A	A A	A A	A A	A A	A A	A A	A A	A A	A A	A A	A A
4694931	TGCAGAACAGCAGCATCTGAAAGGTTATCTTACCATGAGAAAACAACTTTTTCAGTGCAATCAGAAATT	CTGCAGAACAGCAGCATCTGAAAGGTTATCTTACCATGAGAAAACAACTTTTTCAGTGCAATCAGAAATT	SL2.40ch10	61299525	1	1	1	0.935484	0.0967742	0.967742	0.0322581	0	1248.86	35	0.120708	0.174818	0.147763	96.875	T T	T T	T T	T T	T T	T C	T T	T T	T T	T T	T T	T T	T T	T C	T T	T T	T T	T T	T T	T T	T T	T T	T T	T T	T T	T T	T T	T T	T T	T T	T T
4694932	TGCAGGAATGAGTCAAAGCAGTAGAGTGTTGTCTTTGCCAATTACAGATCGGAAGAGCGGTTCAGCAGG	CTGCAGGAATGAGTCAAAGCAGTAGAGTGTTGTCTTTGCCAATTAC	SL2.40ch07	205606	1	1	1	0.956989	0.0752688	0.967742	0.0322581	0	4719.65	18	0.0823217	0.139207	0.110764	98.4375	C C	C C	C C	C C	C C	C C	C T	C C	C C	C C	T T	C C	C C	C C	C C	C C	T T	C C	C C	C C	C C	C C	C C	C C	C C	C C	C C	C C	C C	C C	C C
4694933	TGCAGTTGATCAAGCTCCAAAGATGCAGGAATCCCTTGGAAAAAATTAGCATTCTGGCTAGCAGGTGGA	CTGCAGTTGATCAAGCTCCAAAGATGCAGGAATCCCTTGGAAAAAATTAGCATTCTGGCTAGCAGGTGGA	SL2.40ch12	3393652	1	0.989247	0.989247	0.548387	0.462366	0.967742	0.0215054	0.0107527	1823.96	31	0.494093	0.497873	0.495983	100	A A	T T	A A	A A	T T	A A	A A	A A	T T	A A	T T	T T	T T	A A	A A	A A	T T	T T	A A	T T	A A	T T	A A	T T	T T	A A	A A	T T	T T	A A	A A
4694934	TGCAGCAGATCTAACAGTCAGAGTAGTACTGTCAGTTACAGATCGGAAGAGCGGTTCAGCAGGAATGCC	CTGCAGCAGATCTAACAGTCAGAGTAGTACTGTCAGTTAC	SL2.40ch05	860932	1	1	1	0.860215	0.150538	0.989247	0.0107527	0	3255.36	33	0.24049	0.255752	0.248121	100	A A	A A	A A	A A	A A	C C	C C	C C	A A	A A	A A	A A	A A	A A	A A	A A	A A	A A	C C	A A	A A	A A	A A	A A	A A	A A	A A	A A	A A	A A	C C
4694936	TGCAGTTGGCTCAAGGTGAAATGATCGTAGTTCAAACGAGTCACAAAGCAGGAAAACCCCAAGTTACAG	CTGCAGTTGGCTCAAGGTGAAATGATCGTAGTTCAAACGAGTCACAAAGCAGGAAAACCCCAAGTTACAG	SL2.40ch11	41529854	1	0.849462	0.849462	0.795699	0.0537634	0.849462	0	0.150538	343.136	43	0.118571	0.118571	0.118571	100	C C	C C	C C	C C	C C	C C	C C	C C	C C	C C	C C	0 0	C C	C C	T T	C C	C C	C C	C C	C C	0 0	C C	C C	C C	C C	T T	C C	0 0	0 0	C C	C C
4694940	TGCAGGCACCTCATGATCACACTGCAAAAGTTCCTCAACTAGGTTCTGCTTGGGTGTAGCTGCAAATGC	CTGCAGGCACCTCATGATCACACTGCAAAAGTTCCTCAACTAGGTTCTGCTTGGGTGTAGCTGCAAATGC	SL2.40ch04	56243732	1	1	1	0.946237	0.0537634	1	0	0	1261.45	7	0.101746	0.101746	0.101746	100	A A	A A	A A	A A	A A	A A	A A	A A	A A	A A	A A	A A	A A	A A	A A	A A	A A	A A	A A	A A	A A	A A	A A	A A	A A	A A	A A	A A	A A	A A	A A
4694941	TGCAGCTCCTTTTCTCCTCCTTGAACTGTATGTTTGTTCAGAGAAATCACTTCTTACAGATCGGAAGAG	CTGCAGCTCCTTTTCTCCTCCTTGAACTGTATGTTTGTTCAGAGAAATCACTTCTTAC	SL2.40ch01	80339179	1	1	1	0.731183	0.365591	0.903226	0.0967742	0	3588.41	30	0.393109	0.463869	0.428489	96.875	T T	C C	T T	T T	T T	T T	T T	T T	C C	T T	T C	C C	T C	T T	T T	T T	C C	T T	T T	C C	T T	T T	T T	C C	T C	T T	T T	C C	C C	T C	T T
4694942	TGCAGAGGTGATACCATCTGCTACATCCACATTCAACATTATTTCTGGCACGTCGATGTCTTGCCCTCA	CTGCAGAGGTGATACCATCTGCTACATCCACATTCAACATTATTTCTGGCACGTCGATGTCTTGCCCTCA	SL2.40ch02	36146566	1	0.989247	0.989247	0.924731	0.0752688	0.978495	0.0107527	0.0107527	919.452	5	0.121928	0.140595	0.131262	100	A A	A A	A A	A A	A A	A A	A A	A A	A A	A A	A A	A A	A A	A A	A A	A A	A A	A A	A A	0 0	A A	A A	A A	A A	A A	A A	A A	A A	A A	A A	A A
4694943	TGCAGCAAAAACCAAAAAGATAAAAAATTGTAGAACAAAAAGGAGAGTCTAAGTAGTAATACATAAAAG	CTGCAGCAAAAACCAAAAAGATAAAAAATTGTAGAACAAAAAGGAGAGTCTAAGTAGTAATACATAAAAG	SL2.40ch12	40282877	1	1	1	0.946237	0.0537634	1	0	0	243.55	10	0.101746	0.101746	0.101746	100	A A	A A	A A	A A	A A	A A	A A	A A	A A	A A	A A	A A	A A	A A	A A	A A	A A	A A	A A	A A	A A	A A	A A	A A	A A	A A	A A	A A	A A	A A	A A
4694944	TGCAGAGAATTAGATAGTTGGAAACATAGTTCTCACAGGAAAATCAGAGGGAAAGAGTATGAATGCTAA	CTGCAGAGAATTAGATAGTTGGAAACATAGTTCTCACAGGAAAATCAGAGGGAAAGAGTATGAATGCTAA	SL2.40ch02	40640256	2	0.946237	0.946237	0.903226	0.0752688	0.913978	0.0322581	0.0537634	2798.78	57	0.0867769	0.146436	0.116606	100	T T	C C	T T	T T	T T	T T	T T	T T	T T	T T	T T	T T	T T	T T	T T	T T	T T	T T	T T	T T	T C	T C	T T	C C	T T	T T	T T	T T	T T	T T	T T
4694944	TGCAGAGAATTAGATAGTTGGAAACATAGTTCTCACAGGAAAATCAGAGGGAAAGAGTATGAATGCTAA	CTGCAGAGAATTAGATAGTTGGAAACATAGTTCTCACAGGAAAATCAGAGGGAAAGAGTATGAATGCTAA	SL2.40ch02	40640256	2	0.946237	0.946237	0.903226	0.0752688	0.913978	0.0322581	0.0537634	2798.78	57	0.0867769	0.146436	0.116606	100	G G	0 0	G G	G G	G G	G G	G G	G G	G G	G G	G G	G G	G G	G G	G G	G G	G G	G G	G G	G G	G G	G G	G G	0 0	G G	G G	G G	G G	G G	G G	G G
4694944	TGCAGAGAATTAGATAGTTGGAAACATAGTTCTCACAGGAAAATCAGAGGGAAAGAGTATGAATGCTAA	CTGCAGAGAATTAGATAGTTGGAAACATAGTTCTCACAGGAAAATCAGAGGGAAAGAGTATGAATGCTAA	SL2.40ch02	40645695	2	0.956989	0.956989	0.903226	0.0645161	0.946237	0.0107527	0.0430108	2798.78	6	0.106047	0.125742	0.115894	100	T T	C C	T T	T T	T T	T T	T T	T T	T T	T T	T T	T T	T T	T T	T T	T T	T T	T T	T T	T T	T C	T C	T T	C C	T T	T T	T T	T T	T T	T T	T T
4694944	TGCAGAGAATTAGATAGTTGGAAACATAGTTCTCACAGGAAAATCAGAGGGAAAGAGTATGAATGCTAA	CTGCAGAGAATTAGATAGTTGGAAACATAGTTCTCACAGGAAAATCAGAGGGAAAGAGTATGAATGCTAA	SL2.40ch02	40645695	2	0.956989	0.956989	0.903226	0.0645161	0.946237	0.0107527	0.0430108	2798.78	6	0.106047	0.125742	0.115894	100	G G	0 0	G G	G G	G G	G G	G G	G G	G G	G G	G G	G G	G G	G G	G G	G G	G G	G G	G G	G G	G G	G G	G G	0 0	G G	G G	G G	G G	G G	G G	G G
4694945	TGCAGATTATGTTGATGCCACTCATCTGTCACAACATGGCTTTACAGATCGGAAGAGCGGTTCAGCAGG	CTGCAGATTATGTTGATGCCACTCATCTGTCACAACATGGCTTTAC	SL2.40ch12	64256995	1	1	1	0.946237	0.0645161	0.989247	0.0107527	0	4645.96	34	0.101746	0.120708	0.111227	98.4375	C C	C C	C C	C C	C C	C C	C C	C C	C C	C A	C C	C C	C C	C C	C C	C C	C C	C C	C C	C C	C C	C C	C C	C C	C C	C C	C C	C C	C C	C C	C C
4694947	TGCAGCACTCCTTTTTTATTGTTACAGTTTATGATAGACACTTGAATTTATAGTAACCCTTTTGATCTC	CTGCAGCACTCCTTTTTTATTGTTACAGTTTATGATAGACACTTGAATTTATAGTAACCCTTTTGATCTC	SL2.40ch02	32804331	1	1	1	0.989247	0.0107527	1	0	0	531.837	50	0.0212741	0.0212741	0.0212741	100	T T	T T	T T	T T	T T	T T	T T	C C	T T	T T	T T	T T	T T	T T	T T	T T	T T	T T	T T	T T	T T	T T	T T	T T	T T	T T	T T	T T	T T	T T	T T
4694948	TGCAGCCTCTTCAACCTTTCTCCTCTTTGTGTCTGACACAGGGTTCTCATCCCCTGTGTCCATGTGCTA	CTGCAGCCTCTTCAACCTTTCTCCTCTTTGTGTCTGACACAGGGTTCTCATCCCCTGTGTCCATGTGCTA	SL2.40ch06	35479020	1	0.924731	0.924731	0.892473	0.0322581	0.924731	0	0.0752688	170.383	39	0.0673337	0.0673337	0.0673337	100	A A	A A	A A	A A	A A	A A	A A	A A	T T	A A	T T	A A	A A	A A	A A	A A	A A	A A	A A	A A	A A	A A	A A	A A	A A	0 0	A A	A A	A A	A A	A A
4694949	TGCAGCTATATTACCTAATACAAACTAAATGTTTGTTATTCTGCATAATTTTCCAATGAAAGAAATTAG	CTGCAGCTATATTACCTAATACAAACTAAATGTTTGTTATTCTGCATAATTTTCCAATGAAAGAAATTAG	SL2.40ch04	180784	1	0.924731	0.924731	0.892473	0.0322581	0.924731	0	0.0752688	384.532	62	0.0673337	0.0673337	0.0673337	100	A A	A A	A A	A A	A A	A A	A A	A A	A A	A A	A A	A A	G G	A A	A A	A A	A A	A A	A A	G G	A A	A A	A A	A A	A A	A A	A A	A A	A A	A A	A A
4694950	TGCAGATACTTTCTTGTGCATAAGGATGATCTTTCGAACCAATTACTCCAGAAGTTTCCTTACAGATCG	CTGCAGATACTTTCTTGTGCATAAGGATGATCTTTCGAACCAATTACTCCAGAAGTTTCCTTAC	SL2.40ch11	1532540	1	1	1	0.946237	0.0537634	1	0	0	2389.57	24	0.101746	0.101746	0.101746	100	G G	G G	G G	G G	G G	G G	G G	G G	G G	G G	G G	G G	G G	G G	G G	G G	G G	G G	G G	G G	G G	G G	G G	G G	G G	G G	G G	G G	G G	G G	G G
4694951	TGCAGTTTTGCTCCTCTAATAAAAGTTGGATGAGCTAGTTACAGATCGGAAGAGCGGTTCAGCAGGAAT	CTGCAGTTTTGCTCCTCTAATAAAAGTTGGATGAGCTAGTTAC	SL2.40ch01	83050900	1	1	1	0.989247	0.0107527	1	0	0	2483.18	36	0.0212741	0.0212741	0.0212741	100	A A	A A	A A	A A	A A	T T	A A	A A	A A	A A	A A	A A	A A	A A	A A	A A	A A	A A	A A	A A	A A	A A	A A	A A	A A	A A	A A	A A	A A	A A	A A
4694953	TGCAGACAGAGTCAAATGCACCAGACTCAGAAAGGCGTTCGGACAATACTTGGTGGAAGTTGAAAAAAC	CTGCAGACAGAGTCAAATGCACCAGACTCAGAAAGGCGTTCGGACAATACTTGGTGGAAGTTGAAAAAAC	SL2.40ch10	59633579	1	0.989247	0.989247	0.935484	0.0537634	0.989247	0	0.0107527	1263.64	54	0.102788	0.102788	0.102788	100	G G	G G	G G	G G	G G	G G	G G	G G	G G	G G	G G	G G	G G	G G	G G	G G	G G	G G	G G	G G	G G	G G	G G	G G	G G	G G	G G	G G	0 0	G G	G G
4694954	TGCAGTAGCCATTTTGGAAAAGTATTGTTTGGCAGTACTGCTGTTTGTTTGATCAGAATATAACAAAAG	CTGCAGTAGCCATTTTGGAAAAGTATTGTTTGGCAGTACTGCTGTTTGTTTGATCAGAATATAACAAAAG	SL2.40ch06	44853098	1	1	1	0.946237	0.107527	0.946237	0.0537634	0	1751.73	49	0.101746	0.19193	0.146838	98.4375	T T	T T	T T	T T	T T	T C	T T	T T	T T	T T	T T	T T	T T	T T	T T	T T	T T	T T	T T	T T	T T	T T	T C	T T	T T	T T	T T	T T	T C	T T	T T
4694955	TGCAGGGATATACTTCTGTCAAAAAAGGATGAACATGAATCTAAAGTTACAGATCGGAAGAGCGGTTCA	CTGCAGGGATATACTTCTGTCAAAAAAGGATGAACATGAATCTAAAGTTAC	0	0	0	1	1	0.946237	0.0752688	0.978495	0.0215054	0	3248.53	21	0.101746	0.139207	0.120476	98.4375	A A	A G	A A	A A	A A	A A	A A	A A	A A	A A	A A	A A	A A	A A	A A	A A	A A	A A	A A	A A	A A	A A	A A	A A	A A	A A	A A	A G	A A	A A	A A
4694956	TGCAGGCATCCATCTCCTTCAGTACTCATCCCTGCCCTCCGTACAGTAGGAAATATTGTTACAGGAGAT	CTGCAGGCATCCATCTCCTTCAGTACTCATCCCTGCCCTCCGTACAGTAGGAAATATTGTTACAGGAGAT	SL2.40ch01	63869354	1	1	1	0.924731	0.0752688	1	0	0	769.632	29	0.139207	0.139207	0.139207	100	C C	C C	C C	C C	C C	C C	C C	C C	C C	C C	C C	C C	C C	T T	C C	C C	C C	C C	C C	C C	C C	C C	C C	C C	C C	C C	C C	C C	C C	C C	C C
4694958	TGCAGAACCAACTACAATTGGCGCAATTGTTCCATCCACAGGTCCACCACCTGCCACCGATAACAAGAA	CTGCAGAACCAACTACAATTGGCGCAATTGTTCCATCCACAGGTCCACCACCTGCCACCGATAACAAGAA	SL2.40ch01	83057222	1	0.978495	0.978495	0.602151	0.376344	0.978495	0	0.0215054	181.723	11	0.473373	0.473373	0.473373	100	T T	T T	C C	C C	C C	C C	T T	T T	C C	T T	C C	C C	C C	T T	C C	C C	C C	C C	T T	C C	C C	T T	C C	T T	T T	C C	T T	C C	C C	C C	C C
4694959	TGCAGTTATTCTCCACGTCGATTGCCTGTTTGCCTTATGCTTTTTATTTTGACTGAAGTGCTGGATAAC	CTGCAGTTATTCTCCACGTCGATTGCCTGTTTGCCTTATGCTTTTTATTTTGACTGAAGTGCTGGATAAC	SL2.40ch03	1874781	1	1	1	0.935484	0.0645161	1	0	0	1236.06	63	0.120708	0.120708	0.120708	100	G G	G G	G G	G G	G G	G G	G G	G G	G G	G G	G G	G G	G G	G G	A A	G G	G G	G G	G G	G G	G G	G G	G G	G G	G G	A A	G G	G G	G G	A A	G G
4694960	TGCAGTTTTTCTCTCCGACGCGCAACATTCAAATTATGTTTTCTGATTACAGATCGGAAGAGCGGTTCA	CTGCAGTTTTTCTCTCCGACGCGCAACATTCAAATTATGTTTTCTGATTAC	SL2.40ch04	43374710	1	0.903226	0.903226	0.849462	0.0537634	0.903226	0	0.0967742	261.297	34	0.111961	0.111961	0.111961	100	T T	T T	T T	T T	T T	T T	T T	T T	T T	T T	T T	T T	T T	T T	T T	0 0	T T	T T	T T	T T	T T	0 0	0 0	T T	T T	T T	T T	T T	0 0	T T	T T
4694960	TGCAGTTTTTCTCTCCGACGCGCAACATTCAAATTATGTTTTCTGATTACAGATCGGAAGAGCGGTTCA	CTGCAGTTTTTCTCTCCGACGCGCAACATTCAAATTATGTTTTCTGATTAC	SL2.40ch04	43374710	1	0.870968	0.870968	0.849462	0.0215054	0.870968	0	0.129032	261.297	17	0.0481634	0.0481634	0.0481634	100	A A	A A	A A	A A	A A	A A	A A	A A	A A	A A	A A	A A	A A	A A	A A	G G	A A	A A	A A	A A	A A	0 0	G G	A A	A A	A A	A A	A A	0 0	A A	A A
4694961	TGCAGACTTTGGGCAGATTGGAGGTGTAATCAATGCCCATGGACCTATAGTCCATCATTTACAGATCGG	CTGCAGACTTTGGGCAGATTGGAGGTGTAATCAATGCCCATGGACCTATAGTCCATCATTTAC	SL2.40ch12	52995080	1	0.591398	0.591398	0.408602	0.182796	0.591398	0	0.408602	160.222	53	0.427107	0.427107	0.427107	100	G G	0 0	G G	G G	A A	G G	G G	A A	A A	A A	A A	A A	0 0	0 0	A A	A A	A A	0 0	0 0	0 0	G G	0 0	A A	A A	0 0	0 0	0 0	A A	A A	A A	0 0
4694962	TGCAGTCACACCAACAAGCAGAGAGAGAAGAAGAAGAGCAGTGGTCACTGGTCAGTAAGTGTGAATTTT	CTGCAGTCACACCAACAAGCAGAGAGAGAAGAAGAAGAGCAGTGGTCACTGGTCAGTAAGTGTGAATTTT	SL2.40ch08	57189987	1	1	1	0.817204	0.182796	1	0	0	680.345	64	0.298763	0.298763	0.298763	100	T T	A A	T T	A A	A A	A A	A A	A A	A A	A A	A A	A A	A A	A A	A A	A A	A A	A A	T T	A A	A A	A A	A A	A A	A A	A A	T T	A A	A A	A A	A A
4694963	TGCAGATGTACCGATTCATAGGTGTGATAGCACGGTGAATGAATGTATTACAGATCGGAAGAGCGGTTC	CTGCAGATGTACCGATTCATAGGTGTGATAGCACGGTGAATGAATGTATTAC	SL2.40ch07	56885236	1	1	1	0.935484	0.0860215	0.978495	0.0215054	0	7184.85	29	0.120708	0.157244	0.138976	96.875	G C	G G	G G	G G	G G	G G	G C	G G	G G	G G	G G	G G	G G	G G	G G	G G	G G	G G	G G	G G	G G	G G	G G	G G	G G	G G	G G	G G	G G	G G	G G
4694964	TGCAGTCTTTGTGAATCACTGAGCGTGAGTTCTTGTGCTCGAGCACATTGTTTTGCCTTTCCTATAATC	CTGCAGTCTTTGTGAATCACTGAGCGTGAGTTCTTGTGCTCGAGCACATTGTTTTGCCTTTCCTATAATC	SL2.40ch05	10597732	1	1	1	0.978495	0.0215054	1	0	0	911.056	46	0.0420858	0.0420858	0.0420858	100	A A	A A	A A	A A	A A	A A	A A	A A	A A	A A	A A	A A	A A	A A	A A	C C	A A	A A	A A	A A	A A	A A	C C	A A	A A	A A	A A	A A	A A	A A	A A
4694965	TGCAGAGAGGGTTAGCGGGCCTTTGTCTAACATAAGTATATCCAACAAGCATGCTTGACTTTCTTCAGA	CTGCAGAGAGGGTTAGCGGGCCTTTGTCTAACATAAGTATATCCAACAAGCATGCTTGACTTTCTTCAGA	SL2.40ch10	45452838	1	0.935484	0.935484	0.731183	0.204301	0.935484	0	0.0645161	129.321	32	0.341393	0.341393	0.341393	100	T T	T T	T T	T T	T T	T T	T T	T T	T T	C C	T T	T T	T T	C C	C C	T T	T T	T T	T T	0 0	T T	0 0	T T	T T	T T	C C	T T	T T	T T	C C	C C
4694966	TGCAGAAGATACCTTACAAGTTACAAATCCTCATTATTAGTTGTAGGAATTCTGCAAAGTCTTAGAAAA	CTGCAGAAGATACCTTACAAGTTACAAATCCTCATTATTAGTTGTAGGAATTCTGCAAAGTCTTAGAAAA	SL2.40ch05	57708288	1	1	1	0.946237	0.172043	0.88172	0.11828	0	2578.41	6	0.101746	0.284888	0.193317	96.875	A A	A A	A A	A A	A A	A A	A A	A A	A A	A A	A A	A A	A G	A A	A A	A G	A A	A A	A A	A A	A A	A G	A A	A A	A A	A A	A A	A A	A A	A A	A A
4694967	TGCAGATACTTCAAGAAGATGGACCTGCTAAAGGGCCGCCGTTATCAAATGAATCATGGCTAGCACTGA	CTGCAGATACTTCAAGAAGATGGACCTGCTAAAGGGCCGCCGTTATCAAATGAATCATGGCTAGCACTGA	SL2.40ch01	82294972	1	0.967742	0.967742	0.913978	0.0537634	0.967742	0	0.0322581	283.177	34	0.104938	0.104938	0.104938	100	G G	G G	G G	G G	G G	G G	G G	G G	G G	G G	G G	G G	G G	G G	G G	G G	G G	0 0	G G	G G	G G	G G	G G	G G	G G	G G	G G	G G	G G	G G	G G
4694968	TGCAGCTGCTATTATTTACTTTTTTTTTGATGTAATGTTGCACTCACATCGGGTGTGCTAAATCAGCTT	CTGCAGCTGCTATTATTTACTTTTTTTTTGATGTAATGTTGCACTCACATCGGGTGTGCTAAATCAGCTT	SL2.40ch08	58983805	1	0.978495	0.978495	0.946237	0.0322581	0.978495	0	0.0215054	1126.62	10	0.0637604	0.0637604	0.0637604	100	A A	A A	A A	A A	A A	A A	A A	A A	A A	A A	A A	A A	G G	A A	A A	A A	A A	A A	A A	G G	A A	A A	A A	A A	A A	A A	A A	A A	A A	A A	A A
4694970	TGCAGGGATTTGAACCTGAAATGTCATTATTTCCAATCCATTTCATTGACTACTGAGCCACACCCTGAG	CTGCAGGGATTTGAACCTGAAATGTCATTATTTCCAATCCATTTCATTGACTACTGAGCCACACCCTGAG	SL2.40ch06	35985416	1	0.860215	0.860215	0.817204	0.0430108	0.860215	0	0.139785	122.553	46	0.095	0.095	0.095	100	T T	T T	T T	T T	T T	T T	T T	T T	T T	T T	T T	T T	T T	T T	T T	A A	T T	0 0	T T	T T	T T	0 0	A A	T T	0 0	T T	T T	T T	T T	0 0	T T
4694971	TGCAGATATCAACGAAGACAAAAAAAACAAATAATTTACTCATCAATTCTGTGTGTATGATGCAGTCAT	CTGCAGATATCAACGAAGACAAAAAAAACAAATAATTTACTCATCAATTCTGTGTGTATGATGCAGTCAT	SL2.40ch11	3112159	1	0.978495	0.978495	0.913978	0.0645161	0.978495	0	0.0215054	340.719	13	0.123174	0.123174	0.123174	100	0 0	G G	G G	G G	G G	G G	G G	G G	G G	G G	G G	G G	G G	G G	G G	G G	G G	G G	G G	G G	G G	G G	G G	G G	G G	G G	0 0	G G	G G	G G	G G
4694972	TGCAGTATTTAAGTCATTTTCTGTTCCGAGTACCTTACAGATCGGAAGAGCGGTTCAGCAGGAATGCCG	CTGCAGTATTTAAGTCATTTTCTGTTCCGAGTACCTTAC	0	0	0	1	1	0.903226	0.0967742	1	0	0	513.359	25	0.174818	0.174818	0.174818	100	C C	C C	C C	C C	C C	C C	T T	C C	C C	C C	C C	C C	C C	C C	C C	C C	C C	C C	C C	C C	T T	C C	C C	C C	C C	C C	C C	C C	C C	C C	C C
4694973	TGCAGCACTCCAACGTGAAGAGGCAAGCCACCTCCTTTTCCCATCTAGCTGTTTATCCTTCGCTACACT	CTGCAGCACTCCAACGTGAAGAGGCAAGCCACCTCCTTTTCCCATCTAGCTGTTTATCCTTCGCTACACT	SL2.40ch08	1423727	1	0.956989	0.956989	0.903226	0.0537634	0.956989	0	0.0430108	192.318	61	0.106047	0.106047	0.106047	100	G G	G G	G G	G G	G G	G G	G G	G G	G G	G G	G G	G G	G G	G G	G G	G G	G G	G G	G G	A A	G G	G G	G G	G G	G G	G G	G G	G G	0 0	G G	G G
4694974	TGCAGCAAGCAAACAAATTGAGTTCGGGCCAGTGCAGTGAGCACCTTTAGCAAAGTTTAGTGCCTTGGT	CTGCAGCAAGCAAACAAATTGAGTTCGGGCCAGTGCAGTGAGCACCTTTAGCAAAGTTTAGTGCCTTGGT	SL2.40ch06	8504487	2	0.72043	0.72043	0.688172	0.0322581	0.72043	0	0.27957	255.487	62	0.0855424	0.0855424	0.0855424	100	C C	C C	C C	0 0	C C	C C	0 0	T T	C C	C C	C C	C C	C C	C C	C C	C C	C C	0 0	T T	C C	C C	C C	C C	C C	0 0	C C	C C	0 0	0 0	C C	0 0
4694974	TGCAGCAAGCAAACAAATTGAGTTCGGGCCAGTGCAGTGAGCACCTTTAGCAAAGTTTAGTGCCTTGGT	CTGCAGCAAGCAAACAAATTGAGTTCGGGCCAGTGCAGTGAGCACCTTTAGCAAAGTTTAGTGCCTTGGT	SL2.40ch06	8504487	2	0.709677	0.709677	0.688172	0.0215054	0.709677	0	0.290323	255.487	12	0.0587695	0.0587695	0.0587695	100	A A	A A	A A	T T	A A	A A	0 0	0 0	A A	A A	A A	A A	A A	A A	A A	A A	A A	0 0	0 0	A A	A A	A A	A A	A A	0 0	A A	A A	0 0	0 0	A A	0 0
4694974	TGCAGCAAGCAAACAAATTGAGTTCGGGCCAGTGCAGTGAGCACCTTTAGCAAAGTTTAGTGCCTTGGT	CTGCAGCAAGCAAACAAATTGAGTTCGGGCCAGTGCAGTGAGCACCTTTAGCAAAGTTTAGTGCCTTGGT	SL2.40ch06	20263279	2	0.72043	0.72043	0.688172	0.0322581	0.72043	0	0.27957	255.487	62	0.0855424	0.0855424	0.0855424	100	C C	C C	C C	0 0	C C	C C	0 0	T T	C C	C C	C C	C C	C C	C C	C C	C C	C C	0 0	T T	C C	C C	C C	C C	C C	0 0	C C	C C	0 0	0 0	C C	0 0
4694974	TGCAGCAAGCAAACAAATTGAGTTCGGGCCAGTGCAGTGAGCACCTTTAGCAAAGTTTAGTGCCTTGGT	CTGCAGCAAGCAAACAAATTGAGTTCGGGCCAGTGCAGTGAGCACCTTTAGCAAAGTTTAGTGCCTTGGT	SL2.40ch06	20263279	2	0.709677	0.709677	0.688172	0.0215054	0.709677	0	0.290323	255.487	12	0.0587695	0.0587695	0.0587695	100	A A	A A	A A	T T	A A	A A	0 0	0 0	A A	A A	A A	A A	A A	A A	A A	A A	A A	0 0	0 0	A A	A A	A A	A A	A A	0 0	A A	A A	0 0	0 0	A A	0 0
4694975	TGCAGTTGACTTTCATATTTTCTAGACACAATGGAAACGCTTCCCTCTCTCACGTGCTCTCTCTCTCTC	CTGCAGTTGACTTTCATATTTTCTAGACACAATGGAAACGCTTCCCTCTCTCACGTGCTCTCTCTCTCTC	SL2.40ch11	2979884	1	0.989247	0.989247	0.967742	0.0215054	0.989247	0	0.0107527	586.684	24	0.0425331	0.0425331	0.0425331	100	G G	G G	G G	G G	G G	G G	G G	T T	G G	G G	G G	G G	G G	G G	G G	G G	G G	G G	G G	G G	G G	G G	G G	G G	G G	G G	G G	G G	G G	G G	G G
4694976	TGCAGATTATGGACCTGGTGCATCGCAAATGCGATCACCAGATTTGAGCCTAAGTTACTACGTTCTGTC	CTGCAGATTATGGACCTGGTGCATCGCAAATGCGATCACCAGATTTGAGCCTAAGTTACTACGTTCTGTC	SL2.40ch01	2134506	1	1	1	0.989247	0.0107527	1	0	0	996.014	64	0.0212741	0.0212741	0.0212741	100	C C	C C	C C	C C	C C	C C	C C	C C	C C	C C	C C	A A	C C	C C	C C	C C	C C	C C	C C	C C	C C	C C	C C	C C	C C	C C	C C	C C	C C	C C	C C
4694977	TGCAGGTAGCATGCTAGAATTTTGAATTCAATTATCTACTGGATAATATTTGAACCTGAATCAGGTCGT	CTGCAGGTAGCATGCTAGAATTTTGAATTCAATTATCTACTGGATAATATTTGAACCTGAATCAGGTCGT	SL2.40ch11	6624878	1	0.956989	0.956989	0.817204	0.150538	0.946237	0.0107527	0.0430108	1395.55	30	0.249463	0.265118	0.257291	100	A A	A A	A A	A A	A A	A A	A A	A A	A A	G G	A A	A A	A A	0 0	A A	G G	A A	A A	A A	A A	A A	A A	G G	A A	A A	A A	A A	A A	A A	G G	A G
4694977	TGCAGGTAGCATGCTAGAATTTTGAATTCAATTATCTACTGGATAATATTTGAACCTGAATCAGGTCGT	CTGCAGGTAGCATGCTAGAATTTTGAATTCAATTATCTACTGGATAATATTTGAACCTGAATCAGGTCGT	SL2.40ch11	6624878	1	0.860215	0.860215	0.817204	0.0752688	0.827957	0.0322581	0.139785	1395.55	60	0.095	0.159688	0.127344	96.875	T T	T T	T T	T T	T T	T C	T T	T C	T T	0 0	T T	T T	T T	C C	T T	0 0	T T	T T	T T	T T	T T	T T	0 0	T T	T T	T T	T T	T T	T T	0 0	T T
4694978	TGCAGTTGCAGTATAGTCTTTTGTGCATAAGTACCTTATTGGCTTATATATTTTCTGTTACAGATCGGA	CTGCAGTTGCAGTATAGTCTTTTGTGCATAAGTACCTTATTGGCTTATATATTTTCTGTTAC	SL2.40ch08	45417717	1	1	1	0.935484	0.0645161	1	0	0	1730.74	49	0.120708	0.120708	0.120708	100	A A	A A	A A	A A	A A	A A	A A	A A	A A	A A	A A	A A	A A	A A	A A	A A	A A	A A	A A	A A	A A	A A	A A	A A	A A	A A	A A	A A	A A	A A	A A
4694979	TGCAGAAAAGATATTCATTCATACATTTATTTCCAAAAACCATCTTCAAGATTACAGATCGGAAGAGCG	CTGCAGAAAAGATATTCATTCATACATTTATTTCCAAAAACCATCTTCAAGATTAC	SL2.40ch11	6362560	1	0.956989	0.956989	0.946237	0.0107527	0.956989	0	0.0430108	2162.88	8	0.0222194	0.0222194	0.0222194	100	A A	A A	A A	A A	A A	A A	A A	A A	A A	A A	T T	A A	A A	A A	A A	A A	A A	A A	A A	A A	A A	A A	A A	A A	A A	A A	A A	A A	A A	A A	A A
4694981	TGCAGCAATAGCTGCTGAAAAGAAAGAGAAGGAGAAGGCAAAAGACATAAAACTTGCATCAAAAAGCAG	CTGCAGCAATAGCTGCTGAAAAGAAAGAGAAGGAGAAGGCAAAAGACATAAAACTTGCATCAAAAAGCAG	SL2.40ch08	58383669	1	1	1	0.946237	0.0537634	1	0	0	235.729	45	0.101746	0.101746	0.101746	100	C C	C C	C C	C C	C C	C C	C C	C C	C C	C C	C C	C C	C C	C C	C C	C C	C C	C C	C C	C C	C C	C C	C C	C C	C C	C C	C C	C C	C C	C C	C C
4694982	TGCAGGAATAGCAAATCTAAGTTTGATTACTTTTAGTTTATAATTTTATATAGTTAGTGAAATGGGGAA	CTGCAGGAATAGCAAATCTAAGTTTGATTACTTTTAGTTTATAATTTTATATAGTTAGTGAAATGGGGAA	SL2.40ch01	80356810	1	0.989247	0.989247	0.946237	0.0645161	0.967742	0.0215054	0.0107527	283.867	61	0.0831758	0.121928	0.102552	98.4375	A A	A A	A A	A A	G G	A A	A A	A A	A G	A A	A A	A A	A A	A A	A A	A A	A A	G G	A A	A A	A A	A A	A A	A A	A A	A A	A A	A A	A A	A A	A A
4694983	TGCAGCCAAAAGCTCATAACTTTGTACCTGTTCTTCCCCATGTCTTACAGATCGGAAGAGCGGTTCAGC	CTGCAGCCAAAAGCTCATAACTTTGTACCTGTTCTTCCCCATGTCTTAC	SL2.40ch05	64553690	1	1	1	0.946237	0.0537634	1	0	0	4137.36	17	0.101746	0.101746	0.101746	100	A A	A A	A A	A A	A A	A A	A A	A A	A A	A A	A A	A A	A A	A A	A A	A A	A A	A A	A A	A A	A A	A A	A A	A A	A A	A A	A A	A A	A A	A A	A A
4694984	TGCAGTAGTTGAGGTCCTTCAATCTGACATTGCATTTGCCAATTAGTTCTATCTTGAAAATACTCTGAC	CTGCAGTAGTTGAGGTCCTTCAATCTGACATTGCATTTGCCAATTAGTTCTATCTTGAAAATACTCTGAC	SL2.40ch01	5154717	1	0.978495	0.978495	0.892473	0.0860215	0.978495	0	0.0215054	239.555	63	0.160367	0.160367	0.160367	100	T T	T T	T T	T T	T T	T T	T T	T T	T T	T T	T T	A A	A A	T T	T T	T T	T T	T T	T T	A A	T T	T T	T T	T T	T T	T T	T T	T T	T T	T T	T T
4694985	TGCAGTACATGAGACGTGCTAGCGGTCTTTGTTGTATTGCACGATAGGGACCTAGATGATTGTTTTTTT	CTGCAGTACATGAGACGTGCTAGCGGTCTTTGTTGTATTGCACGATAGGGACCTAGATGATTGTTTTTTT	SL2.40ch06	35038876	1	1	1	0.956989	0.0430108	1	0	0	474.224	14	0.0823217	0.0823217	0.0823217	100	C C	T T	C C	C C	C C	C C	C C	C C	C C	C C	C C	C C	C C	C C	C C	C C	C C	C C	C C	C C	C C	C C	C C	T T	C C	C C	C C	C C	C C	C C	C C
4694986	TGCAGGCATAGCAGTAGTATTAGAAAAAAATTACTTGCTCTAAACAAGACAAGTATATTCAATAGGAAT	CTGCAGGCATAGCAGTAGTATTAGAAAAAAATTACTTGCTCTAAACAAGACAAGTATATTCAATAGGAAT	SL2.40ch10	61689565	1	0.978495	0.978495	0.935484	0.0537634	0.967742	0.0107527	0.0215054	200.649	29	0.0840478	0.103852	0.09395	100	A A	G G	A A	A A	A A	A A	A A	A A	A A	A A	A A	A A	A A	A A	A A	A A	A A	A A	A A	A A	A A	A A	A A	G G	A A	A A	A A	A A	A A	A A	A A
4694987	TGCAGCCATGACATTGGATGAAGATCTGGCATCGCATATAAAATGAAAGAAAGAGGTTGAGGTGGAAAC	CTGCAGCCATGACATTGGATGAAGATCTGGCATCGCATATAAAATGAAAGAAAGAGGTTGAGGTGGAAAC	SL2.40ch05	17112190	2	0.88172	0.88172	0.827957	0.0537634	0.88172	0	0.11828	165.866	6	0.114515	0.114515	0.114515	100	C C	C C	C C	C C	C C	C C	C C	C C	C C	C C	C C	C C	C C	C C	C C	C C	C C	C C	C C	C C	0 0	C C	C C	C C	C C	C C	C C	0 0	C C	0 0	C C
4694987	TGCAGCCATGACATTGGATGAAGATCTGGCATCGCATATAAAATGAAAGAAAGAGGTTGAGGTGGAAAC	CTGCAGCCATGACATTGGATGAAGATCTGGCATCGCATATAAAATGAAAGAAAGAGGTTGAGGTGGAAAC	SL2.40ch10	39297566	2	0.88172	0.88172	0.827957	0.0537634	0.88172	0	0.11828	165.866	6	0.114515	0.114515	0.114515	100	C C	C C	C C	C C	C C	C C	C C	C C	C C	C C	C C	C C	C C	C C	C C	C C	C C	C C	C C	C C	0 0	C C	C C	C C	C C	C C	C C	0 0	C C	0 0	C C
4694988	TGCAGTTGGTAGGTTGAATACCTATACCGTCAACCAAATGCAGTATAAGCTTTATCACAAGCTTACAGA	CTGCAGTTGGTAGGTTGAATACCTATACCGTCAACCAAATGCAGTATAAGCTTTATCACAAGCTTACAGA	SL2.40ch05	64124262	1	0.967742	0.967742	0.956989	0.0107527	0.967742	0	0.0322581	2592.71	47	0.0219753	0.0219753	0.0219753	100	A A	A A	A A	A A	A A	A A	0 0	A A	A A	A A	A A	A A	A A	A A	A A	A A	A A	A A	A A	A A	A A	A A	A A	A A	A A	A A	A A	A A	A A	A A	A A
4694989	TGCAGATAAAAGGATTGCTATGGATGGTGGTGGAAGTCCAGACAAAGTAATGGGTGTTGAAGAAGAAGC	CTGCAGATAAAAGGATTGCTATGGATGGTGGTGGAAGTCCAGACAAAGTAATGGGTGTTGAAGAAGAAGC	SL2.40ch10	61241208	1	1	1	0.935484	0.0645161	1	0	0	628.336	54	0.120708	0.120708	0.120708	100	T T	T T	T T	T T	T T	T T	T T	T T	T T	T T	T T	T T	T T	T T	T T	T T	T T	T T	T T	T T	T T	T T	T T	T T	T T	T T	T T	T T	T T	T T	T T
4694990	TGCAGAACACGGAAAAATTGGAACACACAGGAGCAAGAGAGGGGAACGGGATATTACAGATCGGAAGAG	CTGCAGAACACGGAAAAATTGGAACACACAGGAGCAAGAGAGGGGAACGGGATATTAC	SL2.40ch12	64703932	1	0.946237	0.946237	0.634409	0.333333	0.924731	0.0215054	0.0537634	4938.79	49	0.441891	0.456353	0.449122	98.4375	G G	G G	G G	G G	G A	G G	G G	G G	A A	G G	A A	A A	A A	G G	G G	G G	A A	A A	G G	A A	G G	A A	G G	G G	A A	G G	G G	A A	A A	G G	G G
4694990	TGCAGAACACGGAAAAATTGGAACACACAGGAGCAAGAGAGGGGAACGGGATATTACAGATCGGAAGAG	CTGCAGAACACGGAAAAATTGGAACACACAGGAGCAAGAGAGGGGAACGGGATATTAC	SL2.40ch12	64703932	1	0.688172	0.688172	0.634409	0.0537634	0.688172	0	0.311828	4938.79	46	0.144043	0.144043	0.144043	100	C C	C C	C C	C C	C C	C C	C C	C C	0 0	C C	0 0	0 0	0 0	C C	C C	C C	0 0	0 0	C C	0 0	C C	0 0	C C	C C	0 0	C C	C C	0 0	0 0	C C	C C
4694992	TGCAGAAAATTCTGAATAAGATTGCCACGAGGTTCATCACCGAGAACAAACTGAATAACCAGACTTCAA	CTGCAGAAAATTCTGAATAAGATTGCCACGAGGTTCATCACCGAGAACAAACTGAATAACCAGACTTCAA	SL2.40ch07	869777	1	0.956989	0.956989	0.935484	0.0215054	0.956989	0	0.0430108	323.987	27	0.0439339	0.0439339	0.0439339	100	C C	C C	C C	C C	C C	C C	C C	C C	C C	C C	C C	C C	C C	C C	C C	A A	C C	C C	C C	C C	C C	C C	A A	C C	C C	C C	C C	C C	C C	C C	0 0
4694993	TGCAGGGATAACTACACGCTCAAAAGCTAAAACAGCTCCAGATCAATGGACGATGATGCCTCTTCCTGC	CTGCAGGGATAACTACACGCTCAAAAGCTAAAACAGCTCCAGATCAATGGACGATGATGCCTCTTCCTGC	SL2.40ch05	4350695	1	0.892473	0.892473	0.698925	0.193548	0.892473	0	0.107527	123.582	50	0.339672	0.339672	0.339672	100	C C	C C	C C	C C	C C	C C	C C	C C	C C	T T	C C	C C	C C	T T	C C	C C	0 0	C C	C C	C C	C C	C C	C C	C C	C C	C C	C C	C C	C C	0 0	C C
4694994	TGCAGCTGAATTCCACTCTGTCCTTCACAATGTTGGTTTGTGCTCCACCTCTTTGTTGAAGCTTACAGA	CTGCAGCTGAATTCCACTCTGTCCTTCACAATGTTGGTTTGTGCTCCACCTCTTTGTTGAAGCTTACAGA	SL2.40ch01	82450760	1	1	1	0.946237	0.0537634	1	0	0	3066.61	55	0.101746	0.101746	0.101746	100	T T	T T	T T	T T	T T	T T	T T	T T	T T	T T	T T	T T	T T	T T	T T	T T	T T	T T	T T	T T	T T	T T	T T	T T	T T	T T	T T	T T	T T	T T	T T
4694995	TGCAGCCAATTGTTCATTGTAGCATTACTACAATAAGACAGGTCATTTGAATCTCACAAGTATTTCCAA	CTGCAGCCAATTGTTCATTGTAGCATTACTACAATAAGACAGGTCATTTGAATCTCACAAGTATTTCCAA	SL2.40ch10	42440261	1	1	1	0.967742	0.0430108	0.989247	0.0107527	0	1979.2	22	0.062435	0.0823217	0.0723783	100	C C	C C	C C	C C	C C	T T	T T	C C	C C	C C	C C	C C	C C	C C	C C	C C	C C	C C	C C	C C	C C	C C	C C	C C	C C	C C	C C	C C	C C	C C	C C
4694996	TGCAGTCCTCTTACAGTCATGCTTTTAGTATATCTTTTTCTTTTCCCTGTTGCCTCTTTTGATGTTCTT	CTGCAGTCCTCTTACAGTCATGCTTTTAGTATATCTTTTTCTTTTCCCTGTTGCCTCTTTTGATGTTCTT	SL2.40ch10	30367150	1	1	1	0.892473	0.150538	0.956989	0.0430108	0	728.693	36	0.19193	0.255752	0.223841	98.4375	T T	C C	T T	T T	T T	T T	T T	T T	T T	T T	T T	T T	T T	T T	T T	T C	T T	C C	T T	T T	T T	C C	T T	C C	C C	T C	T T	T T	T C	T T	T T
4694997	TGCAGTGTTAGTTGAAGGAGTAGTATTAGGATAGCTGAGTTGATTGCTTGTAAAAGCCATGTTACAGAT	CTGCAGTGTTAGTTGAAGGAGTAGTATTAGGATAGCTGAGTTGATTGCTTGTAAAAGCCATGTTAC	SL2.40ch10	63106110	2	0.989247	0.989247	0.903226	0.0860215	0.989247	0	0.0107527	2647.3	57	0.15879	0.15879	0.15879	100	C C	G G	C C	C C	C C	C C	C C	C C	C C	C C	C C	C C	C C	C C	C C	C C	0 0	C C	C C	C C	C C	C C	C C	G G	C C	C C	C C	C C	C C	C C	C C
4694997	TGCAGTGTTAGTTGAAGGAGTAGTATTAGGATAGCTGAGTTGATTGCTTGTAAAAGCCATGTTACAGAT	CTGCAGTGTTAGTTGAAGGAGTAGTATTAGGATAGCTGAGTTGATTGCTTGTAAAAGCCATGTTAC	SL2.40ch12	5676622	2	0.989247	0.989247	0.903226	0.0860215	0.989247	0	0.0107527	2647.3	57	0.15879	0.15879	0.15879	100	C C	G G	C C	C C	C C	C C	C C	C C	C C	C C	C C	C C	C C	C C	C C	C C	0 0	C C	C C	C C	C C	C C	C C	G G	C C	C C	C C	C C	C C	C C	C C
4694998	TGCAGATTTTCTTCAATGCTTGTCAGACTCAATCTATGCAACTAAATCAACGTCTGTATAAAGTTATCG	CTGCAGATTTTCTTCAATGCTTGTCAGACTCAATCTATGCAACTAAATCAACGTCTGTATAAAGTTATCG	SL2.40ch04	37430447	1	0.645161	0.645161	0.591398	0.0537634	0.645161	0	0.354839	210.818	55	0.152778	0.152778	0.152778	100	G G	0 0	G G	0 0	G G	G G	G G	0 0	G G	G G	0 0	G G	G G	G G	G G	G G	G G	0 0	G G	0 0	0 0	G G	G G	G G	G G	0 0	0 0	G G	0 0	G G	G G
4694999	TGCAGTTCAAAACGGAAAATCCATCTCCTTTGGATATCACAACCAAAACAAGAACCGCCCGAGTGAACT	CTGCAGTTCAAAACGGAAAATCCATCTCCTTTGGATATCACAACCAAAACAAGAACCGCCCGAGTGAACT	SL2.40ch07	63866977	1	1	1	0.731183	0.268817	1	0	0	980.66	12	0.393109	0.393109	0.393109	100	T T	C C	C C	C C	C C	T T	T T	T T	C C	C C	C C	C C	C C	C C	T T	C C	C C	C C	C C	C C	C C	C C	C C	C C	C C	T T	T T	C C	C C	T T	C C
4695000	TGCAGGCTTGAAAATGTGAATGTATGGAAAGTAAGTAGCCAAGCAAAAATAATTGGGACAATAATAACA	CTGCAGGCTTGAAAATGTGAATGTATGGAAAGTAAGTAGCCAAGCAAAAATAATTGGGACAATAATAACA	SL2.40ch04	3819946	1	0.946237	0.946237	0.924731	0.0215054	0.946237	0	0.0537634	236.482	30	0.0444215	0.0444215	0.0444215	100	G G	G G	G G	G G	G G	G G	G G	G G	G G	A A	G G	G G	G G	G G	G G	G G	G G	G G	G G	G G	G G	G G	G G	G G	G G	G G	G G	G G	G G	G G	G G
4695001	TGCAGCCTTTTCTCCTTGGAGACGTAAGATCATCGATAACGCTTCACTAGCTGCACTGGAGGAGGCTTC	CTGCAGCCTTTTCTCCTTGGAGACGTAAGATCATCGATAACGCTTCACTAGCTGCACTGGAGGAGGCTTC	SL2.40ch07	748809	1	0.946237	0.946237	0.870968	0.0752688	0.946237	0	0.0537634	390.877	33	0.146436	0.146436	0.146436	100	C C	C C	C C	C C	C C	T T	C C	C C	C C	T T	C C	C C	C C	C C	C C	C C	C C	C C	C C	C C	C C	C C	C C	C C	C C	C C	C C	C C	C C	C C	C C
4695001	TGCAGCCTTTTCTCCTTGGAGACGTAAGATCATCGATAACGCTTCACTAGCTGCACTGGAGGAGGCTTC	CTGCAGCCTTTTCTCCTTGGAGACGTAAGATCATCGATAACGCTTCACTAGCTGCACTGGAGGAGGCTTC	SL2.40ch07	748809	1	0.924731	0.924731	0.870968	0.0537634	0.924731	0	0.0752688	390.877	6	0.109519	0.109519	0.109519	100	C C	C C	C C	C C	C C	0 0	C C	C C	C C	0 0	C C	C C	C C	C C	C C	C C	C C	C C	C C	C C	C C	C C	C C	C C	C C	C C	C C	C C	C C	C C	C C
4695003	TGCAGTGTACGGTCATATACACTGGTTTAGTAATTCTTCAGGTTCTTTGTTAGCTCAAGAAAGGTTTTA	CTGCAGTGTACGGTCATATACACTGGTTTAGTAATTCTTCAGGTTCTTTGTTAGCTCAAGAAAGGTTTTA	SL2.40ch11	9333918	1	1	1	0.989247	0.0107527	1	0	0	539.913	11	0.0212741	0.0212741	0.0212741	100	G G	G G	G G	G G	G G	G G	A A	G G	G G	G G	G G	G G	G G	G G	G G	G G	G G	G G	G G	G G	G G	G G	G G	G G	G G	G G	G G	G G	G G	G G	G G
4695004	TGCAGTACACCAATCCAATAAAATACATAAACATTGTGTTTTCAGTTCCTTTACCCTGCATTACAGATC	CTGCAGTACACCAATCCAATAAAATACATAAACATTGTGTTTTCAGTTCCTTTACCCTGCATTAC	SL2.40ch06	41577017	1	1	1	0.88172	0.11828	1	0	0	1679.9	52	0.208579	0.208579	0.208579	100	A A	A A	C C	C C	A A	A A	A A	A A	A A	A A	A A	A A	A A	A A	A A	A A	A A	A A	A A	A A	A A	A A	A A	A A	A A	A A	A A	A A	A A	A A	A A
4695005	TGCAGGAGCAGTGAACCAGCTTCAACCACTGATTGCTGCTGCTATGTCCCAGGCTGGCGCGGTCAAATA	CTGCAGGAGCAGTGAACCAGCTTCAACCACTGATTGCTGCTGCTATGTCCCAGGCTGGCGCGGTCAAATA	SL2.40ch01	70769710	1	1	1	0.946237	0.0537634	1	0	0	636.093	55	0.101746	0.101746	0.101746	100	G G	G G	G G	G G	G G	G G	G G	G G	G G	G G	G G	G G	G G	G G	G G	G G	G G	G G	G G	G G	G G	G G	G G	G G	G G	G G	G G	G G	G G	G G	G G
4695006	TGCAGAACTTATCATTGAAAAAATATAAATACATTTTGAGTTTTATCTTACAGATCGGAAGAGCGGTTC	CTGCAGAACTTATCATTGAAAAAATATAAATACATTTTGAGTTTTATCTTAC	SL2.40ch08	15655502	1	0.774194	0.774194	0.731183	0.0430108	0.774194	0	0.225806	134.561	27	0.104938	0.104938	0.104938	100	A A	A A	A A	A A	A A	A A	A A	A A	A A	A A	0 0	A A	A A	A A	A A	A A	0 0	0 0	A A	A A	A A	A A	A A	0 0	A A	A A	A A	A A	A A	A A	0 0
4695007	TGCAGGTCTATCTAATACCATAATGAGTACAAGATTGGCTGTGTTCAACCCATCACTGCATCTTTTTAT	CTGCAGGTCTATCTAATACCATAATGAGTACAAGATTGGCTGTGTTCAACCCATCACTGCATCTTTTTAT	SL2.40ch01	69956441	1	0.946237	0.946237	0.913978	0.0322581	0.946237	0	0.0537634	1485.12	29	0.0658574	0.0658574	0.0658574	100	C C	C C	C C	C C	0 0	C C	C C	C C	C C	C C	C C	C C	A A	C C	C C	C C	C C	0 0	C C	A A	C C	C C	C C	C C	C C	C C	C C	C C	C C	C C	C C
4695008	TGCAGGATGTCGTAGAATTCCATCTTTTTTGCGCTCGTCGTGATGCCATCGCATTTCATTATAAGTTTT	CTGCAGGATGTCGTAGAATTCCATCTTTTTTGCGCTCGTCGTGATGCCATCGCATTTCATTATAAGTTTT	SL2.40ch10	10912396	1	0.956989	0.956989	0.860215	0.107527	0.946237	0.0107527	0.0430108	1532.82	8	0.181795	0.19947	0.190633	100	G G	G G	G G	G G	G G	G G	G G	G G	G G	G G	G G	G G	G G	G G	A A	G G	G G	G G	G G	G G	G G	G G	G G	G G	G G	A A	G G	G G	G G	A A	A A
4695009	TGCAGGTTAATCGACTTGCAATTATTACAATTTTATCCTTTTCTTACAGATCGGAAGAGCGGTTCAGCA	CTGCAGGTTAATCGACTTGCAATTATTACAATTTTATCCTTTTCTTAC	SL2.40ch06	31037242	1	0.978495	0.978495	0.924731	0.0537634	0.978495	0	0.0215054	470.782	23	0.103852	0.103852	0.103852	100	A A	A A	A A	A A	A A	0 0	A A	G G	A A	A A	A A	A A	A A	A A	A A	A A	A A	A A	A A	A A	A A	A A	A A	A A	A A	A A	A A	A A	A A	A A	A A
4695010	TGCAGTAGCTGAAAATTTGTAAATTTATTCAACATCACCCATAAAAATAAAAACAAAGATATAGCAGAT	CTGCAGTAGCTGAAAATTTGTAAATTTATTCAACATCACCCATAAAAATAAAAACAAAGATATAGCAGAT	SL2.40ch03	60851290	1	1	1	0.935484	0.0645161	1	0	0	527.797	32	0.120708	0.120708	0.120708	100	C C	C C	C C	C C	C C	C C	C C	C C	C C	C C	C C	C C	C C	C C	C C	C C	C C	C C	C C	C C	C C	C C	C C	C C	C C	C C	C C	C C	C C	C C	C C
4695011	TGCAGCACCATATGCAACAAAGCCTCATTAGGAAAGTACTGTTATCCTCTAGGCATCATAATCAAACGG	CTGCAGCACCATATGCAACAAAGCCTCATTAGGAAAGTACTGTTATCCTCTAGGCATCATAATCAAACGG	SL2.40ch08	42120517	2	0.752688	0.752688	0.72043	0.0322581	0.752688	0	0.247312	276.829	40	0.0820408	0.0820408	0.0820408	100	A A	G G	G G	0 0	G G	G G	G G	G G	G G	G G	G G	G G	G G	G G	G G	G G	0 0	G G	G G	G G	G G	G G	G G	G G	G G	0 0	A A	G G	G G	G G	G G
4695011	TGCAGCACCATATGCAACAAAGCCTCATTAGGAAAGTACTGTTATCCTCTAGGCATCATAATCAAACGG	CTGCAGCACCATATGCAACAAAGCCTCATTAGGAAAGTACTGTTATCCTCTAGGCATCATAATCAAACGG	SL2.40ch10	43508775	2	0.752688	0.752688	0.72043	0.0322581	0.752688	0	0.247312	276.829	40	0.0820408	0.0820408	0.0820408	100	A A	G G	G G	0 0	G G	G G	G G	G G	G G	G G	G G	G G	G G	G G	G G	G G	0 0	G G	G G	G G	G G	G G	G G	G G	G G	0 0	A A	G G	G G	G G	G G
4695012	TGCAGAACTTATAATTTTAGATTCTTCAAAACGTCGTGTAGTAAGAACATTCCCAATGTCATACCTAGA	CTGCAGAACTTATAATTTTAGATTCTTCAAAACGTCGTGTAGTAAGAACATTCCCAATGTCATACCTAGA	SL2.40ch01	2612803	1	0.989247	0.989247	0.903226	0.0860215	0.989247	0	0.0107527	806.082	53	0.15879	0.15879	0.15879	100	C C	C C	C C	C C	C C	C C	G G	C C	C C	C C	C C	C C	C C	C C	C C	C C	C C	C C	G G	C C	C C	C C	C C	C C	C C	C C	C C	C C	C C	C C	C C
4695014	TGCAGTGGCGAGAGTTGCCGTCGCCATCAGTTTCCGAAACCTAGTTTTTACAGATCGGAAGAGCGGTTC	CTGCAGTGGCGAGAGTTGCCGTCGCCATCAGTTTCCGAAACCTAGTTTTTAC	SL2.40ch03	64212192	1	1	1	0.946237	0.0752688	0.978495	0.0215054	0	3735.47	35	0.101746	0.139207	0.120476	100	G G	G G	A A	A A	G G	G G	G G	G G	G G	G G	G G	G G	G G	G G	G G	G G	G G	G G	G G	G G	G G	G G	G G	G G	G G	G G	G G	G G	G G	G G	G G
4695015	TGCAGTTTGGTTCGACAAACAGAGGTGTTCCTGTAAAAGTCTCCAACCAGCTTTTTTGTAAGTTATAAA	CTGCAGTTTGGTTCGACAAACAGAGGTGTTCCTGTAAAAGTCTCCAACCAGCTTTTTTGTAAGTTATAAA	SL2.40ch11	3061133	1	0.989247	0.989247	0.935484	0.0537634	0.989247	0	0.0107527	334.073	61	0.102788	0.102788	0.102788	100	G G	G G	G G	G G	G G	G G	G G	G G	G G	G G	G G	G G	G G	G G	G G	G G	G G	G G	G G	G G	G G	G G	G G	G G	G G	G G	G G	G G	G G	G G	G G
4695016	TGCAGCATCTTGAACATCAGTCGGAATCGTAAAGCCTTCCGTCTCTAGTCTTTCGACCAACAAAGGTGG	CTGCAGCATCTTGAACATCAGTCGGAATCGTAAAGCCTTCCGTCTCTAGTCTTTCGACCAACAAAGGTGG	SL2.40ch08	60991627	1	1	1	0.0752688	0.924731	1	0	0	278.501	7	0.139207	0.139207	0.139207	100	G G	G G	G G	G G	G G	G G	G G	G G	G G	G G	G G	G G	G G	G G	G G	G G	T T	G G	G G	G G	G G	G G	G G	G G	G G	G G	G G	T T	G G	G G	G G
4695017	TGCAGGCCACAAGGAAACCATTGTGTTTTTTTTTCCAAAGATCAAAACATTTGGTTTTTATATGTAACC	CTGCAGGCCACAAGGAAACCATTGTGTTTTTTTTTCCAAAGATCAAAACATTTGGTTTTTATATGTAACC	SL2.40ch01	77852072	1	0.989247	0.989247	0.913978	0.0752688	0.989247	0	0.0107527	411.638	7	0.140595	0.140595	0.140595	100	C C	C C	C C	C C	C C	C C	C C	C C	C C	C C	C C	C C	C C	C C	T T	C C	C C	C C	C C	C C	C C	C C	C C	C C	C C	T T	C C	C C	C C	T T	C C
4695018	TGCAGAGTCGTTACAAGTGGAAAGTATGCTTGGGCCACTCCCAAAGACAAATTACTCTGCAAATCATAT	CTGCAGAGTCGTTACAAGTGGAAAGTATGCTTGGGCCACTCCCAAAGACAAATTACTCTGCAAATCATAT	SL2.40ch03	48063189	1	0.935484	0.935484	0.806452	0.129032	0.935484	0	0.0645161	211.258	48	0.237812	0.237812	0.237812	100	A A	A A	A A	A A	A A	A A	G G	A A	A A	A A	A A	A A	A A	A A	A A	A A	A A	A A	A A	A A	A A	A A	A A	A A	A A	A A	A A	A A	A A	A A	A A
4695019	TGCAGTTTGAATCAATAGACCAAGATGACGGGCCGTTTGTTGACCTACTGGCTCTCTTTTGGTCTCGTT	CTGCAGTTTGAATCAATAGACCAAGATGACGGGCCGTTTGTTGACCTACTGGCTCTCTTTTGGTCTCGTT	SL2.40ch10	54961457	1	0.967742	0.967742	0.913978	0.0537634	0.967742	0	0.0322581	401.052	29	0.104938	0.104938	0.104938	100	G G	G G	G G	G G	G G	G G	G G	G G	G G	G G	G G	G G	G G	G G	G G	G G	G G	G G	G G	G G	G G	G G	G G	G G	G G	G G	G G	G G	G G	G G	G G
4695020	TGCAGGCTGCTTTCCCCTTTTCCCATTAGCCAAAAATTTACAGATCGGAAGAGCGGTTCAGCAGGAATG	CTGCAGGCTGCTTTCCCCTTTTCCCATTAGCCAAAAATTTAC	SL2.40ch12	13217965	1	0.516129	0.516129	0.44086	0.0752688	0.516129	0	0.483871	250.607	8	0.249132	0.249132	0.249132	100	G G	0 0	G G	G G	0 0	A A	A A	G G	G G	G G	G G	0 0	G G	0 0	G G	G G	0 0	0 0	G G	0 0	0 0	0 0	0 0	0 0	0 0	G G	G G	0 0	G G	G G	0 0
4695021	TGCAGCAGACTCAGAAGTACCTGTTTGCAAAAGAAGGAATTATCTCTTCAAGAGCATGGAGCATAATGG	CTGCAGCAGACTCAGAAGTACCTGTTTGCAAAAGAAGGAATTATCTCTTCAAGAGCATGGAGCATAATGG	SL2.40ch06	41462272	1	0.946237	0.946237	0.892473	0.0537634	0.946237	0	0.0537634	166.152	11	0.10718	0.10718	0.10718	100	C C	C C	C C	C C	C C	C C	C C	C C	C C	C C	C C	C C	C C	C C	C C	C C	C C	C C	C C	0 0	0 0	C C	0 0	C C	C C	C C	C C	T T	0 0	T T	C C
4695022	TGCAGATTTCTGCTGCCCAAGTAAGACTTCCTCCGCCAAAGTAATTTTATATTCCTAATCTTGTTTACA	CTGCAGATTTCTGCTGCCCAAGTAAGACTTCCTCCGCCAAAGTAATTTTATATTCCTAATCTTGTTTACA	SL2.40ch11	2455845	1	1	1	0.935484	0.107527	0.956989	0.0430108	0	1800.65	44	0.120708	0.19193	0.156319	98.4375	T T	T T	T T	T T	T T	T T	T T	T T	T C	T T	T T	T T	T T	T T	T T	T T	T T	T T	T T	T T	T T	T T	T T	T T	T T	T T	T C	T T	T T	T T	T T
4695023	TGCAGATGATATCATAAAGCAGAGTGTAAGCTTATTCCACAAGGCTTCTAGAGCAAGAACTGTGTATAA	CTGCAGATGATATCATAAAGCAGAGTGTAAGCTTATTCCACAAGGCTTCTAGAGCAAGAACTGTGTATAA	SL2.40ch01	75254272	1	1	1	0.978495	0.0215054	1	0	0	411.918	64	0.0420858	0.0420858	0.0420858	100	T T	T T	T T	T T	T T	T T	T T	T T	A A	T T	T T	T T	T T	T T	T T	T T	T T	T T	T T	T T	T T	T T	T T	T T	T T	T T	T T	T T	T T	T T	T T
4695025	TGCAGTCACAGGCACAACAAACACCTGACAGCATTCAACATTGAGTAAAAGGATTATACCGTAGGAAGA	CTGCAGTCACAGGCACAACAAACACCTGACAGCATTCAACATTGAGTAAAAGGATTATACCGTAGGAAGA	SL2.40ch09	56983822	1	0.989247	0.989247	0.827957	0.172043	0.978495	0.0107527	0.0107527	3277.83	6	0.272921	0.287335	0.280128	100	C C	T T	C C	C C	C C	C C	C C	C C	C C	C C	C C	T T	C C	C C	C C	C C	C C	T T	C C	C C	C C	C C	C C	T T	C C	C C	C C	T T	C C	C C	C C
4695026	TGCAGTAGCACATAGAAGATCATCTGCACTGAACATCATACCTCCACCAAAATGGACAAGTTTTCCTCC	CTGCAGTAGCACATAGAAGATCATCTGCACTGAACATCATACCTCCACCAAAATGGACAAGTTTTCCTCC	SL2.40ch05	61752773	1	0.978495	0.978495	0.806452	0.172043	0.978495	0	0.0215054	244.433	66	0.28982	0.28982	0.28982	100	T T	C C	T T	T T	T T	T T	T T	T T	T T	T T	T T	C C	T T	T T	T T	T T	T T	0 0	T T	T T	T T	C C	T T	C C	C C	T T	T T	T T	T T	T T	T T
4695027	TGCAGCAGGCTCTGTGTAAAAGTGAAATCCACAAAGGACAGCCTAGATTTATACACGAATACGACAGCT	CTGCAGCAGGCTCTGTGTAAAAGTGAAATCCACAAAGGACAGCCTAGATTTATACACGAATACGACAGCT	SL2.40ch01	2430252	1	1	1	0.83871	0.16129	1	0	0	746.373	40	0.270552	0.270552	0.270552	100	A A	G G	G G	G G	G G	G G	A A	A A	G G	G G	G G	G G	G G	G G	G G	G G	G G	G G	A A	G G	G G	G G	G G	G G	G G	G G	A A	G G	G G	G G	G G
4695028	TGCAGTTCGACATGTATCGGCTTTCAAACCCCAATTTTTATCTCTACCAATTTTTAGTTTTACAGATCG	CTGCAGTTCGACATGTATCGGCTTTCAAACCCCAATTTTTATCTCTACCAATTTTTAGTTTTAC	SL2.40ch06	33658124	1	1	1	0.989247	0.0107527	1	0	0	3634.19	31	0.0212741	0.0212741	0.0212741	100	C C	C C	C C	C C	C C	C C	C C	C C	C C	C C	A A	C C	C C	C C	C C	C C	C C	C C	C C	C C	C C	C C	C C	C C	C C	C C	C C	C C	C C	C C	C C
4695029	TGCAGAGAAGAAAGATCATAGTATCAAGTATAAATATTTTACAGATCGGAAGAGCGGTTCAGCAGGAAT	CTGCAGAGAAGAAAGATCATAGTATCAAGTATAAATATTTTAC	SL2.40ch04	42834903	1	1	1	0.989247	0.0322581	0.978495	0.0215054	0	4273.76	22	0.0212741	0.062435	0.0418545	100	G G	A A	A A	A A	A A	A A	A A	A A	A A	A A	A A	A A	A A	A A	A A	A A	A A	A A	A A	A A	A G	A A	A A	A A	A A	A A	A A	A A	A A	A A	A A
4695030	TGCAGGGAGGCCCATCATTGTACAACGACTACTCCTTAGTTCGAGAGAAGTTGGGATTGGTTATATGAA	CTGCAGGGAGGCCCATCATTGTACAACGACTACTCCTTAGTTCGAGAGAAGTTGGGATTGGTTATATGAA	SL2.40ch01	3631107	1	1	1	0.946237	0.0537634	1	0	0	877.232	30	0.101746	0.101746	0.101746	100	A A	A A	A A	A A	A A	A A	A A	A A	A A	A A	A A	A A	A A	A A	A A	A A	A A	A A	A A	A A	A A	A A	A A	A A	A A	A A	A A	A A	A A	A A	A A
4695031	TGCAGAGACTTTTTTAGTTTATCTTCTGTTGAAAATTGTTATGTGCACTGGCGATTTACAGATCGGAAG	CTGCAGAGACTTTTTTAGTTTATCTTCTGTTGAAAATTGTTATGTGCACTGGCGATTTAC	SL2.40ch01	86647023	1	1	1	0.967742	0.0430108	0.989247	0.0107527	0	2710.28	16	0.062435	0.0823217	0.0723783	100	G G	G G	C C	C C	G G	G G	G G	G G	G G	G G	G G	G G	G G	G G	G G	G G	G G	G G	G G	G G	G G	G G	G G	G G	G G	G G	G G	G G	G G	G G	G G
4695032	TGCAGGGCTCATTCGGAGGTATGCTCCCAATAGGATTTTCTCCATAGGCTCAAACCCAAGACCTCTTGT	CTGCAGGGCTCATTCGGAGGTATGCTCCCAATAGGATTTTCTCCATAGGCTCAAACCCAAGACCTCTTGT	SL2.40ch06	33818891	1	0.989247	0.989247	0.731183	0.268817	0.978495	0.0107527	0.0107527	638.174	54	0.385633	0.395794	0.390714	98.4375	A A	C C	C C	C C	C C	C C	A A	A A	C C	C A	C C	C C	C C	A A	C C	C C	C C	C C	A A	C C	C C	C C	C C	C C	C C	C C	A A	C C	C C	C C	C C
4695033	TGCAGGTTTCGGGGAACATTGTTTTCCAGTGATCAAAGTGACGTTGCAAAGGAAATCAGCCACGAGTTT	CTGCAGGTTTCGGGGAACATTGTTTTCCAGTGATCAAAGTGACGTTGCAAAGGAAATCAGCCACGAGTTT	SL2.40ch01	80136324	1	0.88172	0.88172	0.817204	0.0645161	0.88172	0	0.11828	112.036	62	0.135634	0.135634	0.135634	100	C C	C C	C C	C C	C C	C C	C C	C C	C C	C C	C C	C C	C C	C C	C C	C C	T T	C C	C C	C C	C C	C C	C C	C C	0 0	C C	0 0	T T	T T	C C	C C
4695034	TGCAGAGCTATAATGAGTGACTGTTACATCAACCAAACTGTTCCTTCTTTTTATTCTCTCTTTCAACAA	CTGCAGAGCTATAATGAGTGACTGTTACATCAACCAAACTGTTCCTTCTTTTTATTCTCTCTTTCAACAA	SL2.40ch06	42255623	1	1	1	0.709677	0.290323	1	0	0	1203.13	46	0.412071	0.412071	0.412071	100	C C	T T	C C	C C	C C	C C	C C	C C	T T	C C	C C	T T	C C	C C	C C	C C	T T	T T	C C	C C	C C	T T	C C	T T	T T	C C	C C	T T	T T	C C	C C
4695036	TGCAGATTACTTTATTGCTAAAAAATTGTTGCCTATAGGTTTTGCCCCCTTCTATTTTATATTATGTTT	CTGCAGATTACTTTATTGCTAAAAAATTGTTGCCTATAGGTTTTGCCCCCTTCTATTTTATATTATGTTT	SL2.40ch03	49206264	1	0.956989	0.956989	0.83871	0.11828	0.956989	0	0.0430108	824.914	51	0.216639	0.216639	0.216639	100	C C	C C	T T	C C	C C	C C	C C	C C	C C	C C	C C	T T	C C	C C	C C	C C	C C	C C	C C	C C	C C	C C	C C	C C	C C	C C	C C	C C	C C	C C	C C
4695037	TGCAGTAATTGTTAAAAATATCACCATTTCTTTCAAATGCCATTACAGATCGGAAGAGCGGTTCAGCAG	CTGCAGTAATTGTTAAAAATATCACCATTTCTTTCAAATGCCATTAC	0	0	0	0.989247	0.989247	0.935484	0.0645161	0.978495	0.0107527	0.0107527	525.645	25	0.102788	0.121928	0.112358	100	A A	A A	A A	A A	A A	A A	A A	A A	A A	A A	A A	A A	A A	A A	A A	A A	A A	A A	A A	A A	A A	A A	A A	A A	A A	A A	A A	A A	A A	0 0	A A
4695038	TGCAGCTATATGGATTTGATGGTATCCTGGAGCTTGTCAAGCTCATTATTGTGGAGATATTATATACAG	CTGCAGCTATATGGATTTGATGGTATCCTGGAGCTTGTCAAGCTCATTATTGTGGAGATATTATATACAG	SL2.40ch05	60763243	1	0.989247	0.989247	0.967742	0.0215054	0.989247	0	0.0107527	629.249	6	0.0425331	0.0425331	0.0425331	100	T T	T T	T T	T T	T T	T T	T T	T T	T T	T T	T T	T T	T T	T T	T T	A A	T T	T T	T T	T T	T T	T T	A A	T T	T T	T T	T T	T T	T T	T T	T T
4695039	TGCAGCGGGATTGGTGTTGCGGTAGTGAGATGGGCAACGCTGTAGTGGGATGGCGGCTTTTTACAGATC	CTGCAGCGGGATTGGTGTTGCGGTAGTGAGATGGGCAACGCTGTAGTGGGATGGCGGCTTTTTAC	SL2.40ch08	24154204	1	0.892473	0.892473	0.333333	0.569892	0.88172	0.0107527	0.107527	364.839	30	0.467992	0.461605	0.464799	100	T T	C C	T T	T T	C C	C C	C C	T T	C C	T T	C C	C C	C C	T T	C C	C C	C C	0 0	T T	C C	C C	C C	C C	C C	C C	C C	T T	C C	C C	C C	C C
4695040	TGCAGAATAAAAACTTTTCAAGACATTTTATAACGACGTAGTATTTTACAGATCGGAAGAGCGGTTCAG	CTGCAGAATAAAAACTTTTCAAGACATTTTATAACGACGTAGTATTTTAC	SL2.40ch09	35824196	1	0.88172	0.88172	0.827957	0.0537634	0.88172	0	0.11828	250.845	37	0.114515	0.114515	0.114515	100	G G	0 0	G G	G G	G G	G G	G G	G G	0 0	G G	G G	G G	G G	G G	G G	G G	G G	0 0	G G	G G	G G	G G	G G	G G	G G	G G	G G	G G	G G	0 0	G G
4695041	TGCAGGCATTGAGGACCGGATGCAAACGTCTCTCAATTCTTTACATCACCAGAAGCTCTCAGATCAGTG	CTGCAGGCATTGAGGACCGGATGCAAACGTCTCTCAATTCTTTACATCACCAGAAGCTCTCAGATCAGTG	SL2.40ch06	1682117	1	1	1	0.978495	0.0430108	0.978495	0.0215054	0	3081.62	26	0.0420858	0.0823217	0.0622037	100	C C	C C	C C	C C	C C	C C	C C	C C	C C	C C	C C	C C	T T	C C	C C	C C	C C	C T	C C	T T	C C	C C	C C	C C	C C	C C	C C	C C	C C	C C	C C
4695042	TGCAGGTTGACGCTGTACGTTCAGCCCTGAATGCGTGGGGATTTACAGATCGGAAGAGCGGTTCAGCAG	CTGCAGGTTGACGCTGTACGTTCAGCCCTGAATGCGTGGGGATTTAC	SL2.40ch01	88239267	1	1	1	0.946237	0.0860215	0.967742	0.0322581	0	3771.42	5	0.101746	0.157244	0.129495	98.4375	G G	G G	G G	G G	G G	G G	G G	G G	A A	G G	A A	G G	G G	G G	G G	G A	A A	G G	G G	G G	G G	G G	G G	G G	G G	G G	G G	G G	G G	G G	G G
4695043	TGCAGGTGGTGGTCATAGATGGGTAGCTCAGGCATCGAAGGAAAATTACAGATCGGAAGAGCGGTTCAG	CTGCAGGTGGTGGTCATAGATGGGTAGCTCAGGCATCGAAGGAAAATTAC	SL2.40ch04	35341144	1	0.870968	0.870968	0.817204	0.0537634	0.870968	0	0.129032	191.013	30	0.115836	0.115836	0.115836	100	G G	G G	G G	G G	G G	G G	0 0	G G	G G	G G	G G	G G	G G	G G	G G	G G	0 0	G G	G G	G G	G G	G G	G G	G G	G G	G G	0 0	G G	G G	G G	G G
4695044	TGCAGGATAAGCGGAAGAAAATGTAAGGTCGCGCATTAGCACTTCTGTAAGAAAAGGGATGTGCTAAGA	CTGCAGGATAAGCGGAAGAAAATGTAAGGTCGCGCATTAGCACTTCTGTAAGAAAAGGGATGTGCTAAGA	SL2.40ch06	2831672	1	0.731183	0.731183	0.688172	0.0430108	0.731183	0	0.268817	453.563	31	0.110727	0.110727	0.110727	100	C C	0 0	0 0	C C	C C	C C	C C	0 0	C C	C C	C C	C C	C C	C C	C C	C C	C C	C C	C C	C C	C C	C C	C C	C C	C C	C C	C C	C C	C C	C C	C C
4695045	TGCAGTAAGCGAACACAATTACCTTTTGTTCTTGCTGATGCTTACAGATCGGAAGAGCGGTTCAGCAGG	CTGCAGTAAGCGAACACAATTACCTTTTGTTCTTGCTGATGCTTAC	SL2.40ch04	4826632	1	1	1	0.946237	0.0752688	0.978495	0.0215054	0	1877.01	5	0.101746	0.139207	0.120476	98.4375	T T	T T	T C	C C	T T	T T	T T	T T	T T	T T	T T	T T	T T	T T	T T	T T	T T	T T	T T	T T	T T	T T	T T	T T	T T	T T	T T	T T	T T	T T	T T
4695047	TGCAGGTTGGAAGTTGAAGGAGGAATACTTGCCAACTGGTTGGTTGTGTCTGGTATAAGATCTCTTGAA	CTGCAGGTTGGAAGTTGAAGGAGGAATACTTGCCAACTGGTTGGTTGTGTCTGGTATAAGATCTCTTGAA	SL2.40ch13	10345304	1	1	1	0.946237	0.0645161	0.989247	0.0107527	0	3645.51	57	0.101746	0.120708	0.111227	98.4375	A A	A A	A A	A T	A A	A A	A A	A A	A A	A A	A A	A A	A A	A A	A A	A A	A A	A A	A A	A A	A A	A A	A A	A A	A A	A A	A A	A A	A A	A A	A A
4695048	TGCAGTTTTTCCGTCTCTTCCTTTTATCTAATAGTTTCAGAAGCGTATAAGGTTTACAGATCGGAAGAG	CTGCAGTTTTTCCGTCTCTTCCTTTTATCTAATAGTTTCAGAAGCGTATAAGGTTTAC	SL2.40ch10	22792917	1	0.72043	0.72043	0.591398	0.139785	0.709677	0.0107527	0.27957	1158.4	28	0.294052	0.312765	0.303408	100	T T	T T	C C	0 0	T T	0 0	C C	C C	T T	T T	T T	T T	T T	T T	T T	T T	T T	T T	0 0	T T	T T	T C	T T	T T	T T	T T	C C	T T	T T	T T	0 0
4695049	TGCAGCGGTAACAATCGGTGGCTTAGGAGGTACGACATGTTGCAATAGAGCACCTGTTTTTCCGCCATT	CTGCAGCGGTAACAATCGGTGGCTTAGGAGGTACGACATGTTGCAATAGAGCACCTGTTTTTCCGCCATT	SL2.40ch02	37442870	1	0.946237	0.946237	0.88172	0.0645161	0.946237	0	0.0537634	354.63	41	0.127066	0.127066	0.127066	100	G G	G G	G G	G G	G G	G G	G G	G G	G G	G G	G G	G G	G G	G G	T T	G G	G G	G G	G G	G G	G G	G G	G G	G G	G G	T T	G G	G G	G G	T T	G G
4695049	TGCAGCGGTAACAATCGGTGGCTTAGGAGGTACGACATGTTGCAATAGAGCACCTGTTTTTCCGCCATT	CTGCAGCGGTAACAATCGGTGGCTTAGGAGGTACGACATGTTGCAATAGAGCACCTGTTTTTCCGCCATT	SL2.40ch02	37442870	1	0.935484	0.935484	0.88172	0.0537634	0.935484	0	0.0645161	354.63	63	0.108337	0.108337	0.108337	100	G G	G G	G G	G G	G G	G G	G G	G G	G G	G G	G G	G G	G G	G G	0 0	G G	G G	G G	G G	G G	G G	G G	G G	G G	G G	0 0	G G	G G	G G	0 0	G G
4695051	TGCAGTTGTTTTTCAAAATTGTGTCATCTACGTCCGAAGACCCTTAGTAGGTCAAGTCAATGTGATCAC	CTGCAGTTGTTTTTCAAAATTGTGTCATCTACGTCCGAAGACCCTTAGTAGGTCAAGTCAATGTGATCAC	SL2.40ch06	20862408	1	1	1	0.967742	0.0322581	1	0	0	403.463	27	0.062435	0.062435	0.062435	100	C C	C C	C C	C C	C C	C C	C C	T T	C C	C C	C C	C C	C C	C C	C C	C C	C C	C C	C C	C C	C C	C C	C C	C C	C C	C C	C C	C C	C C	C C	C C
4695052	TGCAGAGACAGGTTTGAAACAAAAATTCAAAGGCTATCCATGGCATTCTTACAGATCGGAAGAGCGGTT	CTGCAGAGACAGGTTTGAAACAAAAATTCAAAGGCTATCCATGGCATTCTTAC	SL2.40ch07	52745734	1	1	1	0.784946	0.268817	0.946237	0.0537634	0	2609.24	43	0.337611	0.393109	0.36536	96.875	C C	T T	C C	C C	T T	C T	C C	C C	T T	C C	T T	C T	C C	C C	C C	C C	T T	T T	C C	C C	C C	T T	C C	T T	T T	C C	C C	C C	C C	C C	C C
4695053	TGCAGAATGGGAAAAAAAATAAAAGAAAAGCTAATAGTACTGAAGGAATTACAGATCGGAAGAGCGGTT	CTGCAGAATGGGAAAAAAAATAAAAGAAAAGCTAATAGTACTGAAGGAATTAC	0	0	0	1	1	0.946237	0.0537634	1	0	0	2044.83	24	0.101746	0.101746	0.101746	100	G G	G G	G G	G G	G G	G G	G G	G G	G G	G G	G G	G G	G G	G G	G G	G G	G G	G G	G G	G G	G G	G G	G G	G G	G G	G G	G G	G G	G G	G G	G G
4695054	TGCAGTGAATGTGCAGCAAGTAGAGGACATTGCGGATTTGATGTTATCAACTATCAATTCAAATGTTAC	CTGCAGTGAATGTGCAGCAAGTAGAGGACATTGCGGATTTGATGTTATCAACTATCAATTCAAATGTTAC	SL2.40ch05	3143011	1	0.956989	0.956989	0.849462	0.11828	0.946237	0.0107527	0.0430108	491.054	43	0.19947	0.216639	0.208055	98.4375	T C	C C	T T	T T	C C	T T	T T	T T	T T	T T	T T	T T	T T	T T	T T	0 0	T T	C C	T T	T T	T T	T T	0 0	C C	T T	T T	T T	T T	T T	0 0	T T
4695054	TGCAGTGAATGTGCAGCAAGTAGAGGACATTGCGGATTTGATGTTATCAACTATCAATTCAAATGTTAC	CTGCAGTGAATGTGCAGCAAGTAGAGGACATTGCGGATTTGATGTTATCAACTATCAATTCAAATGTTAC	SL2.40ch05	3143011	1	0.892473	0.892473	0.849462	0.0430108	0.892473	0	0.107527	491.054	13	0.0917405	0.0917405	0.0917405	100	C C	0 0	C C	C C	0 0	C C	C C	C C	C C	C C	C C	C C	C C	C C	C C	T T	C C	0 0	C C	C C	C C	C C	T T	0 0	C C	C C	C C	C C	C C	T T	C C
4695055	TGCAGATAAAACTATGAGCAGGATGTGGCGAACCAGAACGAAGTGATACTACTAGAATGGGCTTACGAT	CTGCAGATAAAACTATGAGCAGGATGTGGCGAACCAGAACGAAGTGATACTACTAGAATGGGCTTACGAT	SL2.40ch01	14525008	1	0.645161	0.645161	0.580645	0.0645161	0.645161	0	0.354839	350	54	0.18	0.18	0.18	100	G G	G G	G G	0 0	G G	G G	G G	G G	A A	G G	0 0	A A	0 0	G G	G G	G G	A A	0 0	G G	0 0	G G	G G	0 0	0 0	0 0	G G	0 0	A A	G G	G G	G G
4695056	TGCAGCTAGGATTTTGAGGATGACAATAAAAGAACTCTTTCAAAAACATGGAGTGTTTTTTTACTTCAT	CTGCAGCTAGGATTTTGAGGATGACAATAAAAGAACTCTTTCAAAAACATGGAGTGTTTTTTTACTTCAT	SL2.40ch07	28723160	1	1	1	0.946237	0.0645161	0.989247	0.0107527	0	1456.81	54	0.101746	0.120708	0.111227	98.4375	G G	G G	G G	G G	G G	G G	G G	G A	G G	G G	G G	G G	G G	G G	G G	G G	G G	G G	G G	G G	G G	G G	G G	G G	G G	G G	G G	G G	G G	G G	G G
4695057	TGCAGTAAAGGGAAAAGGAAGATGCACCCATGATGAACATCAACTGCTACATAGTCCAGAGACATAGTA	CTGCAGTAAAGGGAAAAGGAAGATGCACCCATGATGAACATCAACTGCTACATAGTCCAGAGACATAGTA	SL2.40ch02	32953092	1	0.989247	0.989247	0.956989	0.0322581	0.989247	0	0.0107527	2015.58	51	0.0630907	0.0630907	0.0630907	100	T T	T T	T T	T T	T T	T T	T T	T T	T T	T T	T T	T T	T T	A A	T T	T T	T T	T T	T T	T T	T T	T T	T T	T T	T T	T T	T T	T T	T T	T T	T T
4695058	TGCAGTATTTTACTGTGACTAAAACAAGGCTATCTTCTGACATGGTTCAATTGAAATTTACAAAGTGCA	CTGCAGTATTTTACTGTGACTAAAACAAGGCTATCTTCTGACATGGTTCAATTGAAATTTACAAAGTGCA	SL2.40ch09	67248905	1	0.989247	0.989247	0.935484	0.0537634	0.989247	0	0.0107527	224.261	40	0.102788	0.102788	0.102788	100	C C	C C	C C	C C	C C	C C	C C	C C	C C	C C	C C	C C	C C	C C	C C	C C	C C	C C	C C	C C	C C	C C	C C	C C	C C	C C	C C	C C	C C	C C	C C
4695059	TGCAGAAAAAATGCATTACTAGGTACCAAAATCACTTCGTTTTATGTTTGTCTGGTTTAGAGTACTTGT	CTGCAGAAAAAATGCATTACTAGGTACCAAAATCACTTCGTTTTATGTTTGTCTGGTTTAGAGTACTTGT	SL2.40ch11	1060909	1	0.946237	0.946237	0.88172	0.0860215	0.924731	0.0215054	0.0537634	2511.31	25	0.127066	0.165289	0.146178	98.4375	C T	C C	C C	C C	0 0	C C	C C	C C	C C	C C	C C	C C	C C	C C	C C	C C	C C	0 0	C C	C C	C C	C C	C C	C C	C C	C C	C C	C C	C C	C C	C C
4695059	TGCAGAAAAAATGCATTACTAGGTACCAAAATCACTTCGTTTTATGTTTGTCTGGTTTAGAGTACTTGT	CTGCAGAAAAAATGCATTACTAGGTACCAAAATCACTTCGTTTTATGTTTGTCTGGTTTAGAGTACTTGT	SL2.40ch11	1060909	1	0.935484	0.935484	0.88172	0.0537634	0.935484	0	0.0645161	2511.31	53	0.108337	0.108337	0.108337	100	G G	G G	G G	G G	A A	G G	G G	G G	G G	G G	G G	G G	G G	G G	G G	G G	G G	A A	G G	G G	G G	G G	G G	G G	G G	G G	G G	G G	G G	G G	G G
4695060	TGCAGTATATGCATTTGTTTGCTTTTCTCATGGGGTTACAGATCGGAAGAGCGGTTCAGCAGGAATGCC	CTGCAGTATATGCATTTGTTTGCTTTTCTCATGGGGTTAC	SL2.40ch05	31735490	1	0.698925	0.698925	0.623656	0.0752688	0.698925	0	0.301075	790.029	26	0.192189	0.192189	0.192189	100	0 0	0 0	T T	T T	0 0	C C	C C	T T	C C	C C	C C	C C	C C	C C	C C	C C	0 0	C C	C C	C C	C C	0 0	C C	0 0	0 0	0 0	T T	0 0	0 0	0 0	C C
4695061	TGCAGCCGTTTATTGCTCAATCTTCCCATGACATGTGAATTAGCTTCGCTATTTTTGAATCTTCCTTCT	CTGCAGCCGTTTATTGCTCAATCTTCCCATGACATGTGAATTAGCTTCGCTATTTTTGAATCTTCCTTCT	SL2.40ch12	47450744	1	0.870968	0.870968	0.763441	0.107527	0.870968	0	0.129032	114.5	45	0.21643	0.21643	0.21643	100	T T	T T	T T	T T	T T	T T	T T	T T	T T	T T	T T	T T	T T	G G	T T	G G	T T	T T	T T	T T	T T	T T	G G	T T	T T	T T	T T	T T	T T	G G	0 0
4695062	TGCAGCTGTACGATAAGCTGCTAAACTATCTTTCAGATTTAGCTCTTCCTCTGTGAAATTCCCGGGGTT	CTGCAGCTGTACGATAAGCTGCTAAACTATCTTTCAGATTTAGCTCTTCCTCTGTGAAATTCCCGGGGTT	SL2.40ch12	64865348	1	0.956989	0.956989	0.913978	0.0430108	0.956989	0	0.0430108	516.427	63	0.0858478	0.0858478	0.0858478	100	G G	A A	G G	G G	G G	G G	G G	G G	G G	G G	G G	G G	G G	G G	G G	G G	G G	G G	G G	G G	G G	G G	G G	A A	G G	G G	G G	G G	G G	G G	G G
4695063	TGCAGACGTATGATTTCGCTTTCCAGAATTACACCCAAATTTGCGGAACTTCGATTGAGTAGGTAAGAA	CTGCAGACGTATGATTTCGCTTTCCAGAATTACACCCAAATTTGCGGAACTTCGATTGAGTAGGTAAGAA	SL2.40ch01	77073838	1	0.870968	0.870968	0.817204	0.0537634	0.870968	0	0.129032	378.908	10	0.115836	0.115836	0.115836	100	0 0	T T	T T	T T	T T	T T	T T	0 0	T T	T T	T T	T T	C C	T T	T T	T T	T T	T T	T T	C C	T T	T T	T T	T T	T T	T T	0 0	T T	T T	T T	0 0
4695064	TGCAGGTTCTTACCCCTTATCCTAACCATCTAGGCCCCTTCCCCTTTCCTCCTTCCCAGTTTGAAATAG	CTGCAGGTTCTTACCCCTTATCCTAACCATCTAGGCCCCTTCCCCTTTCCTCCTTCCCAGTTTGAAATAG	SL2.40ch11	6461310	1	0.978495	0.978495	0.913978	0.0645161	0.978495	0	0.0215054	436.29	32	0.123174	0.123174	0.123174	100	G G	C C	G G	G G	G G	G G	G G	G G	G G	G G	G G	C C	G G	G G	G G	G G	0 0	G G	G G	G G	G G	G G	G G	C C	G G	G G	G G	G G	G G	G G	G G
4695065	TGCAGTATTTCTCATGCTATGGCTACTAGAGAAGATTCATGAATTTGTTGTTGGCACTTTTTGAAGTAC	CTGCAGTATTTCTCATGCTATGGCTACTAGAGAAGATTCATGAATTTGTTGTTGGCACTTTTTGAAGTAC	SL2.40ch01	77186141	1	1	1	0.946237	0.0645161	0.989247	0.0107527	0	764.055	51	0.101746	0.120708	0.111227	100	T T	T T	T T	T T	T T	T T	T T	T T	T T	T T	T T	T T	T T	T T	T T	T T	T T	T T	T T	T T	T T	T T	T T	T T	T T	T T	T T	T T	T T	T C	T T
4695066	TGCAGTTGGTGTCAATCCCATGATCACTATACAGTCTACTGCTTATTGCATTGCAAAGAGAATAGCAGA	CTGCAGTTGGTGTCAATCCCATGATCACTATACAGTCTACTGCTTATTGCATTGCAAAGAGAATAGCAGA	SL2.40ch09	60713933	1	1	1	0.946237	0.0537634	1	0	0	2168.57	33	0.101746	0.101746	0.101746	100	G G	G G	G G	G G	G G	G G	G G	G G	G G	G G	G G	G G	G G	A A	G G	G G	G G	G G	G G	G G	G G	G G	G G	G G	G G	G G	G G	G G	G G	G G	G G
4695067	TGCAGATCGAAATCTTCAAAAATGGTGATTTATCTCCTAACTTCTAAATAAATTTGTGTTTATTTATAT	CTGCAGATCGAAATCTTCAAAAATGGTGATTTATCTCCTAACTTCTAAATAAATTTGTGTTTATTTATAT	SL2.40ch01	441499	1	0.913978	0.913978	0.817204	0.0967742	0.913978	0	0.0860215	256.189	39	0.189343	0.189343	0.189343	100	A A	A A	A A	A A	A A	A A	A A	A A	A A	A A	A A	A A	A A	A A	A A	A A	G G	A A	A A	A A	A A	G G	0 0	A A	G G	A A	A A	A A	A A	A A	A A
4695069	TGCAGTAAAGCAGATAAACACAAGCACATAACGTAATAAAATAAAATAAAAAACAGAGCACAGAGGATT	CTGCAGTAAAGCAGATAAACACAAGCACATAACGTAATAAAATAAAATAAAAAACAGAGCACAGAGGATT	SL2.40ch04	63338616	1	1	1	0.935484	0.0967742	0.967742	0.0322581	0	1094.84	36	0.120708	0.174818	0.147763	98.4375	T T	T T	T T	T T	T T	T T	T T	T T	T T	T T	T T	T T	T C	T T	T T	T T	T T	T T	T T	T T	T T	T T	T T	T T	T T	T T	T T	T T	T T	T T	T T
4695070	TGCAGCAATTGGAATAGGTTGTGAAACAGATTCCGCTAAACCCAGAGCTAGACGAAGGTCCTGAGACAA	CTGCAGCAATTGGAATAGGTTGTGAAACAGATTCCGCTAAACCCAGAGCTAGACGAAGGTCCTGAGACAA	SL2.40ch03	63853617	1	1	1	0.763441	0.27957	0.956989	0.0430108	0	989.865	33	0.361198	0.402821	0.382009	100	T T	C C	T T	T T	C C	T T	T T	T T	C C	C C	C C	C C	C C	C C	C C	C C	C C	C C	C T	C C	C C	C C	C C	C C	C C	C C	T T	C C	C C	C C	C C
4695071	TGCAGCCAATAACTGCTGGAAAAGGCAATGTGAAAGTCTCAGCTCAATCTGGAACTAGTGTTTACGAGA	CTGCAGCCAATAACTGCTGGAAAAGGCAATGTGAAAGTCTCAGCTCAATCTGGAACTAGTGTTTACGAGA	SL2.40ch04	4634887	1	1	1	0.903226	0.107527	0.989247	0.0107527	0	1517.66	13	0.174818	0.19193	0.183374	98.4375	T T	T T	T T	T T	T T	T T	T T	T A	T T	T T	T T	T T	T T	T T	T T	T T	T T	T T	T T	T T	T T	T T	T T	T T	T T	T T	A A	T T	T T	T T	T T
4695072	TGCAGGGCAAAAACAAGGACACATATGATGAAGAAAATCAAAAGTGCAGTTACAGATCGGAAGAGCGGT	CTGCAGGGCAAAAACAAGGACACATATGATGAAGAAAATCAAAAGTGCAGTTAC	SL2.40ch04	53639450	1	1	1	0.946237	0.0860215	0.967742	0.0322581	0	2024.64	22	0.101746	0.157244	0.129495	98.4375	A A	A A	A A	A A	A A	A A	A A	A A	A A	A A	A A	A G	A A	A A	A A	A A	A A	A A	A G	A A	A G	A A	A A	A A	A A	A A	A A	A A	A A	A A	A A
4695073	TGCAGGTAAATATTCGTTCCTGACACATATGTTTTGATGGTTTTCATGCTTTGCTCCTTCCCAGTTACC	CTGCAGGTAAATATTCGTTCCTGACACATATGTTTTGATGGTTTTCATGCTTTGCTCCTTCCCAGTTACC	SL2.40ch02	44261035	1	0.989247	0.989247	0.913978	0.0752688	0.989247	0	0.0107527	933.901	28	0.140595	0.140595	0.140595	100	A A	G G	A A	A A	A A	A A	A A	A A	A A	A A	A A	A A	A A	A A	A A	A A	A A	A A	A A	A A	A A	A A	A A	G G	A A	A A	A A	A A	A A	A A	A A
4695074	TGCAGATCTCTAAAATTTCAGCCCCACATCGCGGAGATATAACGAGGTCTTCGTCCTCAAAAAGAAATT	CTGCAGATCTCTAAAATTTCAGCCCCACATCGCGGAGATATAACGAGGTCTTCGTCCTCAAAAAGAAATT	SL2.40ch12	51607688	1	0.655914	0.655914	0.580645	0.0752688	0.655914	0	0.344086	169.981	30	0.203171	0.203171	0.203171	100	G G	G G	0 0	0 0	A A	0 0	0 0	G G	G G	G G	G G	A A	G G	0 0	G G	G G	0 0	G G	G G	G G	G G	A A	G G	0 0	A A	G G	G G	0 0	G G	G G	G G
4695075	TGCAGCAAGGGCTTGAATGACTGGTAACCTTCAGGGGGAGACGAAAAAGAATCAAAAGTACCTTAGTAA	CTGCAGCAAGGGCTTGAATGACTGGTAACCTTCAGGGGGAGACGAAAAAGAATCAAAAGTACCTTAGTAA	SL2.40ch01	74354815	1	0.935484	0.935484	0.860215	0.0860215	0.924731	0.0107527	0.0645161	199.361	51	0.147972	0.166997	0.157484	100	T T	T T	A A	A A	T T	T T	T T	T T	T T	T T	T T	T T	T T	T T	T T	T T	T T	T T	T T	T T	T T	0 0	T T	T T	T T	T T	T T	0 0	T T	T T	T T
4695076	TGCAGAGAAGATCATTTTCTTTAGTCCTCCTTTTGGAATTCCATTTCTCTGTGCACTTATAACCAATAA	CTGCAGAGAAGATCATTTTCTTTAGTCCTCCTTTTGGAATTCCATTTCTCTGTGCACTTATAACCAATAA	SL2.40ch05	61507457	1	0.935484	0.935484	0.88172	0.0537634	0.935484	0	0.0645161	142.262	36	0.108337	0.108337	0.108337	100	A A	A A	A A	A A	A A	A A	A A	A A	A A	A A	A A	A A	A A	A A	A A	A A	A A	A A	A A	A A	A A	A A	A A	A A	A A	A A	A A	A A	0 0	A A	A A
4695077	TGCAGAAAATGCATTTTGAAGAGACGCTTCAAAAATCATCTGAGGAACTCCGATCAATCAGAGTGCATT	CTGCAGAAAATGCATTTTGAAGAGACGCTTCAAAAATCATCTGAGGAACTCCGATCAATCAGAGTGCATT	SL2.40ch08	2475507	1	1	1	0.978495	0.0215054	1	0	0	235.475	33	0.0420858	0.0420858	0.0420858	100	A A	A A	A A	A A	A A	A A	A A	A A	A A	A A	A A	A A	A A	A A	A A	G G	A A	A A	A A	A A	A A	A A	G G	A A	A A	A A	A A	A A	A A	A A	A A
4695078	TGCAGGCTAAAGGTTGTTTTCAAAAGATTCCTTATGATATCAACCTTCTCCAAAGTCTTACAAATTACA	CTGCAGGCTAAAGGTTGTTTTCAAAAGATTCCTTATGATATCAACCTTCTCCAAAGTCTTACAAATTACA	SL2.40ch12	17014331	1	0.827957	0.827957	0.666667	0.16129	0.827957	0	0.172043	154.645	40	0.313712	0.313712	0.313712	100	C C	C C	G G	G G	C C	G G	G G	C C	C C	C C	C C	C C	C C	C C	C C	C C	C C	0 0	0 0	C C	C C	0 0	C C	0 0	0 0	C C	C C	0 0	C C	C C	C C
4695081	TGCAGTAGCCTAACAATAAAATCCTACATACTCATCAAGGATTGACACGTCTAGGGACTTTGAGGATGA	CTGCAGTAGCCTAACAATAAAATCCTACATACTCATCAAGGATTGACACGTCTAGGGACTTTGAGGATGA	SL2.40ch01	88714046	1	0.978495	0.978495	0.741935	0.236559	0.978495	0	0.0215054	203.728	56	0.366622	0.366622	0.366622	100	A A	A A	A A	A A	T T	A A	A A	A A	T T	A A	T T	A A	T T	A A	A A	A A	A A	T T	A A	T T	A A	T T	A A	A A	T T	A A	A A	T T	T T	A A	A A
4695082	TGCAGTTTGCTCATGGTGCAGCGGCAATTTGTCATGTTGTTTGGTACATTTCGATTTGGATGCAATCCG	CTGCAGTTTGCTCATGGTGCAGCGGCAATTTGTCATGTTGTTTGGTACATTTCGATTTGGATGCAATCCG	SL2.40ch04	63647244	1	0.989247	0.989247	0.935484	0.0537634	0.989247	0	0.0107527	288.924	42	0.102788	0.102788	0.102788	100	G G	G G	G G	G G	G G	G G	G G	G G	G G	G G	G G	G G	G G	G G	G G	G G	G G	G G	G G	G G	G G	G G	G G	G G	G G	G G	G G	G G	G G	G G	G G
4695083	TGCAGCAAGGAAGTATTGAATTCACAAGCTTGGCAATAGAATTGCAGCTCTACAAATCCTAGATAGACA	CTGCAGCAAGGAAGTATTGAATTCACAAGCTTGGCAATAGAATTGCAGCTCTACAAATCCTAGATAGACA	SL2.40ch08	59493411	1	0.913978	0.913978	0.860215	0.0537634	0.913978	0	0.0860215	130.016	19	0.110727	0.110727	0.110727	100	A A	A A	A A	A A	A A	A A	A A	A A	A A	A A	A A	A A	A A	A A	A A	A A	A A	A A	A A	A A	A A	A A	A A	A A	0 0	0 0	A A	A A	A A	A A	A A
4695084	TGCAGCTGAGTCAACACGGAGTAGCTCAATTGAGCCTGGTTGAAGATCGACTTGCTTACAGATCGGAAG	CTGCAGCTGAGTCAACACGGAGTAGCTCAATTGAGCCTGGTTGAAGATCGACTTGCTTAC	SL2.40ch03	47398678	1	1	1	0.774194	0.225806	1	0	0	2322.44	52	0.349636	0.349636	0.349636	100	T T	A A	T T	T T	A A	T T	T T	T T	T T	T T	T T	T T	T T	T T	T T	T T	T T	A A	T T	T T	T T	A A	T T	A A	A A	T T	T T	A A	A A	T T	T T
4695085	TGCAGAACCAACTCTATTTGCTGGACAAGGACCTGCTACAGCTGCAAGGTTTATCTGTGGGGCAGGAAT	CTGCAGAACCAACTCTATTTGCTGGACAAGGACCTGCTACAGCTGCAAGGTTTATCTGTGGGGCAGGAAT	SL2.40ch02	40790801	1	1	1	0.935484	0.0645161	1	0	0	412.844	26	0.120708	0.120708	0.120708	100	A A	A A	A A	A A	A A	A A	A A	A A	A A	A A	A A	A A	A A	A A	A A	A A	A A	A A	A A	A A	A A	A A	A A	A A	A A	A A	A A	A A	A A	A A	A A
4695086	TGCAGATAATAAACAAGAATAGGAATTCAAAAATTGTAATAAGTGTCAGTGTGTTCTATCTCGAAAAGC	CTGCAGATAATAAACAAGAATAGGAATTCAAAAATTGTAATAAGTGTCAGTGTGTTCTATCTCGAAAAGC	SL2.40ch05	4518570	1	0.913978	0.913978	0.763441	0.150538	0.913978	0	0.0860215	247.332	17	0.275156	0.275156	0.275156	100	A A	C C	A A	A A	C C	A A	A A	A A	C C	A A	C C	A A	C C	A A	A A	A A	A A	C C	0 0	C C	A A	A A	A A	C C	A A	A A	A A	A A	A A	A A	A A
4695088	TGCAGAACCCCAAGTAATTCTTTTTCCTGAAAAGCACAAGATAGAAGACATCACAATCTCAGCAAAATA	CTGCAGAACCCCAAGTAATTCTTTTTCCTGAAAAGCACAAGATAGAAGACATCACAATCTCAGCAAAATA	SL2.40ch01	77803592	1	0.913978	0.913978	0.817204	0.0967742	0.913978	0	0.0860215	109.994	11	0.189343	0.189343	0.189343	100	A A	A A	C C	C C	A A	A A	A A	A A	A A	A A	A A	A A	A A	A A	A A	A A	A A	0 0	C C	A A	0 0	A A	A A	A A	A A	A A	0 0	A A	A A	A A	A A
4695089	TGCAGCTATCATTCATTCAGAGTTGAAACATTCAAACTTTTACAATATTGGTCATTTACAGTAGACAAG	CTGCAGCTATCATTCATTCAGAGTTGAAACATTCAAACTTTTACAATATTGGTCATTTACAGTAGACAAG	SL2.40ch09	64104397	1	0.989247	0.989247	0.935484	0.0537634	0.989247	0	0.0107527	335.406	47	0.102788	0.102788	0.102788	100	T T	T T	T T	T T	T T	T T	T T	T T	T T	T T	T T	T T	T T	T T	T T	T T	T T	T T	T T	T T	T T	T T	T T	T T	T T	T T	T T	T T	T T	T T	T T
4695090	TGCAGGTTGGCTTCTGGAGATCTGTAAATGGCTTCGGTCTGGCAATTGTGATACCTGCTTTGCAGTCCT	CTGCAGGTTGGCTTCTGGAGATCTGTAAATGGCTTCGGTCTGGCAATTGTGATACCTGCTTTGCAGTCCT	SL2.40ch02	43077004	1	1	1	0.935484	0.0752688	0.989247	0.0107527	0	1082.67	20	0.120708	0.139207	0.129957	100	T T	T T	T T	T T	T T	T T	T T	T T	T T	T T	T T	T T	T T	T T	T T	T T	T T	T T	T T	T T	T T	T T	T T	T T	T T	T T	T T	T T	T T	T T	T T
4695092	TGCAGGATGTCTTTTACTCGTGCACTTGGCAGTATAGAAAAAATTTTGAGCTATAGTTGACATTTCACT	CTGCAGGATGTCTTTTACTCGTGCACTTGGCAGTATAGAAAAAATTTTGAGCTATAGTTGACATTTCACT	SL2.40ch06	35623597	1	0.956989	0.956989	0.860215	0.107527	0.946237	0.0107527	0.0430108	906.498	42	0.181795	0.19947	0.190633	100	A A	A A	0 0	0 0	A A	A A	A A	A A	A A	A A	A A	A A	A A	A A	T T	A A	A A	A A	A A	A A	A A	A A	A A	A A	A A	T T	A A	A A	A A	T T	T T
4695092	TGCAGGATGTCTTTTACTCGTGCACTTGGCAGTATAGAAAAAATTTTGAGCTATAGTTGACATTTCACT	CTGCAGGATGTCTTTTACTCGTGCACTTGGCAGTATAGAAAAAATTTTGAGCTATAGTTGACATTTCACT	SL2.40ch06	35623597	1	0.903226	0.903226	0.860215	0.0430108	0.903226	0	0.0967742	906.498	10	0.090703	0.090703	0.090703	100	C C	C C	T T	T T	C C	C C	C C	C C	C C	C C	C C	C C	C C	C C	0 0	C C	C C	C C	C C	C C	C C	C C	C C	C C	C C	0 0	C C	C C	C C	0 0	0 0
4695093	TGCAGTGCGCTAGATGACAGAATCGTCCTTGGCATCGTGGGATTGAGCCACGTCGCTTGCCAAGGACGA	CTGCAGTGCGCTAGATGACAGAATCGTCCTTGGCATCGTGGGATTGAGCCACGTCGCTTGCCAAGGACGA	SL2.40ch01	10046603	2	0.784946	0.784946	0.698925	0.0860215	0.784946	0	0.215054	117.296	60	0.195159	0.195159	0.195159	100	C C	C C	C C	C C	C C	C C	C C	C C	C C	C C	C C	C C	C C	G G	C C	C C	0 0	C C	C C	0 0	0 0	0 0	C C	C C	C C	C C	C C	C C	C C	C C	C C
4695093	TGCAGTGCGCTAGATGACAGAATCGTCCTTGGCATCGTGGGATTGAGCCACGTCGCTTGCCAAGGACGA	CTGCAGTGCGCTAGATGACAGAATCGTCCTTGGCATCGTGGGATTGAGCCACGTCGCTTGCCAAGGACGA	SL2.40ch11	49154540	2	0.784946	0.784946	0.698925	0.0860215	0.784946	0	0.215054	117.296	60	0.195159	0.195159	0.195159	100	C C	C C	C C	C C	C C	C C	C C	C C	C C	C C	C C	C C	C C	G G	C C	C C	0 0	C C	C C	0 0	0 0	0 0	C C	C C	C C	C C	C C	C C	C C	C C	C C
4695094	TGCAGATGCGATTGTTTTCACTTCTTCAGAGGCGTATGGAACCCCTAGTTATTGGATGCAACACTTTTT	CTGCAGATGCGATTGTTTTCACTTCTTCAGAGGCGTATGGAACCCCTAGTTATTGGATGCAACACTTTTT	SL2.40ch10	59310310	1	1	1	0.946237	0.0537634	1	0	0	308.565	28	0.101746	0.101746	0.101746	100	G G	G G	G G	G G	G G	G G	G G	G G	G G	G G	G G	G G	G G	G G	G G	G G	G G	G G	G G	G G	G G	G G	G G	G G	G G	G G	G G	G G	G G	G G	G G
4695095	TGCAGAATGACTCATCATGAGTGAAAGATTGTACCACCAAGGGGTGCGGTAAAATGGATATAATTCATT	CTGCAGAATGACTCATCATGAGTGAAAGATTGTACCACCAAGGGGTGCGGTAAAATGGATATAATTCATT	SL2.40ch03	58601764	1	1	1	0.946237	0.0537634	1	0	0	861.807	41	0.101746	0.101746	0.101746	100	G G	G G	G G	G G	G G	G G	G G	G G	G G	G G	G G	G G	G G	G G	G G	G G	G G	G G	G G	G G	G G	G G	G G	G G	G G	G G	G G	G G	G G	G G	G G
4695096	TGCAGAAAAACTGGATACCGTTGGTTTAGGTTCAATGCCACCCACAGAGTACTTCTATCCTTGTTTATG	CTGCAGAAAAACTGGATACCGTTGGTTTAGGTTCAATGCCACCCACAGAGTACTTCTATCCTTGTTTATG	SL2.40ch07	383216	1	0.956989	0.956989	0.935484	0.0215054	0.956989	0	0.0430108	1203.04	19	0.0439339	0.0439339	0.0439339	100	G G	G G	G G	G G	G G	G G	G G	G G	T T	G G	G G	G G	G G	G G	G G	G G	G G	G G	G G	G G	G G	G G	G G	G G	G G	G G	G G	G G	G G	G G	G G
4695097	TGCAGCTTCCCTTGTCCTGAGGTGCCTCGACGTCGATCCGAGACTCAGGCCAACAATGGATGAGGTTCT	CTGCAGCTTCCCTTGTCCTGAGGTGCCTCGACGTCGATCCGAGACTCAGGCCAACAATGGATGAGGTTCT	SL2.40ch01	2892808	1	0.827957	0.827957	0.774194	0.0537634	0.827957	0	0.172043	126.935	28	0.121437	0.121437	0.121437	100	G G	G G	G G	G G	G G	G G	G G	G G	G G	G G	G G	G G	G G	G G	G G	G G	G G	G G	G G	G G	G G	G G	G G	G G	G G	G G	G G	G G	G G	G G	0 0
4695098	TGCAGCTCTTCAGATGTTCATTCGTTCCATGATAGTAATAATGATTTGTTATGTTTTCAATTAGCTGCA	CTGCAGCTCTTCAGATGTTCATTCGTTCCATGATAGTAATAATGATTTGTTATGTTTTCAATTAGCTGCA	SL2.40ch01	78960316	1	0.989247	0.989247	0.935484	0.0645161	0.978495	0.0107527	0.0107527	401.821	40	0.102788	0.121928	0.112358	98.4375	A A	A A	A T	A A	A A	A A	A A	A A	A A	A A	A A	A A	A A	A A	A A	A A	A A	A A	A A	A A	A A	A A	A A	A A	A A	A A	A A	A A	A A	A A	A A
4695099	TGCAGATAAATTAACAAACACTGAATTATGTGAAAATCATTACAGATCGGAAGAGCGGTTCAGCAGGAA	CTGCAGATAAATTAACAAACACTGAATTATGTGAAAATCATTAC	SL2.40ch06	1701597	1	0.913978	0.913978	0.795699	0.11828	0.913978	0	0.0860215	181.988	29	0.225329	0.225329	0.225329	100	G G	G G	G G	G G	G G	G G	G G	G G	C C	G G	0 0	G G	C C	G G	G G	G G	G G	G G	G G	C C	G G	G G	G G	G G	G G	G G	G G	C C	G G	0 0	G G
4695100	TGCAGTCGAATGAGGGAAACTTGTGGAGGGTTCTTCTTGCCAAACTCGCTTCTGAAAGAGAAAAAACCA	CTGCAGTCGAATGAGGGAAACTTGTGGAGGGTTCTTCTTGCCAAACTCGCTTCTGAAAGAGAAAAAACCA	SL2.40ch04	63061688	1	0.989247	0.989247	0.924731	0.0752688	0.978495	0.0107527	0.0107527	1449.85	64	0.121928	0.140595	0.131262	100	A A	A A	A A	A A	A A	A A	A A	A A	A A	A A	A A	A A	A A	A A	A A	A A	A A	A A	A A	A A	A A	A A	A A	A A	A A	A A	A A	A A	C C	A A	A A
4695101	TGCAGATGTTGTCCTGTTTCAGACATGCATTTTTAGAGCTAACCATCTAAAGCATATCACTTTTGGTGG	CTGCAGATGTTGTCCTGTTTCAGACATGCATTTTTAGAGCTAACCATCTAAAGCATATCACTTTTGGTGG	SL2.40ch03	21436241	1	1	1	0.924731	0.0752688	1	0	0	227.325	18	0.139207	0.139207	0.139207	100	T T	T T	T T	T T	T T	T T	T T	T T	T T	T T	T T	T T	T T	T T	G G	T T	T T	T T	T T	T T	T T	T T	T T	T T	T T	G G	T T	T T	T T	G G	T T
4695103	TGCAGACAATGTACAGAAAATGTAGATGGTTTGCATTTTTTTTTCTTTTTTTGTAGTTATAGATGGAAG	CTGCAGACAATGTACAGAAAATGTAGATGGTTTGCATTTTTTTTTCTTTTTTTGTAGTTATAGATGGAAG	SL2.40ch02	48023190	1	0.989247	0.989247	0.935484	0.0537634	0.989247	0	0.0107527	246.26	28	0.102788	0.102788	0.102788	100	G G	G G	G G	G G	G G	G G	G G	G G	G G	G G	G G	G G	G G	G G	G G	G G	G G	G G	G G	G G	G G	G G	G G	G G	G G	G G	G G	G G	G G	G G	G G
4695104	TGCAGTTTGACATTTGCTATAGAAATTGCTCAGTATGTTCATACCAGAGTACAAGTCAACTAACAATTA	CTGCAGTTTGACATTTGCTATAGAAATTGCTCAGTATGTTCATACCAGAGTACAAGTCAACTAACAATTA	SL2.40ch06	35071327	1	0.989247	0.989247	0.924731	0.0645161	0.989247	0	0.0107527	3929.93	52	0.121928	0.121928	0.121928	100	A A	A A	A A	A A	A A	A A	A A	A A	A A	A A	A A	A A	A A	A A	T T	A A	A A	A A	A A	A A	A A	A A	A A	A A	A A	T T	A A	A A	A A	T T	A A
4695105	TGCAGTGAGTAAAGACAGAAGTATGAAGAAAGCAATTAGTCTATAAGCAAGCAGCCAGTTAGGATGGAT	CTGCAGTGAGTAAAGACAGAAGTATGAAGAAAGCAATTAGTCTATAAGCAAGCAGCCAGTTAGGATGGAT	SL2.40ch06	8114943	1	1	1	0.892473	0.107527	1	0	0	352.478	25	0.19193	0.19193	0.19193	100	A A	A A	A A	A A	A A	A A	A A	G G	A A	A A	A A	A A	A A	A A	A A	A A	A A	A A	G G	A A	A A	A A	A A	A A	A A	A A	A A	A A	A A	A A	A A
4695106	TGCAGATATTCATGATCGGTTTGGTTAGAGAAAAGACATATAAGATACCATCAAAGTTGTCTCGTATTT	CTGCAGATATTCATGATCGGTTTGGTTAGAGAAAAGACATATAAGATACCATCAAAGTTGTCTCGTATTT	SL2.40ch10	1670018	1	1	1	0.946237	0.107527	0.946237	0.0537634	0	1364.4	42	0.101746	0.19193	0.146838	98.4375	A A	A A	A A	A A	A G	A A	A A	A A	A A	A A	A G	A A	A A	A A	G G	A A	A A	A A	A A	A A	A A	A A	A A	A A	A A	G G	A A	A A	A A	A A	A A
4695108	TGCAGAAAGATGAAGGAAATGGCCTTTAGAAAAATGCAATTAGATGATCTGCACCATCTAGTTCTGGTA	CTGCAGAAAGATGAAGGAAATGGCCTTTAGAAAAATGCAATTAGATGATCTGCACCATCTAGTTCTGGTA	SL2.40ch12	9150377	1	1	1	0.946237	0.0537634	1	0	0	645.99	17	0.101746	0.101746	0.101746	100	A A	A A	A A	A A	A A	A A	A A	A A	A A	A A	A A	A A	A A	A A	A A	A A	A A	A A	A A	A A	A A	A A	A A	A A	A A	A A	A A	A A	A A	A A	A A
4695109	TGCAGGAAAACAAATTCAATCGATCATCCCCATGTCCGTAATTTGGATTACAATGTGAAGAGAGAGTAT	CTGCAGGAAAACAAATTCAATCGATCATCCCCATGTCCGTAATTTGGATTACAATGTGAAGAGAGAGTAT	SL2.40ch04	63610165	1	0.946237	0.946237	0.924731	0.0322581	0.935484	0.0107527	0.0537634	1860.11	37	0.0444215	0.0658574	0.0551395	100	G G	G G	G G	G G	G A	G G	G G	G G	G G	0 0	G G	G G	G G	G G	G G	G G	G G	G G	G G	G G	G G	G G	G G	G G	G G	G G	G G	G G	G G	G G	0 0
4695110	TGCAGCAGAAGCTGAAGTCCTTAGTCAACCTGATGTTTCAGATATGATGGATGCTGAAGATATGGAAGG	CTGCAGCAGAAGCTGAAGTCCTTAGTCAACCTGATGTTTCAGATATGATGGATGCTGAAGATATGGAAGG	SL2.40ch05	57671498	1	0.88172	0.88172	0.827957	0.0537634	0.88172	0	0.11828	113.66	16	0.114515	0.114515	0.114515	100	G G	G G	G G	G G	G G	G G	G G	G G	G G	G G	G G	G G	G G	G G	G G	G G	0 0	G G	G G	G G	G G	G G	G G	0 0	G G	G G	0 0	G G	0 0	G G	G G
4695111	TGCAGGGGAGGATTCACATGTAAAGTTGGAGGTGTATGTGTACACGTTACAGATCGGAAGAGCGGTTCA	CTGCAGGGGAGGATTCACATGTAAAGTTGGAGGTGTATGTGTACACGTTAC	SL2.40ch10	36505466	1	1	1	0.967742	0.0430108	0.989247	0.0107527	0	3617.02	35	0.062435	0.0823217	0.0723783	100	C C	A A	A A	A A	A A	A A	A A	A A	A A	A A	A A	A A	A A	A A	A A	A A	A A	A A	A C	A A	A A	A A	A A	A A	A A	A A	A A	A A	A A	A A	A A
4695112	TGCAGTGGTTGAAAATCTCAGTGGACTAAGGGGTCATTATACTTCTTTACAGGAACAGCTCACTTCTTC	CTGCAGTGGTTGAAAATCTCAGTGGACTAAGGGGTCATTATACTTCTTTACAGGAACAGCTCACTTCTTC	SL2.40ch12	161577	1	1	1	0.924731	0.0752688	1	0	0	999.557	18	0.139207	0.139207	0.139207	100	C C	C C	C C	C C	T T	C C	C C	C C	C C	C C	C C	T T	C C	C C	C C	C C	C C	T T	C C	C C	C C	C C	C C	C C	C C	C C	C C	C C	C C	C C	C C
4695114	TGCAGCTTTAGGGACAGATGGAGGAGGTTGTACACCTACACATGTCAAACTGAAGAATTCGCTTATTCA	CTGCAGCTTTAGGGACAGATGGAGGAGGTTGTACACCTACACATGTCAAACTGAAGAATTCGCTTATTCA	SL2.40ch01	86042442	1	0.989247	0.989247	0.956989	0.0322581	0.989247	0	0.0107527	1359.02	43	0.0630907	0.0630907	0.0630907	100	G G	G G	G G	G G	G G	G G	G G	G G	G G	G G	G G	T T	G G	G G	G G	G G	G G	G G	G G	G G	G G	G G	G G	G G	G G	G G	G G	G G	G G	G G	G G
4695115	TGCAGTTTTTTCACATGAATATTCTGCAATCAGTTATAACTGACTTTCAGCTTTATTGGGTGCAATCTT	CTGCAGTTTTTTCACATGAATATTCTGCAATCAGTTATAACTGACTTTCAGCTTTATTGGGTGCAATCTT	SL2.40ch08	31805450	1	0.956989	0.956989	0.913978	0.0430108	0.956989	0	0.0430108	143.499	31	0.0858478	0.0858478	0.0858478	100	A A	A A	A A	G G	A A	A A	A A	A A	A A	A A	A A	A A	A A	A A	A A	A A	A A	A A	A A	A A	A A	A A	0 0	A A	A A	A A	A A	A A	A A	A A	0 0
4695116	TGCAGTTCCAACTGCATGAACACTATTTCTGGGGTGGCGAGTATCATCATTGTTTTCAGAAGTTCTATT	CTGCAGTTCCAACTGCATGAACACTATTTCTGGGGTGGCGAGTATCATCATTGTTTTCAGAAGTTCTATT	SL2.40ch05	60999564	1	0.978495	0.978495	0.956989	0.0215054	0.978495	0	0.0215054	482.458	39	0.04299	0.04299	0.04299	100	A A	A A	A A	G G	A A	A A	A A	A A	A A	A A	A A	A A	A A	A A	A A	A A	A A	A A	A A	A A	A A	A A	A A	A A	A A	A A	A A	A A	A A	A A	A A
4695117	TGCAGCAACACAAAGTCAACAACCGTGCAAAAGCTAACCAGCTAAAGCCTTAGTCAGGAATTTAGCATA	CTGCAGCAACACAAAGTCAACAACCGTGCAAAAGCTAACCAGCTAAAGCCTTAGTCAGGAATTTAGCATA	SL2.40ch04	4938478	1	0.967742	0.967742	0.913978	0.0537634	0.967742	0	0.0322581	156.116	24	0.104938	0.104938	0.104938	100	G G	G G	G G	G G	G G	G G	G G	G G	G G	G G	G G	0 0	G G	G G	G G	G G	G G	G G	G G	G G	G G	G G	G G	G G	G G	G G	G G	G G	G G	G G	G G
4695118	TGCAGGTGCGCCTCCCCAGACCTCTGGGTGCATCTGGGGCGCGCCACACCATCCCCTCTTCAGGCAACG	CTGCAGGTGCGCCTCCCCAGACCTCTGGGTGCATCTGGGGCGCGCCACACCATCCCCTCTTCAGGCAACG	SL2.40ch10	44889670	2	0.688172	0.688172	0.602151	0.0860215	0.688172	0	0.311828	140.235	44	0.21875	0.21875	0.21875	100	C C	0 0	C C	C C	T T	0 0	C C	C C	C C	C C	T T	C C	T T	C C	C C	C C	T T	0 0	C C	T T	0 0	C C	C C	0 0	C C	0 0	C C	0 0	0 0	C C	C C
4695118	TGCAGGTGCGCCTCCCCAGACCTCTGGGTGCATCTGGGGCGCGCCACACCATCCCCTCTTCAGGCAACG	CTGCAGGTGCGCCTCCCCAGACCTCTGGGTGCATCTGGGGCGCGCCACACCATCCCCTCTTCAGGCAACG	SL2.40ch10	44583490	2	0.688172	0.688172	0.602151	0.0860215	0.688172	0	0.311828	140.235	44	0.21875	0.21875	0.21875	100	C C	0 0	C C	C C	T T	0 0	C C	C C	C C	C C	T T	C C	T T	C C	C C	C C	T T	0 0	C C	T T	0 0	C C	C C	0 0	C C	0 0	C C	0 0	0 0	C C	C C
4695119	TGCAGTTTCCCTCATCTATTTGTTGGCATGTTTTTGCAGCTGTCATGCAATCAGATGGATTTGAATACC	CTGCAGTTTCCCTCATCTATTTGTTGGCATGTTTTTGCAGCTGTCATGCAATCAGATGGATTTGAATACC	SL2.40ch01	3074249	1	1	1	0.913978	0.0967742	0.989247	0.0107527	0	2885.5	16	0.157244	0.174818	0.166031	98.4375	T T	T T	T T	T T	T T	T T	T T	T A	T T	T T	T T	T T	T T	T T	T T	T T	T T	T T	T T	T T	T T	T T	T T	T T	T T	T T	T T	A A	A A	T T	T T
4695120	TGCAGTTTATGCAGAATCTACAGTTCGCTCGGATGAGTTTGATGTAATTTTGTTGCATAGCATGGGGGA	CTGCAGTTTATGCAGAATCTACAGTTCGCTCGGATGAGTTTGATGTAATTTTGTTGCATAGCATGGGGGA	SL2.40ch10	64647639	1	0.989247	0.989247	0.935484	0.0537634	0.989247	0	0.0107527	327.432	30	0.102788	0.102788	0.102788	100	G G	G G	G G	G G	G G	G G	G G	G G	G G	G G	G G	G G	G G	G G	G G	G G	G G	G G	G G	G G	G G	G G	G G	G G	G G	G G	G G	G G	G G	G G	G G
4695121	TGCAGCTACGCGTTCTTTATCATTCAACTGCTTATTTACTGCAAGCAGATAAATTGCTGGATATAAAGC	CTGCAGCTACGCGTTCTTTATCATTCAACTGCTTATTTACTGCAAGCAGATAAATTGCTGGATATAAAGC	SL2.40ch08	57321666	1	1	1	0.956989	0.0430108	1	0	0	301.743	63	0.0823217	0.0823217	0.0823217	100	T T	T T	T T	T T	T T	T T	T T	T T	T T	T T	T T	A A	T T	T T	T T	T T	T T	T T	T T	T T	T T	T T	T T	T T	T T	T T	T T	T T	T T	T T	T T
4695122	TGCAGACATAATAGACATCCAATGTCAACACGCGTGGTGACCAATGTTCATCCTGAAAGCAACAATACT	CTGCAGACATAATAGACATCCAATGTCAACACGCGTGGTGACCAATGTTCATCCTGAAAGCAACAATACT	SL2.40ch03	46363970	1	1	1	0.978495	0.0322581	0.989247	0.0107527	0	660.336	15	0.0420858	0.062435	0.0522604	100	C C	C C	C C	C C	C C	C C	C C	C C	C C	T T	C C	C C	C C	C C	C C	C C	C C	C C	C C	C C	C C	C C	C C	C C	C C	C C	C C	C C	C C	C C	C C
4695123	TGCAGAATATTTGCAGGGAGTAATACTACTGACAAATTACAGATCGGAAGAGCGGTTCAGCAGGAATGC	CTGCAGAATATTTGCAGGGAGTAATACTACTGACAAATTAC	0	0	0	0.967742	0.967742	0.913978	0.0967742	0.924731	0.0430108	0.0322581	5305.96	12	0.104938	0.18	0.142469	100	G G	G G	G G	G G	G G	G G	G G	G G	G G	A A	G G	G G	G G	G G	G G	G G	G G	G G	G G	G G	G G	G G	G G	G G	G G	G G	G G	G G	G G	G G	G G
4695125	TGCAGAAACAACATCTGCATCAATCTCAGCAGCTACAGACTCTGCCTCAGTGTTTACTTCACCGGCCTT	CTGCAGAAACAACATCTGCATCAATCTCAGCAGCTACAGACTCTGCCTCAGTGTTTACTTCACCGGCCTT	SL2.40ch06	23654081	1	0.849462	0.849462	0.817204	0.0322581	0.849462	0	0.150538	150.549	40	0.0730652	0.0730652	0.0730652	100	0 0	A A	T T	T T	T T	T T	T T	0 0	T T	T T	T T	T T	T T	T T	T T	T T	T T	T T	T T	T T	T T	T T	T T	A A	T T	T T	0 0	T T	T T	T T	0 0
4695126	TGCAGACACATTATACAACCAGGAACAGTTGCCAAGATATTATTCTAAAAATACAGATTCATAGCAATT	CTGCAGACACATTATACAACCAGGAACAGTTGCCAAGATATTATTCTAAAAATACAGATTCATAGCAATT	0	0	0	0.806452	0.806452	0.655914	0.397849	0.55914	0.247312	0.193548	268.634	50	0.303644	0.499911	0.401778	96.875	A G	A A	A G	A G	A A	A A	A A	A A	A A	A G	A A	A A	A G	A G	G G	A A	A A	A A	A A	G G	G G	0 0	0 0	A G	0 0	A G	0 0	G G	A G	A A	A A
4695128	TGCAGACCAATGTGACGACATTGATTTCTGTGAATGAAACCTAGTTAGTGTTGTTGCTCGTGTCTCTTG	CTGCAGACCAATGTGACGACATTGATTTCTGTGAATGAAACCTAGTTAGTGTTGTTGCTCGTGTCTCTTG	SL2.40ch09	3811957	1	1	1	0.935484	0.0752688	0.989247	0.0107527	0	938.453	17	0.120708	0.139207	0.129957	98.4375	A A	A A	A A	A A	A A	A A	A A	A A	A A	A A	A G	A A	A A	A A	A A	A A	A A	A A	A A	A A	A A	A A	A A	A A	A A	A A	A A	A A	A A	A A	A A
4695129	TGCAGAAATTCCCACTCCAAAGTTTTCAGAAAGTGTAAGCATTCTATCTCTTGTCAAATATTACAGATC	CTGCAGAAATTCCCACTCCAAAGTTTTCAGAAAGTGTAAGCATTCTATCTCTTGTCAAATATTAC	SL2.40ch05	1754255	1	1	1	0.849462	0.215054	0.935484	0.0645161	0	3176.31	40	0.255752	0.337611	0.296682	98.4375	A A	A A	A A	A A	A A	G G	A A	A A	A A	A G	A A	A A	A A	G G	A A	A A	A A	A A	G G	A A	A A	A A	A A	A A	A A	A A	G G	A A	A A	A A	A A
4695130	TGCAGACGACTTCTCTGTTCTAACCTAATGTGCATAAGATTGTCTAAATCTGATACTCTTGACCGATGA	CTGCAGACGACTTCTCTGTTCTAACCTAATGTGCATAAGATTGTCTAAATCTGATACTCTTGACCGATGA	SL2.40ch02	41093699	1	0.967742	0.967742	0.55914	0.408602	0.967742	0	0.0322581	317.03	37	0.487901	0.487901	0.487901	100	A A	G G	A A	A A	G G	A A	A A	G G	G G	A A	G G	G G	G G	A A	A A	A A	G G	G G	A A	G G	G G	G G	A A	G G	G G	A A	A A	G G	G G	G G	G G
4695131	TGCAGCTTCCCGTCTCCATCGACAAACGGCCACCAATGTGCTTGCCTCGTCATGCATGAATCGGACCAT	CTGCAGCTTCCCGTCTCCATCGACAAACGGCCACCAATGTGCTTGCCTCGTCATGCATGAATCGGACCAT	SL2.40ch07	57189455	1	0.956989	0.956989	0.88172	0.0752688	0.956989	0	0.0430108	835.455	45	0.144931	0.144931	0.144931	100	C C	C C	C C	C C	C C	C C	C C	C C	C C	C C	C C	C C	C C	T T	C C	C C	C C	C C	C C	C C	C C	C C	C C	C C	C C	C C	C C	C C	C C	C C	C C
4695132	TGCAGATAGAACATTGTCATGTAAATGCTTCCGGGCATACTCAGCAGCTAATCGACCTCCATGCCCATC	CTGCAGATAGAACATTGTCATGTAAATGCTTCCGGGCATACTCAGCAGCTAATCGACCTCCATGCCCATC	SL2.40ch03	61727955	1	1	1	0.688172	0.311828	1	0	0	565.635	53	0.429183	0.429183	0.429183	100	T T	G G	G G	G G	G G	T T	T T	T T	G G	T T	G G	G G	G G	T T	G G	G G	G G	G G	T T	G G	G G	G G	G G	G G	G G	G G	T T	G G	G G	G G	G G
4695133	TGCAGGTGGGTTCCATTTACTTTGACCTAAAGTTTAGGCCATTGATGCAATTTCATCATCAATGAGGGA	CTGCAGGTGGGTTCCATTTACTTTGACCTAAAGTTTAGGCCATTGATGCAATTTCATCATCAATGAGGGA	SL2.40ch01	76154770	1	0.967742	0.967742	0.956989	0.0107527	0.967742	0	0.0322581	183.65	46	0.0219753	0.0219753	0.0219753	100	G G	G G	G G	G G	G G	A A	G G	G G	G G	G G	G G	G G	G G	G G	G G	G G	G G	G G	G G	G G	G G	G G	G G	G G	G G	G G	G G	G G	G G	G G	G G
4695134	TGCAGGTTCTACCACAGTCTCATGTGATTCATTAGAATGTAATATTGACTGTATAGTTGACTGATCACA	CTGCAGGTTCTACCACAGTCTCATGTGATTCATTAGAATGTAATATTGACTGTATAGTTGACTGATCACA	SL2.40ch11	8790290	1	1	1	0.935484	0.0752688	0.989247	0.0107527	0	534.871	51	0.120708	0.139207	0.129957	100	T T	T T	T T	T T	T T	T T	T T	T T	T T	T T	T T	T T	T T	T T	T T	T T	T T	T T	T T	T T	T T	T T	T T	T T	T T	T T	T T	T T	T T	T T	T T
4695136	TGCAGGATTTATTTGGAAGCAGCGCTCCTAACATAGTTTATTTCATCTGAGGACTCAAAATCGAAATCC	CTGCAGGATTTATTTGGAAGCAGCGCTCCTAACATAGTTTATTTCATCTGAGGACTCAAAATCGAAATCC	SL2.40ch01	79299317	1	0.806452	0.806452	0.526882	0.27957	0.806452	0	0.193548	149.842	62	0.452978	0.452978	0.452978	100	G G	A A	A A	0 0	A A	G G	G G	0 0	A A	G G	A A	A A	G G	G G	G G	G G	A A	0 0	G G	G G	G G	A A	G G	A A	0 0	G G	G G	A A	A A	G G	G G
4695136	TGCAGGATTTATTTGGAAGCAGCGCTCCTAACATAGTTTATTTCATCTGAGGACTCAAAATCGAAATCC	CTGCAGGATTTATTTGGAAGCAGCGCTCCTAACATAGTTTATTTCATCTGAGGACTCAAAATCGAAATCC	SL2.40ch01	79299317	1	0.580645	0.580645	0.526882	0.0537634	0.580645	0	0.419355	149.842	68	0.168038	0.168038	0.168038	100	C C	0 0	0 0	0 0	0 0	C C	C C	0 0	0 0	C C	0 0	0 0	C C	C C	C C	C C	0 0	0 0	C C	C C	C C	0 0	C C	0 0	0 0	C C	C C	0 0	0 0	C C	C C
4695137	TGCAGTATTAGTTATGACTGGTGCTATTGAGGTGTTCGGGGCAGATGAAGGGGCCATAATGGTCGGCTG	CTGCAGTATTAGTTATGACTGGTGCTATTGAGGTGTTCGGGGCAGATGAAGGGGCCATAATGGTCGGCTG	SL2.40ch04	41254739	1	1	1	0.989247	0.0107527	1	0	0	697.813	16	0.0212741	0.0212741	0.0212741	100	C C	A A	A A	A A	A A	A A	A A	A A	A A	A A	A A	A A	A A	A A	A A	A A	A A	A A	A A	A A	A A	A A	A A	A A	A A	A A	A A	A A	A A	A A	A A
4695138	TGCAGTTGTTCTGGAAATTTGAGCACTGCATAGGGGCGTTGATTTGGACGTGTTGCTTCATCATCTTCT	CTGCAGTTGTTCTGGAAATTTGAGCACTGCATAGGGGCGTTGATTTGGACGTGTTGCTTCATCATCTTCT	SL2.40ch06	32675370	1	1	1	0.935484	0.0752688	0.989247	0.0107527	0	1539.63	39	0.120708	0.139207	0.129957	98.4375	T T	T T	T T	T T	T T	T T	T T	T T	T T	T T	T T	T T	T C	T T	T T	T T	T T	T T	T T	T T	T T	T T	T T	T T	T T	T T	T T	T T	T T	T T	T T
4695139	TGCAGGCAGCAGAAGTACTGTATCCCTCCATTATTATTATTTTGGAAAAATTATGTCACACATTTTAGG	CTGCAGGCAGCAGAAGTACTGTATCCCTCCATTATTATTATTTTGGAAAAATTATGTCACACATTTTAGG	SL2.40ch09	63306271	1	1	1	0.88172	0.129032	0.989247	0.0107527	0	849.38	31	0.208579	0.224766	0.216672	100	T T	T T	T T	T T	T T	T T	T T	T T	T T	A A	T T	T T	T T	A A	T T	T T	T T	T T	T T	T T	T T	T T	T T	T T	T T	T T	T T	T T	T T	T T	T T
4695140	TGCAGCAGTTCCAGCTCCGAAACATGAGTATTTTTCCGTGGATTTCATCACAAAGTATGTGGTATTTCA	CTGCAGCAGTTCCAGCTCCGAAACATGAGTATTTTTCCGTGGATTTCATCACAAAGTATGTGGTATTTCA	SL2.40ch01	22598309	2	0.903226	0.903226	0.892473	0.0107527	0.903226	0	0.0967742	468.522	18	0.0235261	0.0235261	0.0235261	100	G G	G G	G G	G G	G G	G G	A A	G G	G G	G G	G G	G G	G G	G G	G G	G G	G G	G G	G G	G G	0 0	G G	G G	G G	0 0	G G	G G	G G	G G	0 0	G G
4695140	TGCAGCAGTTCCAGCTCCGAAACATGAGTATTTTTCCGTGGATTTCATCACAAAGTATGTGGTATTTCA	CTGCAGCAGTTCCAGCTCCGAAACATGAGTATTTTTCCGTGGATTTCATCACAAAGTATGTGGTATTTCA	SL2.40ch08	3486312	2	0.903226	0.903226	0.892473	0.0107527	0.903226	0	0.0967742	468.522	18	0.0235261	0.0235261	0.0235261	100	G G	G G	G G	G G	G G	G G	A A	G G	G G	G G	G G	G G	G G	G G	G G	G G	G G	G G	G G	G G	0 0	G G	G G	G G	0 0	G G	G G	G G	G G	0 0	G G
4695141	TGCAGTTGTTTCCGCCTTCATATTCGTTGTACTCCCAATTTGTCCAGCTTTTGCACTTATTACAGATCG	CTGCAGTTGTTTCCGCCTTCATATTCGTTGTACTCCCAATTTGTCCAGCTTTTGCACTTATTAC	SL2.40ch10	24840973	1	1	1	0.935484	0.0645161	1	0	0	4428.47	36	0.120708	0.120708	0.120708	100	A A	A A	A A	A A	A A	A A	A A	A A	A A	A A	A A	A A	A A	A A	A A	A A	A A	A A	A A	A A	A A	A A	A A	A A	A A	A A	A A	A A	A A	A A	A A
4695142	TGCAGCTGGTGGATTTAGAGTTGACGTCATTTACGTTAGTGTGTTTTGCGTTACTATACTTCCCTCCAT	CTGCAGCTGGTGGATTTAGAGTTGACGTCATTTACGTTAGTGTGTTTTGCGTTACTATACTTCCCTCCAT	SL2.40ch01	79641462	1	1	1	0.935484	0.0645161	1	0	0	534.351	49	0.120708	0.120708	0.120708	100	G G	G G	G G	G G	G G	G G	G G	G G	G G	G G	G G	G G	G G	G G	G G	G G	G G	A A	G G	G G	G G	G G	G G	G G	G G	G G	G G	G G	G G	G G	G G
4695143	TGCAGAATGCTTGAATATTGCACATATGATGGAATAACGATTTACACTATTTCTCGTTCAGTATCTACA	CTGCAGAATGCTTGAATATTGCACATATGATGGAATAACGATTTACACTATTTCTCGTTCAGTATCTACA	SL2.40ch03	53329317	1	0.989247	0.989247	0.860215	0.129032	0.989247	0	0.0107527	1578.05	9	0.226843	0.226843	0.226843	100	C C	C C	C C	C C	C C	C C	T T	C C	C C	T T	C C	C C	C C	C C	C C	C C	0 0	C C	T T	C C	C C	C C	C C	C C	C C	C C	C C	C C	C C	C C	C C
4695144	TGCAGACTTTTCCTGATGAATTTTTGAAGCATCTGAAGGGACATGATCAGTATGAACATGCAATATTGA	CTGCAGACTTTTCCTGATGAATTTTTGAAGCATCTGAAGGGACATGATCAGTATGAACATGCAATATTGA	SL2.40ch08	957194	1	0.989247	0.989247	0.956989	0.0322581	0.989247	0	0.0107527	262.056	67	0.0630907	0.0630907	0.0630907	100	G G	G G	G G	G G	G G	G G	G G	G G	C C	G G	C C	G G	G G	G G	G G	G G	G G	G G	G G	G G	G G	G G	G G	G G	G G	G G	G G	G G	G G	G G	G G
4695145	TGCAGAATTTGGTAATAACTTTTTCAATTTTTTTCTTACAGATCGGAAGAGCGGTTCAGCAGGAATGCC	CTGCAGAATTTGGTAATAACTTTTTCAATTTTTTTCTTAC	SL2.40ch13	18034393	2	0.537634	0.537634	0.225806	0.408602	0.44086	0.0967742	0.462366	123.269	11	0.4872	0.3648	0.426	98.4375	A A	0 0	G G	A A	A A	G G	G A	G A	A A	A A	A A	A A	A A	A A	A A	A A	A A	0 0	G A	0 0	A A	0 0	A A	0 0	0 0	A A	0 0	A A	0 0	0 0	0 0
4695145	TGCAGAATTTGGTAATAACTTTTTCAATTTTTTTCTTACAGATCGGAAGAGCGGTTCAGCAGGAATGCC	CTGCAGAATTTGGTAATAACTTTTTCAATTTTTTTCTTAC	SL2.40ch07	5785847	2	0.537634	0.537634	0.225806	0.408602	0.44086	0.0967742	0.462366	123.269	11	0.4872	0.3648	0.426	98.4375	A A	0 0	G G	A A	A A	G G	G A	G A	A A	A A	A A	A A	A A	A A	A A	A A	A A	0 0	G A	0 0	A A	0 0	A A	0 0	0 0	A A	0 0	A A	0 0	0 0	0 0
4695147	TGCAGAAGAAACCAAGCCCATACATTTGGAGAGTTGCAATGACCGCAGTAAGGATACAGAGGATAAGAA	CTGCAGAAGAAACCAAGCCCATACATTTGGAGAGTTGCAATGACCGCAGTAAGGATACAGAGGATAAGAA	SL2.40ch02	35980839	1	0.989247	0.989247	0.956989	0.0430108	0.978495	0.0107527	0.0107527	662.512	16	0.0630907	0.0831758	0.0731333	100	C C	C C	C C	C C	0 0	C C	C C	C C	C C	C C	C C	C C	T T	C C	C C	C C	C C	C C	C C	T T	C C	C C	C C	C C	C C	C C	C C	C C	C C	C C	C C
4695147	TGCAGAAGAAACCAAGCCCATACATTTGGAGAGTTGCAATGACCGCAGTAAGGATACAGAGGATAAGAA	CTGCAGAAGAAACCAAGCCCATACATTTGGAGAGTTGCAATGACCGCAGTAAGGATACAGAGGATAAGAA	SL2.40ch02	35980839	1	0.967742	0.967742	0.956989	0.0107527	0.967742	0	0.0322581	662.512	61	0.0219753	0.0219753	0.0219753	100	G G	G G	G G	G G	T T	G G	G G	G G	G G	G G	G G	G G	0 0	G G	G G	G G	G G	G G	G G	0 0	G G	G G	G G	G G	G G	G G	G G	G G	G G	G G	G G
4695148	TGCAGTGTGGACTAACCATCTTACCCATGGCGGAGCAAGTCCACGATGTGGACATATTCCTTCAATGTA	CTGCAGTGTGGACTAACCATCTTACCCATGGCGGAGCAAGTCCACGATGTGGACATATTCCTTCAATGTA	SL2.40ch02	790024	1	0.774194	0.774194	0.602151	0.172043	0.774194	0	0.225806	137.972	12	0.345679	0.345679	0.345679	100	G G	0 0	G G	G G	T T	T T	G G	G G	T T	T T	T T	0 0	T T	G G	T T	T T	T T	T T	0 0	T T	T T	T T	T T	T T	T T	T T	T T	0 0	T T	T T	T T
4695148	TGCAGTGTGGACTAACCATCTTACCCATGGCGGAGCAAGTCCACGATGTGGACATATTCCTTCAATGTA	CTGCAGTGTGGACTAACCATCTTACCCATGGCGGAGCAAGTCCACGATGTGGACATATTCCTTCAATGTA	SL2.40ch02	790024	1	0.645161	0.645161	0.602151	0.0430108	0.645161	0	0.354839	137.972	44	0.124444	0.124444	0.124444	100	0 0	0 0	0 0	0 0	G G	G G	0 0	0 0	G G	G G	G G	0 0	G G	0 0	G G	G G	G G	G G	0 0	G G	G G	G G	G G	G G	G G	G G	G G	0 0	G G	G G	G G
4695149	TGCAGTGATGAACTAAAAATATACTCACATTGTCAAATCAATTTTCCCCGTAACATTATTGCATACACA	CTGCAGTGATGAACTAAAAATATACTCACATTGTCAAATCAATTTTCCCCGTAACATTATTGCATACACA	SL2.40ch04	62977827	1	0.989247	0.989247	0.913978	0.0752688	0.989247	0	0.0107527	223.922	53	0.140595	0.140595	0.140595	100	C C	C C	C C	C C	C C	C C	C C	C C	T T	C C	T T	C C	T T	C C	C C	C C	C C	C C	C C	T T	C C	C C	C C	C C	C C	C C	C C	C C	C C	C C	C C
4695150	TGCAGTAGCTTCAGGTACCCAAACACTTCTGGTTTGATGTGCCTGGTATCATTTCAAATGATAATGTGG	CTGCAGTAGCTTCAGGTACCCAAACACTTCTGGTTTGATGTGCCTGGTATCATTTCAAATGATAATGTGG	SL2.40ch07	4229809	1	0.978495	0.978495	0.946237	0.0322581	0.978495	0	0.0215054	168.422	8	0.0637604	0.0637604	0.0637604	100	G G	C C	C C	C C	C C	C C	C C	C C	C C	C C	C C	C C	C C	C C	C C	G G	C C	C C	C C	C C	C C	C C	G G	C C	C C	C C	C C	C C	C C	C C	C C
4695151	TGCAGAAATTTGCTGCTAGAACTCCACTTATCATTACAGATCGGAAGAGCGGTTCAGCAGGAATGCCGA	CTGCAGAAATTTGCTGCTAGAACTCCACTTATCATTAC	SL2.40ch06	1585619	1	1	1	0.129032	0.892473	0.978495	0.0215054	0	4341.6	7	0.224766	0.19193	0.208348	100	C C	C C	C C	C C	C C	A A	C C	C C	C C	A A	C C	C C	C C	C C	C C	C C	C C	C C	C C	C C	C C	C C	C C	C C	C C	C C	C C	C C	C C	C C	C C
4695152	TGCAGACATGGTAAGGCTTATCTCTTCAGTAAAGTGTAAGTCTTTTTGATTCTGCACATTCAATCATCA	CTGCAGACATGGTAAGGCTTATCTCTTCAGTAAAGTGTAAGTCTTTTTGATTCTGCACATTCAATCATCA	SL2.40ch03	51380325	2	1	1	0.580645	0.430108	0.989247	0.0107527	0	1611.04	43	0.486993	0.49023	0.488611	100	T T	C C	T T	T T	C C	T T	T T	T T	T T	T T	T T	C C	C C	T T	T T	T T	C C	C C	T T	C C	C C	C C	T T	C C	C C	T T	T T	C C	T T	T T	T C
4695152	TGCAGACATGGTAAGGCTTATCTCTTCAGTAAAGTGTAAGTCTTTTTGATTCTGCACATTCAATCATCA	CTGCAGACATGGTAAGGCTTATCTCTTCAGTAAAGTGTAAGTCTTTTTGATTCTGCACATTCAATCATCA	SL2.40ch03	51679681	2	1	1	0.580645	0.430108	0.989247	0.0107527	0	1611.04	43	0.486993	0.49023	0.488611	100	T T	C C	T T	T T	C C	T T	T T	T T	T T	T T	T T	C C	C C	T T	T T	T T	C C	C C	T T	C C	C C	C C	T T	C C	C C	T T	T T	C C	T T	T T	T C
4695153	TGCAGTGGAACTTCTTGCAGGGAGAGAAAGTGCCCTCGCGCAAATCATTAGGACGGTCCCTAAGAAGGT	CTGCAGTGGAACTTCTTGCAGGGAGAGAAAGTGCCCTCGCGCAAATCATTAGGACGGTCCCTAAGAAGGT	SL2.40ch01	74244156	1	0.870968	0.870968	0.827957	0.0430108	0.870968	0	0.129032	111.065	33	0.0938881	0.0938881	0.0938881	100	C C	C C	T T	T T	C C	C C	C C	C C	C C	C C	C C	C C	C C	C C	C C	C C	C C	C C	C C	C C	C C	C C	C C	C C	C C	C C	C C	C C	0 0	0 0	C C
4695154	TGCAGCACAGCAGCCTATAACGAGGCCTCGTAGATGTTTAGGAGGTCTTGTTATTTGATTGACAATCCA	CTGCAGCACAGCAGCCTATAACGAGGCCTCGTAGATGTTTAGGAGGTCTTGTTATTTGATTGACAATCCA	SL2.40ch12	63227041	1	1	1	0.989247	0.0107527	1	0	0	543.344	28	0.0212741	0.0212741	0.0212741	100	C C	C C	C C	C C	C C	C C	C C	C C	C C	C C	C C	A A	C C	C C	C C	C C	C C	C C	C C	C C	C C	C C	C C	C C	C C	C C	C C	C C	C C	C C	C C
4695155	TGCAGTCATTTCAATGAAAGGTGTACTACAATCACCCTGCAACTGAGCCTGGCGTTCATCAACACTGTC	CTGCAGTCATTTCAATGAAAGGTGTACTACAATCACCCTGCAACTGAGCCTGGCGTTCATCAACACTGTC	SL2.40ch01	86798440	1	0.989247	0.989247	0.978495	0.0107527	0.989247	0	0.0107527	484.308	52	0.0215028	0.0215028	0.0215028	100	C C	C C	C C	C C	A A	C C	C C	C C	C C	C C	C C	C C	C C	C C	C C	C C	C C	C C	C C	C C	C C	C C	C C	C C	C C	C C	C C	C C	C C	C C	C C
4695157	TGCAGTACTTATCCTTCAAGTCTGTGAATATTTATTTTGATATTTTATTTTTATTTATTACAGATCGGA	CTGCAGTACTTATCCTTCAAGTCTGTGAATATTTATTTTGATATTTTATTTTTATTTATTAC	0	0	0	0.946237	0.946237	0.870968	0.0752688	0.946237	0	0.0537634	576.363	19	0.146436	0.146436	0.146436	100	G G	G G	G G	G G	G G	G G	G G	G G	G G	G G	G G	G G	G G	G G	G G	G G	G G	G G	G G	G G	G G	T T	G G	G G	T T	G G	G G	G G	G G	G G	G G
4695158	TGCAGCCAATAACTAAGAAGGAAACAGAAAAAAAATCAAGAACACTCAAACGGTTTGTGTCAACCCCCA	CTGCAGCCAATAACTAAGAAGGAAACAGAAAAAAAATCAAGAACACTCAAACGGTTTGTGTCAACCCCCA	SL2.40ch05	4519541	2	0.569892	0.569892	0.505376	0.0752688	0.55914	0.0107527	0.430108	138.47	26	0.200783	0.229263	0.215023	98.4375	G G	0 0	G G	G G	0 0	G G	G G	G G	G G	G T	0 0	0 0	G G	G G	0 0	G G	0 0	0 0	T T	G G	0 0	G G	G G	0 0	G G	0 0	G G	G G	0 0	G G	G G
4695158	TGCAGCCAATAACTAAGAAGGAAACAGAAAAAAAATCAAGAACACTCAAACGGTTTGTGTCAACCCCCA	CTGCAGCCAATAACTAAGAAGGAAACAGAAAAAAAATCAAGAACACTCAAACGGTTTGTGTCAACCCCCA	SL2.40ch05	4514880	2	0.569892	0.569892	0.505376	0.0752688	0.55914	0.0107527	0.430108	138.47	26	0.200783	0.229263	0.215023	98.4375	G G	0 0	G G	G G	0 0	G G	G G	G G	G G	G T	0 0	0 0	G G	G G	0 0	G G	0 0	0 0	T T	G G	0 0	G G	G G	0 0	G G	0 0	G G	G G	0 0	G G	G G
4695159	TGCAGAAAATTTTTGCGTTAGATAATTCGTATTCAAAGTCTAAGACTGTTCTTTTTGTCGTACAGCTCT	CTGCAGAAAATTTTTGCGTTAGATAATTCGTATTCAAAGTCTAAGACTGTTCTTTTTGTCGTACAGCTCT	SL2.40ch10	3005205	1	0.946237	0.946237	0.698925	0.258065	0.935484	0.0107527	0.0537634	155.397	21	0.386105	0.396694	0.3914	100	G G	A A	G G	G G	A A	A A	A A	G G	A A	G G	A A	A A	A A	A A	G G	G G	A A	A A	G G	A A	A A	A A	G G	A A	0 0	G G	A A	A A	A A	G G	G G
4695160	TGCAGTATAAAACTTGATATGTCATAGGGCATCTCTGACTGAATTTTACACTTTAGTATATGGTAATAG	CTGCAGTATAAAACTTGATATGTCATAGGGCATCTCTGACTGAATTTTACACTTTAGTATATGGTAATAG	SL2.40ch09	822418	1	0.935484	0.935484	0.88172	0.0537634	0.935484	0	0.0645161	175.957	64	0.108337	0.108337	0.108337	100	A A	A A	A A	A A	A A	A A	A A	A A	C C	A A	A A	C C	A A	A A	A A	A A	A A	A A	A A	A A	A A	A A	0 0	A A	A A	A A	A A	A A	A A	A A	A A
4695161	TGCAGAAGTAAAACACAAATCTCAAAGAAAAATACTAGTGTCATTACAGATCGGAAGAGCGGTTCAGCA	CTGCAGAAGTAAAACACAAATCTCAAAGAAAAATACTAGTGTCATTAC	SL2.40ch08	49574969	1	1	1	0.924731	0.0752688	1	0	0	2641.95	13	0.139207	0.139207	0.139207	100	C C	C C	C C	C C	C C	C C	C C	C C	C C	C C	C C	C C	C C	A A	C C	C C	C C	C C	C C	C C	C C	C C	C C	C C	C C	C C	C C	C C	C C	A A	C C
4695162	TGCAGTTTTTTTCTCCGACGAGCAACATTCAAATAATTTTTTCTCATTACAGATCGGAAGAGCGGTTCA	CTGCAGTTTTTTTCTCCGACGAGCAACATTCAAATAATTTTTTCTCATTAC	SL2.40ch04	41426667	1	0.913978	0.913978	0.505376	0.408602	0.913978	0	0.0860215	241.338	45	0.494394	0.494394	0.494394	100	G G	A A	G G	G G	A A	G G	G G	G G	A A	G G	A A	A A	A A	G G	A A	G G	A A	A A	G G	A A	A A	A A	G G	A A	A A	A A	G G	A A	A A	G G	G G
4695162	TGCAGTTTTTTTCTCCGACGAGCAACATTCAAATAATTTTTTCTCATTACAGATCGGAAGAGCGGTTCA	CTGCAGTTTTTTTCTCCGACGAGCAACATTCAAATAATTTTTTCTCATTAC	SL2.40ch04	41426667	1	0.548387	0.548387	0.505376	0.0430108	0.548387	0	0.451613	241.338	42	0.14456	0.14456	0.14456	100	0 0	C C	0 0	0 0	C C	0 0	0 0	0 0	C C	0 0	C C	C C	C C	0 0	C C	0 0	C C	C C	0 0	C C	C C	C C	0 0	C C	C C	C C	0 0	C C	C C	0 0	0 0
4695163	TGCAGATGTAGTCAAGTAGCCACCTTGCTGCGGAAAAAGTGAAAGTGAACCGATGGTTCAGATGTATCA	CTGCAGATGTAGTCAAGTAGCCACCTTGCTGCGGAAAAAGTGAAAGTGAACCGATGGTTCAGATGTATCA	SL2.40ch09	3360585	1	0.956989	0.956989	0.903226	0.0645161	0.946237	0.0107527	0.0430108	319.592	45	0.106047	0.125742	0.115894	100	T T	T T	T T	T T	T T	T T	T T	T T	T T	T T	T T	T T	T T	T T	T T	T T	T T	T T	T T	0 0	T T	T T	T T	T T	T T	T T	T T	T T	T T	T T	T T
4695164	TGCAGTTCTCAACCTTCGGGTAAAAAAGGCCCATCGTATAAAAATTCTTCTACAGTGATTTCATTCAAG	CTGCAGTTCTCAACCTTCGGGTAAAAAAGGCCCATCGTATAAAAATTCTTCTACAGTGATTTCATTCAAG	SL2.40ch02	41795903	1	0.989247	0.989247	0.795699	0.193548	0.989247	0	0.0107527	1474.9	41	0.314745	0.314745	0.314745	100	A A	A A	A A	A A	A A	A A	A A	A A	G G	G G	G G	G G	A A	G G	A A	A A	A A	A A	A A	A A	A A	A A	A A	A A	A A	A A	A A	A A	A A	A A	A A
4695165	TGCAGGAGAAGAAGCAGGGATTGGATTGTTGCCCCACTAGCATTGATGTGGGTCCTGTGGAGAGAAAGA	CTGCAGGAGAAGAAGCAGGGATTGGATTGTTGCCCCACTAGCATTGATGTGGGTCCTGTGGAGAGAAAGA	SL2.40ch01	84542920	1	0.989247	0.989247	0.935484	0.0645161	0.978495	0.0107527	0.0107527	1460.29	40	0.102788	0.121928	0.112358	100	C C	C C	C C	C C	C C	C C	C C	C C	C C	C C	C C	C C	C C	C C	C C	C C	C C	C C	C C	C C	C C	C C	C C	C C	C C	C C	C C	C C	C C	C C	C C
4695166	TGCAGCATGTGTTTGTTTGAAAAACGTTTCTCGCTCAGTGAAGGTTTGTGATGTTCATAATAGCCTCAG	CTGCAGCATGTGTTTGTTTGAAAAACGTTTCTCGCTCAGTGAAGGTTTGTGATGTTCATAATAGCCTCAG	SL2.40ch11	48431678	1	1	1	0.946237	0.0537634	1	0	0	2003.58	49	0.101746	0.101746	0.101746	100	G G	G G	G G	G G	G G	G G	G G	G G	G G	G G	G G	G G	G G	G G	G G	G G	G G	G G	G G	G G	G G	G G	G G	G G	G G	G G	G G	G G	G G	G G	G G
4695169	TGCAGAACCAGAACAGTATCTGCCGTGATAAGATTGCTTCTGTTGAAATGAACTATCGTTCCATTGATG	CTGCAGAACCAGAACAGTATCTGCCGTGATAAGATTGCTTCTGTTGAAATGAACTATCGTTCCATTGATG	SL2.40ch06	3585564	1	0.913978	0.913978	0.860215	0.0537634	0.913978	0	0.0860215	126.874	24	0.110727	0.110727	0.110727	100	G G	G G	A A	A A	G G	G G	G G	G G	G G	G G	G G	G G	G G	G G	G G	G G	G G	0 0	G G	G G	G G	G G	G G	G G	G G	G G	G G	G G	G G	G G	G G
4695170	TGCAGCTACTATATATTTCTGAAGCAATGAATTCTCACAGCCTTACAGATCGGAAGAGCGGTTCAGCAG	CTGCAGCTACTATATATTTCTGAAGCAATGAATTCTCACAGCCTTAC	SL2.40ch12	64690980	1	1	1	0.913978	0.11828	0.967742	0.0322581	0	1480.48	38	0.157244	0.208579	0.182911	98.4375	A A	A G	A A	A A	A A	A A	A A	A A	A A	A A	A A	A A	A A	A A	A A	A A	A A	A A	A G	A G	A A	G G	A A	G G	G G	A A	A A	A A	A A	A A	A A
4695171	TGCAGTCCCATGGGGAGGAGGGTTTGAATGAGGGGACTTGGCCCCCAAAAGTAAACCAAAAACAAAACT	CTGCAGTCCCATGGGGAGGAGGGTTTGAATGAGGGGACTTGGCCCCCAAAAGTAAACCAAAAACAAAACT	SL2.40ch09	48609493	2	0.989247	0.989247	0.752688	0.236559	0.989247	0	0.0107527	437.925	55	0.363894	0.363894	0.363894	100	C C	C C	T T	T T	C C	T T	T T	T T	C C	C C	C C	C C	C C	C C	C C	C C	C C	C C	T T	C C	C C	C C	C C	C C	C C	C C	C C	C C	C C	C C	C C
4695171	TGCAGTCCCATGGGGAGGAGGGTTTGAATGAGGGGACTTGGCCCCCAAAAGTAAACCAAAAACAAAACT	CTGCAGTCCCATGGGGAGGAGGGTTTGAATGAGGGGACTTGGCCCCCAAAAGTAAACCAAAAACAAAACT	SL2.40ch09	48649583	2	0.989247	0.989247	0.752688	0.236559	0.989247	0	0.0107527	437.925	55	0.363894	0.363894	0.363894	100	C C	C C	T T	T T	C C	T T	T T	T T	C C	C C	C C	C C	C C	C C	C C	C C	C C	C C	T T	C C	C C	C C	C C	C C	C C	C C	C C	C C	C C	C C	C C
4695172	TGCAGTTAGGACACATTCACCCCAAAACCTGAGAGGAATAGTCCCTTGGAATCTGAGGACTCTAGCTAC	CTGCAGTTAGGACACATTCACCCCAAAACCTGAGAGGAATAGTCCCTTGGAATCTGAGGACTCTAGCTAC	SL2.40ch08	41963512	1	0.956989	0.956989	0.505376	0.451613	0.956989	0	0.0430108	430.717	32	0.498422	0.498422	0.498422	100	G G	T T	G G	G G	T T	G G	G G	G G	T T	G G	T T	T T	T T	G G	G G	G G	T T	T T	G G	T T	G G	T T	G G	T T	T T	G G	G G	T T	T T	G G	G G
4695172	TGCAGTTAGGACACATTCACCCCAAAACCTGAGAGGAATAGTCCCTTGGAATCTGAGGACTCTAGCTAC	CTGCAGTTAGGACACATTCACCCCAAAACCTGAGAGGAATAGTCCCTTGGAATCTGAGGACTCTAGCTAC	SL2.40ch08	41963512	1	0.537634	0.537634	0.505376	0.0322581	0.537634	0	0.462366	430.717	38	0.1128	0.1128	0.1128	100	T T	0 0	T T	T T	0 0	T T	T T	T T	0 0	T T	0 0	0 0	0 0	T T	T T	T T	0 0	0 0	T T	0 0	T T	0 0	T T	0 0	0 0	T T	T T	0 0	0 0	T T	T T
4695173	TGCAGTATTTATAGAGACATGTTATTTATGAGATAAGAAGCAAATTCTAACTGTCATGAGTTTGAATAA	CTGCAGTATTTATAGAGACATGTTATTTATGAGATAAGAAGCAAATTCTAACTGTCATGAGTTTGAATAA	SL2.40ch07	3978813	1	1	1	0.935484	0.0645161	1	0	0	633.665	42	0.120708	0.120708	0.120708	100	A A	A A	A A	A A	A A	A A	A A	A A	A A	A A	A A	A A	A A	A A	A A	A A	A A	A A	A A	A A	A A	A A	A A	A A	A A	A A	A A	A A	A A	A A	A A
4695174	TGCAGAATGAAGTAGATTTAGGTCAGCCGGAGCAATTTTATCGGTTTGTAAATGTTGTTTCTTATCCCG	CTGCAGAATGAAGTAGATTTAGGTCAGCCGGAGCAATTTTATCGGTTTGTAAATGTTGTTTCTTATCCCG	SL2.40ch01	2352420	1	1	1	0.784946	0.215054	1	0	0	411.489	68	0.337611	0.337611	0.337611	100	A A	G G	A A	A A	G G	A A	G G	A A	G G	G G	G G	G G	G G	G G	G G	G G	G G	G G	A A	G G	G G	G G	G G	G G	G G	G G	A A	G G	G G	G G	G G
4695175	TGCAGTTGCTGCTCATGCGGATAAAAATGGCCGTCGGAAGTTGGCTGCCATGCTTGTTGAACATGAACC	CTGCAGTTGCTGCTCATGCGGATAAAAATGGCCGTCGGAAGTTGGCTGCCATGCTTGTTGAACATGAACC	SL2.40ch07	61392213	1	1	1	0.978495	0.0215054	1	0	0	1805.2	46	0.0420858	0.0420858	0.0420858	100	G G	G G	G G	G G	G G	G G	G G	T T	G G	G G	G G	G G	G G	G G	G G	G G	G G	G G	G G	G G	G G	G G	G G	G G	G G	G G	G G	G G	G G	G G	G G
4695176	TGCAGTAGTAGAGTACCTCTTTAGTAATTCTGCTTACAGTTTCATGGTCAGTTGTAAGAACGTGAATCA	CTGCAGTAGTAGAGTACCTCTTTAGTAATTCTGCTTACAGTTTCATGGTCAGTTGTAAGAACGTGAATCA	SL2.40ch10	226620	1	1	1	0.956989	0.0430108	1	0	0	410.856	29	0.0823217	0.0823217	0.0823217	100	C C	C C	C C	C C	C C	T T	C C	C C	C C	C C	C C	C C	C C	C C	C C	C C	C C	C C	C C	C C	C C	C C	C C	C C	C C	C C	C C	C C	C C	C C	C C
4695177	TGCAGAACATACCAGACACAGAGATCATGATAGGAGAAGTCCCCACAAAAATTACATGGTTTGTGAGTC	CTGCAGAACATACCAGACACAGAGATCATGATAGGAGAAGTCCCCACAAAAATTACATGGTTTGTGAGTC	SL2.40ch10	758436	1	1	1	0.935484	0.0645161	1	0	0	820.349	25	0.120708	0.120708	0.120708	100	C C	C C	C C	C C	C C	C C	C C	C C	C C	C C	C C	C C	C C	C C	C C	C C	C C	C C	C C	C C	C C	C C	C C	C C	C C	C C	C C	C C	C C	C C	C C
4695178	TGCAGTGTTTTTCTCCGACCAGCAACGTTTAGATCGTTATTCCCGATTACAGATCGGAAGAGCGGTTCA	CTGCAGTGTTTTTCTCCGACCAGCAACGTTTAGATCGTTATTCCCGATTAC	SL2.40ch10	42598515	2	0.795699	0.795699	0.752688	0.0537634	0.784946	0.0107527	0.204301	169.063	14	0.102264	0.126004	0.114134	100	C C	C C	0 0	C C	C C	C C	0 0	C C	C C	C C	C C	C C	C C	C C	C C	C C	C C	0 0	0 0	0 0	C C	0 0	C C	C C	C C	C C	C C	C C	C C	C C	C C
4695178	TGCAGTGTTTTTCTCCGACCAGCAACGTTTAGATCGTTATTCCCGATTACAGATCGGAAGAGCGGTTCA	CTGCAGTGTTTTTCTCCGACCAGCAACGTTTAGATCGTTATTCCCGATTAC	SL2.40ch10	11519665	2	0.795699	0.795699	0.752688	0.0537634	0.784946	0.0107527	0.204301	169.063	14	0.102264	0.126004	0.114134	100	C C	C C	0 0	C C	C C	C C	0 0	C C	C C	C C	C C	C C	C C	C C	C C	C C	C C	0 0	0 0	0 0	C C	0 0	C C	C C	C C	C C	C C	C C	C C	C C	C C
4695180	TGCAGATTAAGGACTCGTCTATGGAAACTTCCAAACTTTAGATTCATCGTCCATTGTTTTACAGATCGG	CTGCAGATTAAGGACTCGTCTATGGAAACTTCCAAACTTTAGATTCATCGTCCATTGTTTTAC	SL2.40ch03	22124747	1	0.924731	0.924731	0.849462	0.0967742	0.903226	0.0215054	0.0752688	1681.62	10	0.14954	0.187399	0.168469	100	G G	G G	G G	G G	G G	G G	G G	G G	G G	G G	G G	G G	G G	G G	A A	G G	G G	G G	G G	G G	A A	G G	G G	G G	G G	A A	G A	0 0	G G	A A	G G
4695181	TGCAGTTTACCCTTTTTTTGGTGATAGGTTAGCTTTGTAGTACAGTGTCTCTCTTCTACTTTATCTTGC	CTGCAGTTTACCCTTTTTTTGGTGATAGGTTAGCTTTGTAGTACAGTGTCTCTCTTCTACTTTATCTTGC	SL2.40ch10	961558	1	1	1	0.935484	0.0752688	0.989247	0.0107527	0	798.069	32	0.120708	0.139207	0.129957	100	C C	C C	C C	C C	C C	C C	C C	C C	C C	C C	C C	C C	C C	C C	C C	C C	C C	C C	C C	C C	C C	C C	C C	C C	C C	C C	C C	C C	C C	C C	C C
4695182	TGCAGGACCATTAGGTGACATGTCTCGTCTATTTCAGTAACTGGAAAGGATAATATTTTACATATGCTG	CTGCAGGACCATTAGGTGACATGTCTCGTCTATTTCAGTAACTGGAAAGGATAATATTTTACATATGCTG	SL2.40ch10	57834638	1	1	1	0.946237	0.0752688	0.978495	0.0215054	0	1303.85	26	0.101746	0.139207	0.120476	98.4375	G G	G G	G G	G G	G G	G G	G G	G G	G G	G A	G G	G G	G G	G G	G G	G G	G G	G G	G G	G G	G G	G G	G G	G G	G G	G G	G G	G G	G G	G G	G G
4695183	TGCAGAATACTGTCCAACAGGTAAATTCACACTAACCATACCAATAAGCTTTACAGATCGGAAGAGCGG	CTGCAGAATACTGTCCAACAGGTAAATTCACACTAACCATACCAATAAGCTTTAC	SL2.40ch08	60819089	1	0.989247	0.989247	0.935484	0.0967742	0.946237	0.0430108	0.0107527	6678.29	35	0.102788	0.176512	0.13965	100	C C	C C	C C	C C	C C	C C	C C	C C	C C	C C	C C	C C	C C	C C	C C	C C	C C	C C	C C	C T	C C	C C	C C	C C	C C	C C	C C	C C	C C	C C	C C
4695184	TGCAGTTTATATAGCACAAAAATGCACAGTATAGGTTAGTTTTTGCAATACTCATTGATAGACATATGG	CTGCAGTTTATATAGCACAAAAATGCACAGTATAGGTTAGTTTTTGCAATACTCATTGATAGACATATGG	SL2.40ch10	60771400	1	1	1	0.946237	0.0752688	0.978495	0.0215054	0	840.772	61	0.101746	0.139207	0.120476	100	A A	A A	A A	A A	A A	A A	A A	A A	A A	A A	A A	A A	A A	G G	A A	A A	A A	A A	A A	A A	A A	A A	A A	A A	A A	A A	A A	A A	A A	A A	A A
4695185	TGCAGATAGTTGATGAAGCTCTAAGAATCGAAGGCTCATGTGTTATCCATTCAAAAATATCTTTTGTTA	CTGCAGATAGTTGATGAAGCTCTAAGAATCGAAGGCTCATGTGTTATCCATTCAAAAATATCTTTTGTTA	SL2.40ch06	34533840	1	0.967742	0.967742	0.913978	0.0537634	0.967742	0	0.0322581	174.803	39	0.104938	0.104938	0.104938	100	G G	G G	G G	G G	G G	G G	G G	G G	G G	G G	G G	G G	G G	G G	G G	G G	G G	G G	G G	G G	G G	G G	G G	G G	G G	G G	G G	0 0	G G	G G	G G
4695186	TGCAGCTGGCTAATGAGAATTTTCGCAATGTTTCAGTTTTGTTTGTGTCAGCTTGCGTGCATTCAATTT	CTGCAGCTGGCTAATGAGAATTTTCGCAATGTTTCAGTTTTGTTTGTGTCAGCTTGCGTGCATTCAATTT	SL2.40ch06	2054867	1	0.903226	0.903226	0.849462	0.0537634	0.903226	0	0.0967742	125.535	35	0.111961	0.111961	0.111961	100	G G	G G	G G	G G	G G	G G	G G	G G	G G	G G	G G	G G	G G	A A	G G	G G	G G	G G	G G	G G	G G	G G	0 0	G G	G G	G G	0 0	G G	G G	G G	G G
4695188	TGCAGATTGAGATGGATGAACTATCTTAGACCTAACTTACAGATCGGAAGAGCGGTTCAGCAGGAATGC	CTGCAGATTGAGATGGATGAACTATCTTAGACCTAACTTAC	0	0	0	1	1	0.935484	0.0860215	0.978495	0.0215054	0	2503.56	20	0.120708	0.157244	0.138976	96.875	C C	C C	C C	C C	C C	C C	C C	C C	C T	C C	C C	C C	C C	C T	C C	C C	C C	C C	C C	C C	C C	C C	C C	C C	C C	C C	C C	C C	C C	C C	C C
4695189	TGCAGATTATGATTCAAAGCAAAACATTTGATGGGCAAGAAAGTAAAAGTTCTCACCTATATCATCTTG	CTGCAGATTATGATTCAAAGCAAAACATTTGATGGGCAAGAAAGTAAAAGTTCTCACCTATATCATCTTG	SL2.40ch05	1931442	1	0.989247	0.989247	0.935484	0.0537634	0.989247	0	0.0107527	367.797	21	0.102788	0.102788	0.102788	100	A A	A A	A A	A A	A A	A A	A A	A A	A A	A A	A A	A A	A A	A A	A A	A A	A A	A A	A A	A A	A A	A A	A A	A A	A A	A A	A A	A A	A A	A A	A A
4695192	TGCAGGTCTTGGATGTAGGATGTGGAATTGGAGGGCCGTTACAGATCGGAAGAGCGGTTCAGCAGGAAT	CTGCAGGTCTTGGATGTAGGATGTGGAATTGGAGGGCCGTTAC	SL2.40ch01	74270996	1	1	1	0.989247	0.0215054	0.989247	0.0107527	0	2088.23	37	0.0212741	0.0420858	0.03168	100	G G	G G	G G	G G	G G	G G	G G	C C	G G	G G	G G	G G	G G	G G	G G	G G	G G	G G	G G	G G	G G	G G	G G	G G	G G	G G	G G	G G	G G	G G	G G
4695193	TGCAGCCTTGTACGTACATAGAGAAGCTTCTACTGTATTACAGATCGGAAGAGCGGTTCAGCAGGAATG	CTGCAGCCTTGTACGTACATAGAGAAGCTTCTACTGTATTAC	SL2.40ch06	35495361	1	1	1	0.989247	0.0107527	1	0	0	4837.25	28	0.0212741	0.0212741	0.0212741	100	G G	T T	T T	T T	T T	T T	T T	T T	T T	T T	T T	T T	T T	T T	T T	T T	T T	T T	T T	T T	T T	T T	T T	T T	T T	T T	T T	T T	T T	T T	T T
4695194	TGCAGAGTTTGAGAAATTTTTGTATTGTATGAATGATATGTGCCTTATGGATGTTAGGTTGTTGGACTG	CTGCAGAGTTTGAGAAATTTTTGTATTGTATGAATGATATGTGCCTTATGGATGTTAGGTTGTTGGACTG	0	0	0	0.741935	0.741935	0.301075	0.451613	0.731183	0.0107527	0.258065	120.059	29	0.482252	0.476371	0.479311	98.4375	C C	C C	C C	C C	0 0	C C	C C	C C	C C	T T	C C	C C	0 0	T C	T T	T T	C C	C C	0 0	C C	C C	C C	T T	C C	C C	T T	0 0	C C	C C	T T	0 0
4695195	TGCAGTTATGGTTGATGAAGGAGTTGGTGTTTGGTCCATAGTTTCTTCTACGATGCTGCCATCATCTGT	CTGCAGTTATGGTTGATGAAGGAGTTGGTGTTTGGTCCATAGTTTCTTCTACGATGCTGCCATCATCTGT	SL2.40ch07	2776717	1	0.935484	0.935484	0.870968	0.0645161	0.935484	0	0.0645161	140.733	66	0.128419	0.128419	0.128419	100	T T	0 0	T T	T T	T T	T T	T T	T T	T T	T T	T T	T T	T T	T T	T T	T T	T T	T T	T T	T T	T T	T T	T T	T T	T T	T T	T T	T T	T T	T T	T T
4695196	TGCAGACTTTTGAGATAGAATTTCATCACCTTTTATGATTGAAAAGCTTTGTTGATTTATCATTTGCCA	CTGCAGACTTTTGAGATAGAATTTCATCACCTTTTATGATTGAAAAGCTTTGTTGATTTATCATTTGCCA	SL2.40ch01	30473690	1	0.989247	0.989247	0.935484	0.0537634	0.989247	0	0.0107527	351.411	54	0.102788	0.102788	0.102788	100	A A	A A	A A	A A	A A	A A	A A	A A	A A	A A	A A	A A	A A	A A	A A	A A	A A	A A	A A	A A	A A	A A	A A	A A	A A	A A	A A	A A	A A	A A	A A
4695197	TGCAGCCGCTGCCAAAACAAAACCATTTTATATTATGATGTCAGCTCAAATGAACGACCATATCCTACC	CTGCAGCCGCTGCCAAAACAAAACCATTTTATATTATGATGTCAGCTCAAATGAACGACCATATCCTACC	SL2.40ch07	2112107	1	1	1	0.946237	0.0645161	0.989247	0.0107527	0	886.375	68	0.101746	0.120708	0.111227	100	C C	C C	C C	C C	C C	C C	C C	C C	C C	C C	C C	C C	C C	C C	C C	C C	C C	C C	C C	C C	C C	C C	C C	C C	C C	C C	C C	C C	C C	C C	C C
4695198	TGCAGTGCTGTAGTGTTTCAAGTTGCTAGATGAGTACAGAAGAGCCCAGGACATTGATCAGAAATCTGT	CTGCAGTGCTGTAGTGTTTCAAGTTGCTAGATGAGTACAGAAGAGCCCAGGACATTGATCAGAAATCTGT	SL2.40ch02	28855787	1	0.978495	0.978495	0.924731	0.0537634	0.978495	0	0.0215054	309.45	44	0.103852	0.103852	0.103852	100	C C	C C	C C	C C	C C	C C	C C	C C	C C	C C	C C	C C	C C	C C	C C	C C	C C	C C	C C	C C	C C	C C	C C	C C	C C	C C	C C	C C	C C	C C	C C
4695199	TGCAGACAAATGTTGAGCCTCATACATAAACGATGGTTTCCGGTACGGCCTGTCGATGGGTCTACTAGG	CTGCAGACAAATGTTGAGCCTCATACATAAACGATGGTTTCCGGTACGGCCTGTCGATGGGTCTACTAGG	SL2.40ch01	15663263	1	0.795699	0.795699	0.72043	0.0752688	0.795699	0	0.204301	113.765	30	0.171293	0.171293	0.171293	100	C C	C C	C C	C C	C C	C C	C C	0 0	C C	C C	C C	C C	C C	T T	C C	C C	0 0	0 0	C C	C C	C C	C C	C C	C C	C C	C C	C C	0 0	C C	C C	0 0
4695201	TGCAGGGAGAACTGGTTTGGTTCAATGTTGTTGTGATATTCAGTTCGTCGGAGTCGAAAACAAATGATA	CTGCAGGGAGAACTGGTTTGGTTCAATGTTGTTGTGATATTCAGTTCGTCGGAGTCGAAAACAAATGATA	SL2.40ch06	38768188	1	0.870968	0.870968	0.709677	0.16129	0.870968	0	0.129032	148.546	45	0.301783	0.301783	0.301783	100	C C	C C	C C	C C	T T	C C	C C	C C	T T	C C	T T	C C	T T	C C	C C	C C	0 0	C C	0 0	T T	C C	C C	C C	C C	C C	C C	C C	C C	0 0	C C	C C
4695201	TGCAGGGAGAACTGGTTTGGTTCAATGTTGTTGTGATATTCAGTTCGTCGGAGTCGAAAACAAATGATA	CTGCAGGGAGAACTGGTTTGGTTCAATGTTGTTGTGATATTCAGTTCGTCGGAGTCGAAAACAAATGATA	SL2.40ch06	38768188	1	0.763441	0.763441	0.709677	0.0537634	0.763441	0	0.236559	148.546	48	0.130926	0.130926	0.130926	100	C C	C C	C C	C C	0 0	C C	C C	C C	0 0	C C	0 0	C C	0 0	C C	C C	C C	0 0	C C	0 0	0 0	C C	C C	C C	C C	C C	C C	C C	C C	0 0	C C	C C
4695203	TGCAGCAACCATGATTCACGTCATTGAACGTGGAAAATCCTCATAAAATAGATGAAATTTCTTTGTCCA	CTGCAGCAACCATGATTCACGTCATTGAACGTGGAAAATCCTCATAAAATAGATGAAATTTCTTTGTCCA	SL2.40ch11	52731328	1	0.913978	0.913978	0.827957	0.0860215	0.913978	0	0.0860215	271.09	64	0.170519	0.170519	0.170519	100	G G	A A	G G	G G	G G	G G	G G	G G	G G	G G	A A	G G	G G	G G	G G	0 0	G G	G G	G G	G G	G G	G G	0 0	A A	G G	G G	G G	G G	G G	G G	G G
4695203	TGCAGCAACCATGATTCACGTCATTGAACGTGGAAAATCCTCATAAAATAGATGAAATTTCTTTGTCCA	CTGCAGCAACCATGATTCACGTCATTGAACGTGGAAAATCCTCATAAAATAGATGAAATTTCTTTGTCCA	SL2.40ch11	52731328	1	0.892473	0.892473	0.827957	0.0752688	0.88172	0.0107527	0.107527	271.09	27	0.134127	0.154449	0.144288	98.4375	A A	0 0	A A	A A	A A	A A	A A	A A	A A	A T	0 0	A A	A A	A A	A A	0 0	A A	A A	A A	A A	A A	A A	0 0	0 0	A A	A A	A A	A A	A A	A A	A A
4695204	TGCAGACTTTATATAATGGATTAGCTTAGGATTCTGTTGTTTTTACTAGTCTATCCGATAATTACAGAT	CTGCAGACTTTATATAATGGATTAGCTTAGGATTCTGTTGTTTTTACTAGTCTATCCGATAATTAC	SL2.40ch10	59572093	1	0.956989	0.956989	0.935484	0.0215054	0.956989	0	0.0430108	1980.5	14	0.0439339	0.0439339	0.0439339	100	A A	A A	A A	A A	A A	T T	A A	T T	A A	A A	A A	A A	A A	A A	A A	A A	A A	A A	A A	A A	A A	A A	A A	A A	A A	A A	A A	A A	A A	A A	A A
4695205	TGCAGTTCCCCAGGAGAAGGCATTGCTATCGAAGAAAGAAGAGTTCCTTTGCAATTCAATACTAGTACT	CTGCAGTTCCCCAGGAGAAGGCATTGCTATCGAAGAAAGAAGAGTTCCTTTGCAATTCAATACTAGTACT	SL2.40ch10	22880522	1	1	1	0.752688	0.247312	1	0	0	363.42	30	0.372297	0.372297	0.372297	100	G G	T T	G G	G G	G G	G G	G G	G G	T T	G G	G G	T T	G G	G G	G G	G G	G G	T T	G G	G G	G G	T T	G G	T T	T T	G G	G G	T T	G G	G G	G G
4695206	TGCAGTCGTGCGGTACTTCTAGTACAGCCCTTGGCAGATTTATTTGCTACTTGTGATGTTTTACAGATC	CTGCAGTCGTGCGGTACTTCTAGTACAGCCCTTGGCAGATTTATTTGCTACTTGTGATGTTTTAC	SL2.40ch01	80497326	1	1	1	0.935484	0.0752688	0.989247	0.0107527	0	6430.95	9	0.120708	0.139207	0.129957	100	G G	G G	G G	G G	G G	G G	G G	G G	G G	G G	G G	G G	G G	G G	G G	G G	G G	G G	G G	G G	G G	G G	G G	G G	G G	G G	G G	G G	G G	G G	G G
4695207	TGCAGCATCCATCCTCCTGGTATTATTAGCTATACCTTCAATTTGTTCACAATCCCAGTAGGATAGAAA	CTGCAGCATCCATCCTCCTGGTATTATTAGCTATACCTTCAATTTGTTCACAATCCCAGTAGGATAGAAA	SL2.40ch05	6973406	1	1	1	0.946237	0.0860215	0.967742	0.0322581	0	1498.34	64	0.101746	0.157244	0.129495	100	A A	A A	A A	A A	A A	A A	A A	A A	A A	A A	A A	A A	A A	A A	A A	A A	A A	A A	A A	A A	A A	A A	A A	A A	A A	A A	A A	A A	A A	A A	A A
4695208	TGCAGCTTCATCAGAACCGGCAGTGTGTCTGGCAGGGGATTATGTTGTGCTTATAAACGAGAAAGCAGA	CTGCAGCTTCATCAGAACCGGCAGTGTGTCTGGCAGGGGATTATGTTGTGCTTATAAACGAGAAAGCAGA	SL2.40ch09	61608607	1	0.989247	0.989247	0.913978	0.0752688	0.989247	0	0.0107527	243.091	28	0.140595	0.140595	0.140595	100	C C	C C	C C	C C	C C	C C	C C	C C	C C	C C	C C	C C	G G	C C	C C	C C	C C	C C	C C	G G	C C	C C	C C	C C	C C	C C	C C	C C	C C	C C	C C
4695209	TGCAGGATGGCTACCGTGTCAGCCTGTGACATTTTCTCAGCAGTGTCTAGAGCTGTTTCATGTGACCTA	CTGCAGGATGGCTACCGTGTCAGCCTGTGACATTTTCTCAGCAGTGTCTAGAGCTGTTTCATGTGACCTA	SL2.40ch11	53194605	1	0.978495	0.978495	0.645161	0.344086	0.967742	0.0107527	0.0215054	892.855	68	0.449221	0.455984	0.452602	98.4375	G G	A A	G G	G G	A A	A A	A A	A A	A A	A G	A A	A A	A A	G G	A A	A A	A A	A A	G G	A A	A A	A A	A A	A A	A A	A A	G G	A A	A A	A A	A A
4695211	TGCAGAGAGACATGAGCATAACAAAGAACAAGGTTAGTATAAAGGGCTTACAGATCGGAAGAGCGGTTC	CTGCAGAGAGACATGAGCATAACAAAGAACAAGGTTAGTATAAAGGGCTTAC	SL2.40ch02	38995461	1	1	1	0.946237	0.0537634	1	0	0	2888.06	28	0.101746	0.101746	0.101746	100	C C	C C	C C	C C	C C	C C	C C	C C	C C	C C	C C	C C	C C	C C	C C	C C	C C	C C	C C	C C	C C	C C	C C	C C	C C	C C	C C	C C	C C	C C	C C
4695212	TGCAGGGAAATTCCTATCAATTGTGCCAGCTCCAACAGCAGTTACAGATCGGAAGAGCGGTTCAGCAGG	CTGCAGGGAAATTCCTATCAATTGTGCCAGCTCCAACAGCAGTTAC	SL2.40ch01	89422741	1	1	1	0.935484	0.0645161	1	0	0	3085.06	38	0.120708	0.120708	0.120708	100	C C	C C	C C	C C	C C	C C	C C	C C	C C	C C	C C	C C	C C	C C	C C	C C	C C	C C	C C	C C	C C	C C	C C	C C	C C	C C	C C	C C	C C	C C	C C
4695214	TGCAGTAAAAAGATTACGAACCAACTATAAACAGAGTACTAAATAATTTCTTATTTTCAATCAGAAATT	CTGCAGTAAAAAGATTACGAACCAACTATAAACAGAGTACTAAATAATTTCTTATTTTCAATCAGAAATT	SL2.40ch02	41436035	1	1	1	0.612903	0.419355	0.967742	0.0322581	0	1560.37	7	0.474506	0.486993	0.480749	96.875	A A	G G	A G	A A	G G	A A	A A	A A	G G	A A	G G	A G	G G	A A	A A	A A	G G	G G	A A	G G	A A	G G	A A	G G	G G	A A	A A	G G	G G	A A	A A
4695215	TGCAGAAGAAGAGCTAGGCGTGGAAGAATCTTCCTGATTAGAAGGTGCACTTCCAGTAACAGTTTTACA	CTGCAGAAGAAGAGCTAGGCGTGGAAGAATCTTCCTGATTAGAAGGTGCACTTCCAGTAACAGTTTTACA	SL2.40ch02	49269201	1	0.946237	0.946237	0.602151	0.430108	0.860215	0.0860215	0.0537634	5337.43	37	0.46281	0.495868	0.479339	96.875	T C	T T	T T	C C	T T	C C	C C	C C	T C	T T	T T	T T	T T	C C	C C	T T	T T	T C	C C	T T	T T	T T	T T	T T	T T	C C	C C	T T	T T	C C	C C
4695215	TGCAGAAGAAGAGCTAGGCGTGGAAGAATCTTCCTGATTAGAAGGTGCACTTCCAGTAACAGTTTTACA	CTGCAGAAGAAGAGCTAGGCGTGGAAGAATCTTCCTGATTAGAAGGTGCACTTCCAGTAACAGTTTTACA	SL2.40ch02	49269201	1	0.655914	0.655914	0.602151	0.0537634	0.655914	0	0.344086	5337.43	14	0.150497	0.150497	0.150497	100	T T	T T	T T	0 0	T T	0 0	0 0	0 0	T T	T T	T T	T T	T T	0 0	0 0	T T	T T	T T	0 0	T T	T T	T T	T T	T T	T T	0 0	0 0	T T	T T	0 0	0 0
4695216	TGCAGAACAGATAAAGCTCCAGACAAATTTGAAAGGGAATTATTGGACAAAGAGAGGAACACAAGCGAT	CTGCAGAACAGATAAAGCTCCAGACAAATTTGAAAGGGAATTATTGGACAAAGAGAGGAACACAAGCGAT	SL2.40ch07	62834402	1	1	1	0.946237	0.0537634	1	0	0	842.801	50	0.101746	0.101746	0.101746	100	A A	A A	A A	A A	A A	A A	A A	A A	A A	A A	A A	A A	A A	A A	A A	A A	A A	A A	A A	A A	A A	A A	A A	A A	A A	A A	A A	A A	A A	A A	A A
4695217	TGCAGTTCTTCTTTCGGTTATCATCGTTCTCCCTATCAGTCAAATTTTACAATTTGTTTCCCTTACTCT	CTGCAGTTCTTCTTTCGGTTATCATCGTTCTCCCTATCAGTCAAATTTTACAATTTGTTTCCCTTACTCT	SL2.40ch08	57683349	1	0.967742	0.967742	0.892473	0.0752688	0.967742	0	0.0322581	230.367	32	0.143457	0.143457	0.143457	100	C C	C C	C C	C C	C C	C C	C C	C C	C C	T T	C C	C C	C C	C C	C C	C C	C C	C C	C C	C C	0 0	C C	C C	C C	C C	C C	C C	C C	C C	C C	C C
4695218	TGCAGTACTTTCTACAGATGATATTGATCATGTTTGTTGGTCGCCTCGGAGAGCTTTCTCTTTCAAGTG	CTGCAGTACTTTCTACAGATGATATTGATCATGTTTGTTGGTCGCCTCGGAGAGCTTTCTCTTTCAAGTG	SL2.40ch03	56770241	1	1	1	0.946237	0.0537634	1	0	0	452.414	24	0.101746	0.101746	0.101746	100	T T	T T	T T	T T	T T	T T	T T	T T	T T	T T	T T	T T	T T	T T	T T	T T	T T	T T	T T	T T	T T	T T	T T	T T	T T	T T	T T	T T	T T	T T	T T
4695219	TGCAGTATTAATTAGTACCATATTTTTTACTAAATAATTACAGATCGGAAGAGCGGTTCAGCAGGAATG	CTGCAGTATTAATTAGTACCATATTTTTTACTAAATAATTAC	SL2.40ch01	76922316	1	0.903226	0.903226	0.849462	0.0537634	0.903226	0	0.0967742	193.744	27	0.111961	0.111961	0.111961	100	T T	T T	T T	T T	T T	T T	T T	T T	T T	T T	T T	0 0	T T	T T	T T	0 0	T T	T T	T T	T T	T T	0 0	T T	T T	T T	T T	T T	T T	T T	0 0	T T
4695220	TGCAGTGTTTTTCTTTGAGTTTAGTAACACCGAAGCATCACAACCCTATGTCAAATAACAAAAATTAGA	CTGCAGTGTTTTTCTTTGAGTTTAGTAACACCGAAGCATCACAACCCTATGTCAAATAACAAAAATTAGA	SL2.40ch02	41447643	1	1	1	0.946237	0.0537634	1	0	0	689.495	58	0.101746	0.101746	0.101746	100	C C	C C	C C	C C	C C	C C	C C	C C	C C	C C	C C	C C	C C	C C	C C	C C	C C	C C	C C	C C	C C	C C	C C	C C	C C	C C	C C	C C	C C	C C	C C
4695221	TGCAGCCTGTCTAACTGCACGGGATTCTACTGGATGCTGCCAGGCCCATTCAAACTGCAATAAAGAGGA	CTGCAGCCTGTCTAACTGCACGGGATTCTACTGGATGCTGCCAGGCCCATTCAAACTGCAATAAAGAGGA	SL2.40ch09	23881613	1	1	1	0.763441	0.236559	1	0	0	559.001	19	0.361198	0.361198	0.361198	100	C C	C C	A A	A A	C C	A A	A A	A A	C C	C C	C C	C C	C C	C C	C C	C C	C C	C C	A A	C C	C C	C C	C C	C C	C C	C C	C C	C C	C C	C C	C C
4695222	TGCAGCTGTATGAGTTTATCATTTTCTCTAAATACCATGGCAAAATTTCTTTCACATAAAACAGCATTT	CTGCAGCTGTATGAGTTTATCATTTTCTCTAAATACCATGGCAAAATTTCTTTCACATAAAACAGCATTT	SL2.40ch03	62842511	1	0.967742	0.967742	0.913978	0.0537634	0.967742	0	0.0322581	1676.82	35	0.104938	0.104938	0.104938	100	C C	C C	C C	C C	C C	C C	C C	C C	C C	C C	C C	C C	C C	C C	C C	C C	C C	C C	C C	C C	C C	C C	C C	C C	C C	C C	C C	C C	0 0	C C	C C
4695223	TGCAGTATTTCAAAGCAGTAATCAAAGAGAGTGTTAGGCTTACAGATCGGAAGAGCGGTTCAGCAGGAA	CTGCAGTATTTCAAAGCAGTAATCAAAGAGAGTGTTAGGCTTAC	0	0	0	0.989247	0.989247	0.935484	0.0967742	0.946237	0.0430108	0.0107527	1802.7	23	0.102788	0.176512	0.13965	98.4375	A A	A A	A A	A A	A A	A A	A A	A A	A A	A G	A A	A A	A A	A A	A A	A A	A A	A A	A A	A A	A A	A A	A A	A A	A A	A A	A A	A A	A A	0 0	A A
4695225	TGCAGGGAAGGACGAAGGCTTGCGTCTCTTCATCACTGTTCGCGATTTCTTAGTTATGTTGGATAAATC	CTGCAGGGAAGGACGAAGGCTTGCGTCTCTTCATCACTGTTCGCGATTTCTTAGTTATGTTGGATAAATC	SL2.40ch05	57408428	1	1	1	0.935484	0.107527	0.956989	0.0430108	0	689.301	19	0.120708	0.19193	0.156319	98.4375	T T	T T	T C	T T	T T	T T	T T	T T	T T	T T	T T	T T	T T	T T	T T	T T	T T	T T	T T	T T	T T	T T	T T	T T	T T	T T	T T	T T	T T	T T	T T
4695226	TGCAGACCAAACCAGCTTTCTATCCAATTTCTCTAAGTTAGCAAGATTGACACAAGCAAGAACAATAAT	CTGCAGACCAAACCAGCTTTCTATCCAATTTCTCTAAGTTAGCAAGATTGACACAAGCAAGAACAATAAT	SL2.40ch02	42853522	1	1	1	0.935484	0.0752688	0.989247	0.0107527	0	2511.89	6	0.120708	0.139207	0.129957	100	C C	C C	C C	C C	C C	C C	C C	C C	C C	C C	C C	C C	C C	C C	C C	C C	C C	C C	C C	C C	C C	C C	C C	C C	C C	C C	C C	C C	C C	C C	C C
4695227	TGCAGTATGCCATGAACCATAGCAACCTTCTATATCACGTTTCACCTCCACACACATCCCTTCGCTAAA	CTGCAGTATGCCATGAACCATAGCAACCTTCTATATCACGTTTCACCTCCACACACATCCCTTCGCTAAA	SL2.40ch01	58393792	1	1	1	0.935484	0.0645161	1	0	0	545.735	52	0.120708	0.120708	0.120708	100	C C	C C	C C	C C	C C	C C	C C	C C	C C	C C	C C	C C	C C	C C	C C	C C	C C	C C	C C	C C	C C	C C	C C	C C	C C	C C	C C	C C	C C	C C	C C
4695229	TGCAGGCCAATGGCCATGCACAGCTAGCGAATAGTGTAGAGATACCTTCCCAGCAGTTTCCTGGAAGTC	CTGCAGGCCAATGGCCATGCACAGCTAGCGAATAGTGTAGAGATACCTTCCCAGCAGTTTCCTGGAAGTC	SL2.40ch07	64169776	1	0.956989	0.956989	0.924731	0.0322581	0.956989	0	0.0430108	1546.53	44	0.0651433	0.0651433	0.0651433	100	C C	C C	C C	C C	C C	C C	C C	C C	C C	C C	C C	T T	C C	C C	C C	C C	C C	C C	C C	C C	C C	C C	C C	C C	C C	C C	C C	C C	C C	C C	C C
4695230	TGCAGTAGCATTCAAGTAAAGTCCTTTGATTTCACCTGTATCATTTTATACTTCGGAAACTGTTTCTCT	CTGCAGTAGCATTCAAGTAAAGTCCTTTGATTTCACCTGTATCATTTTATACTTCGGAAACTGTTTCTCT	SL2.40ch13	6558309	1	1	1	0.946237	0.0537634	1	0	0	3157.31	55	0.101746	0.101746	0.101746	100	G G	G G	G G	G G	G G	G G	G G	G G	G G	G G	G G	G G	G G	G G	G G	G G	G G	G G	G G	G G	G G	G G	G G	G G	G G	G G	G G	G G	G G	G G	G G
4695231	TGCAGTGCTGTAGCCACTTTATACTACCAAAAAGAAAAAGAACCTGTAGCTTCATGATTTTTCATTTAC	CTGCAGTGCTGTAGCCACTTTATACTACCAAAAAGAAAAAGAACCTGTAGCTTCATGATTTTTCATTTAC	SL2.40ch04	57738878	1	1	1	0.946237	0.0752688	0.978495	0.0215054	0	2563.26	42	0.101746	0.139207	0.120476	98.4375	C C	C C	C C	C C	C C	C C	C C	C C	C C	C G	C C	C C	C C	C C	C C	C C	C C	C C	C C	C C	C C	C C	C C	C C	C C	C C	C C	C C	C C	C C	C C
4695232	TGCAGATAAATCAGAGCATCATCTGGCTTCCGACACTTGCACAGACCACTAATGAGAGCCATAAAAGTT	CTGCAGATAAATCAGAGCATCATCTGGCTTCCGACACTTGCACAGACCACTAATGAGAGCCATAAAAGTT	SL2.40ch04	2705909	1	1	1	0.55914	0.462366	0.978495	0.0215054	0	1413.41	19	0.493005	0.497167	0.495086	100	T T	C C	C C	C C	C C	T T	T T	T T	C C	T T	C C	C C	C C	T T	T T	T T	C T	C C	T T	C C	C C	C C	T T	C C	C C	T T	T T	C C	C C	T T	T T
4695233	TGCAGCTTTAGCTCAAAAAGATGATCAAACCAACCAGGGTAGATGTCCTTCCCTCCTACTCTCAGAAAA	CTGCAGCTTTAGCTCAAAAAGATGATCAAACCAACCAGGGTAGATGTCCTTCCCTCCTACTCTCAGAAAA	SL2.40ch09	50176300	1	0.967742	0.967742	0.849462	0.11828	0.967742	0	0.0322581	512.4	65	0.214568	0.214568	0.214568	100	A A	A A	A A	A A	A A	0 0	A A	A A	A A	G G	A A	A A	A A	G G	A A	A A	A A	A A	A A	A A	A A	A A	A A	A A	A A	A A	A A	A A	A A	A A	A A
4695233	TGCAGCTTTAGCTCAAAAAGATGATCAAACCAACCAGGGTAGATGTCCTTCCCTCCTACTCTCAGAAAA	CTGCAGCTTTAGCTCAAAAAGATGATCAAACCAACCAGGGTAGATGTCCTTCCCTCCTACTCTCAGAAAA	SL2.40ch09	50176300	1	0.870968	0.870968	0.849462	0.0215054	0.870968	0	0.129032	512.4	63	0.0481634	0.0481634	0.0481634	100	A A	A A	A A	A A	A A	C C	A A	A A	A A	0 0	A A	A A	A A	0 0	A A	A A	A A	A A	A A	A A	A A	A A	A A	A A	A A	A A	A A	A A	A A	A A	A A
4695234	TGCAGCAACAGTCTGCACACAGTAAGAATATTAGAGCAAATATAAACCTGCCTATTGCAACTTACAAAT	CTGCAGCAACAGTCTGCACACAGTAAGAATATTAGAGCAAATATAAACCTGCCTATTGCAACTTAC	SL2.40ch08	61843407	1	0.956989	0.956989	0.913978	0.0430108	0.956989	0	0.0430108	254.475	18	0.0858478	0.0858478	0.0858478	100	A A	G G	0 0	A A	A A	A A	A A	A A	A A	A A	A A	A A	A A	A A	A A	A A	A A	A A	A A	A A	A A	A A	A A	G G	A A	A A	A A	A A	A A	A A	A A
4695236	TGCAGATCAAGTGCAATTGACAGTAATCAACATAAGTGCCAGCTAGATGCATGCGACTCAGATAAAGAG	CTGCAGATCAAGTGCAATTGACAGTAATCAACATAAGTGCCAGCTAGATGCATGCGACTCAGATAAAGAG	SL2.40ch03	9348453	1	1	1	0.892473	0.11828	0.989247	0.0107527	0	339.257	56	0.19193	0.208579	0.200254	100	C C	C C	C C	C C	C C	C C	C C	C C	C C	C C	C C	C C	C C	C C	T T	C C	C C	C C	C C	C C	C C	C C	C C	C C	C C	T T	C C	C C	C C	T T	C C
4695237	TGCAGTGTCAGCTCCCTGAGAATCATTGAACGTAACATATGCTATTTGACTTCGTTCAGTATCACTACA	CTGCAGTGTCAGCTCCCTGAGAATCATTGAACGTAACATATGCTATTTGACTTCGTTCAGTATCACTACA	SL2.40ch08	57683414	1	1	1	0.913978	0.0860215	1	0	0	493.699	33	0.157244	0.157244	0.157244	100	A A	A A	A A	A A	A A	A A	A A	A A	A A	A A	A A	A A	A A	A A	A A	A A	A A	A A	A A	A A	A A	A A	A A	A A	A A	A A	A A	G G	G G	A A	A A
4695240	TGCAGCTTCCAACCCCTTCTTACTACTTAGCCTGTATCAATAAGTTCTTATTGTAAGTTGGATGAACGT	CTGCAGCTTCCAACCCCTTCTTACTACTTAGCCTGTATCAATAAGTTCTTATTGTAAGTTGGATGAACGT	SL2.40ch06	44338752	1	1	1	0.935484	0.0752688	0.989247	0.0107527	0	1570.58	21	0.120708	0.139207	0.129957	100	A A	A A	A A	A A	A A	A A	A A	A A	A A	A A	A A	A A	A A	A A	A A	A A	A A	A A	A A	A A	A A	A A	A A	A A	A A	A A	A A	A A	A A	A A	A A
4695241	TGCAGCAGATAGCATCCTCACTGACGTTAGAATTCCATTAGGTAGATAACAATGAAAGCAAATGCATAC	CTGCAGCAGATAGCATCCTCACTGACGTTAGAATTCCATTAGGTAGATAACAATGAAAGCAAATGCATAC	SL2.40ch01	83477276	1	0.924731	0.924731	0.860215	0.0645161	0.924731	0	0.0752688	140.464	34	0.1298	0.1298	0.1298	100	C C	C C	C C	C C	C C	C C	C C	C C	C C	C C	C C	C C	C C	C C	C C	C C	C C	C C	C C	C C	C C	C C	C C	C C	C C	C C	C C	C C	0 0	0 0	C C
4695242	TGCAGTTGGTTATAGTATACGTTCCTTTGTTTTTTGGCCTGACGGTTCATTACAGATCGGAAGAGCGGT	CTGCAGTTGGTTATAGTATACGTTCCTTTGTTTTTTGGCCTGACGGTTCATTAC	SL2.40ch03	54006287	1	1	1	0.946237	0.129032	0.924731	0.0752688	0	4311.56	13	0.101746	0.224766	0.163256	96.875	A A	A G	A A	A A	A G	A A	A A	A A	A A	A A	A A	A A	A A	A A	A A	A A	A A	A A	A A	A A	A A	A A	A A	A A	A A	A A	A A	A A	A A	A A	A A
4695243	TGCAGCTACAATAGCAAAACACGACTACAATTGACAAAAGTTCACCTTTATATTTAGAAACAGATGATA	CTGCAGCTACAATAGCAAAACACGACTACAATTGACAAAAGTTCACCTTTATATTTAGAAACAGATGATA	SL2.40ch11	4214726	1	1	1	0.795699	0.225806	0.978495	0.0215054	0	271.181	58	0.325124	0.349636	0.33738	96.875	A G	A A	A A	A A	A G	G G	A A	A A	A A	G G	A A	A A	A A	G G	A A	G G	A A	A A	A A	A A	A A	A A	G G	A A	A A	A A	A A	A A	A A	G G	A A
4695244	TGCAGCTTGTTCTAACAGTAAATAACAACATTTTATACACTAGATGAGACAAGAGATGAAGCTAATCGA	CTGCAGCTTGTTCTAACAGTAAATAACAACATTTTATACACTAGATGAGACAAGAGATGAAGCTAATCGA	SL2.40ch01	73216691	1	1	1	0.946237	0.0645161	0.989247	0.0107527	0	325.349	45	0.101746	0.120708	0.111227	100	G G	G G	G G	G G	G G	G G	G G	G G	G G	G G	G G	G G	G G	G G	G G	G G	G G	G G	G G	G G	G G	G G	G G	G G	G G	G G	G G	G G	G G	G G	G G
4695245	TGCAGCAGCAGCATCAAGCCCTAATTTCAAGTAAGTTGTCATTTTGCAAAGCTGTTAGATGCTTATCTG	CTGCAGCAGCAGCATCAAGCCCTAATTTCAAGTAAGTTGTCATTTTGCAAAGCTGTTAGATGCTTATCTG	SL2.40ch09	59724143	1	1	1	0.946237	0.0537634	1	0	0	489.364	40	0.101746	0.101746	0.101746	100	A A	A A	A A	A A	A A	A A	A A	A A	A A	A A	A A	A A	A A	A A	A A	A A	A A	A A	A A	A A	A A	A A	A A	A A	A A	A A	A A	A A	A A	A A	A A
4695247	TGCAGGATTCCCTATTCCACTTGAAGAAGAGCTTCTTACAGATCGGAAGAGCGGTTCAGCAGGAATGCC	CTGCAGGATTCCCTATTCCACTTGAAGAAGAGCTTCTTAC	SL2.40ch07	54593521	1	1	1	0.946237	0.0645161	0.989247	0.0107527	0	4520.2	29	0.101746	0.120708	0.111227	100	A A	A A	A A	A A	A A	A A	A A	A A	A A	A A	A A	A A	A A	A A	A A	A A	A A	A A	A A	A A	A A	A A	A A	A A	A A	A A	A A	A A	A A	A A	A A
4695248	TGCAGGACATTCTTCTCCAAGATCTTCGGACAGGCTTGTTACAGATCGGAAGAGCGGTTCAGCAGGAAT	CTGCAGGACATTCTTCTCCAAGATCTTCGGACAGGCTTGTTAC	SL2.40ch09	30437811	1	0.849462	0.849462	0.795699	0.0537634	0.849462	0	0.150538	186.123	32	0.118571	0.118571	0.118571	100	G G	G G	G G	G G	G G	G G	G G	G G	G G	G G	0 0	G G	G G	G G	G G	G G	G G	G G	G G	G G	G G	G G	G G	G G	0 0	G G	G G	0 0	G G	G G	G G
4695249	TGCAGAAAATGAAAGAGTTCAAACCAACATTGGTATGTTTGTTGAATCTTGTCTCTAGATATCATATGT	CTGCAGAAAATGAAAGAGTTCAAACCAACATTGGTATGTTTGTTGAATCTTGTCTCTAGATATCATATGT	SL2.40ch08	62137332	1	0.989247	0.989247	0.935484	0.0645161	0.978495	0.0107527	0.0107527	374.549	37	0.102788	0.121928	0.112358	100	T T	T T	T T	T T	T T	T T	T T	T T	T T	T T	T T	T T	T T	T T	T T	T T	T T	T T	T T	T T	T T	T T	T T	T T	T T	T T	T T	T T	T T	T T	T T
4695250	TGCAGTTCTTATATGAACAAACAACATACCCAGTGTAATCCCACAAGTTTGGTATGAGGAGTGTAGGGT	CTGCAGTTCTTATATGAACAAACAACATACCCAGTGTAATCCCACAAGTTTGGTATGAGGAGTGTAGGGT	SL2.40ch01	2188195	1	0.989247	0.989247	0.978495	0.0107527	0.989247	0	0.0107527	1175.3	58	0.0215028	0.0215028	0.0215028	100	G G	G G	G G	G G	G G	G G	T T	G G	G G	G G	G G	G G	G G	G G	G G	G G	G G	G G	G G	G G	G G	G G	G G	G G	G G	G G	G G	G G	G G	G G	G G
4695251	TGCAGAAACACAGCTAGAGGGTGGAAGAGGGTTCATCCGAACTCAATGAAGCTACTTCACCTGAAAATC	CTGCAGAAACACAGCTAGAGGGTGGAAGAGGGTTCATCCGAACTCAATGAAGCTACTTCACCTGAAAATC	SL2.40ch09	2020674	1	1	1	0.935484	0.0645161	1	0	0	307.886	26	0.120708	0.120708	0.120708	100	G G	G G	G G	G G	G G	G G	G G	G G	G G	G G	G G	G G	G G	G G	A A	G G	G G	G G	G G	G G	G G	G G	G G	G G	G G	A A	G G	G G	G G	A A	G G
4695252	TGCAGCATGAATAACAATGGCAGATAAATTGCTGTTCTTCAACTAAATTCTTTTAGCGGAGAAAAAAGG	CTGCAGCATGAATAACAATGGCAGATAAATTGCTGTTCTTCAACTAAATTCTTTTAGCGGAGAAAAAAGG	SL2.40ch12	65215025	1	1	1	0.946237	0.0645161	0.989247	0.0107527	0	728.011	66	0.101746	0.120708	0.111227	100	A A	A A	A A	A A	A A	A A	A A	A A	A A	A A	A A	A A	A A	A A	A A	A A	A A	A A	A A	A A	A A	A A	A A	A A	A A	A A	A A	A A	A A	A A	A A
4695253	TGCAGCTAAGAGTGAGAATCTGTAATTTGTGATGTATGAATTACAGATCGGAAGAGCGGTTCAGCAGGA	CTGCAGCTAAGAGTGAGAATCTGTAATTTGTGATGTATGAATTAC	SL2.40ch02	42638864	1	1	1	0.956989	0.0430108	1	0	0	6154.04	9	0.0823217	0.0823217	0.0823217	100	G G	G G	C C	C C	G G	G G	G G	G G	G G	G G	G G	G G	G G	G G	G G	G G	G G	G G	G G	G G	G G	G G	G G	G G	G G	G G	G G	G G	G G	G G	G G
4695255	TGCAGCTGCACATCGGTACGTTGCCTTTCGAGGTCATAGTGAAAGAGAAGATGATGAACAATATAATGA	CTGCAGCTGCACATCGGTACGTTGCCTTTCGAGGTCATAGTGAAAGAGAAGATGATGAACAATATAATGA	SL2.40ch03	38802936	1	1	1	0.569892	0.473118	0.956989	0.0430108	0	1856.95	56	0.49023	0.498555	0.494392	98.4375	T T	A A	A T	T T	A A	T T	T T	T T	A A	T T	A A	A A	A A	A A	A A	T T	A A	A A	T T	A A	A A	A A	T T	A A	A A	A A	T T	A A	A A	A A	T T
4695256	TGCAGATAACATCCCCCACCCACATCACCACCATCACCGCCACCTGAGCTCGATTTCTGCAATCGCTTC	CTGCAGATAACATCCCCCACCCACATCACCACCATCACCGCCACCTGAGCTCGATTTCTGCAATCGCTTC	SL2.40ch12	64210195	1	0.989247	0.989247	0.903226	0.0860215	0.989247	0	0.0107527	283.115	37	0.15879	0.15879	0.15879	100	G G	C C	C C	C C	C C	C C	G G	C C	C C	C C	C C	C C	C C	C C	C C	C C	C C	C C	C C	C C	C C	C C	C C	C C	C C	C C	C C	C C	C C	C C	C C
4695258	TGCAGAAACAGGTTCCTGGACATGAAAGGCTTAGTTTAGGATACTAACAACAATACAGCCTAGAAGTAG	CTGCAGAAACAGGTTCCTGGACATGAAAGGCTTAGTTTAGGATACTAACAACAATACAGCCTAGAAGTAG	SL2.40ch03	8113622	2	1	1	0.978495	0.0215054	1	0	0	1246.98	47	0.0420858	0.0420858	0.0420858	100	C C	C C	C C	C C	C C	C C	C C	C C	C C	C C	A A	C C	C C	C C	C C	C C	C C	C C	C C	C C	C C	C C	C C	C C	C C	C C	C C	C C	C C	C C	C C
4695258	TGCAGAAACAGGTTCCTGGACATGAAAGGCTTAGTTTAGGATACTAACAACAATACAGCCTAGAAGTAG	CTGCAGAAACAGGTTCCTGGACATGAAAGGCTTAGTTTAGGATACTAACAACAATACAGCCTAGAAGTAG	SL2.40ch03	8105578	2	1	1	0.978495	0.0215054	1	0	0	1246.98	47	0.0420858	0.0420858	0.0420858	100	C C	C C	C C	C C	C C	C C	C C	C C	C C	C C	A A	C C	C C	C C	C C	C C	C C	C C	C C	C C	C C	C C	C C	C C	C C	C C	C C	C C	C C	C C	C C
4695259	TGCAGCGTCGGCCTTGTGTGATGAGGCTGGCAATTCGGAATCCACATCAGGTTACAGATCGGAAGAGCG	CTGCAGCGTCGGCCTTGTGTGATGAGGCTGGCAATTCGGAATCCACATCAGGTTAC	SL2.40ch07	17016335	1	0.827957	0.827957	0.731183	0.0967742	0.827957	0	0.172043	208.104	17	0.206443	0.206443	0.206443	100	G G	G G	G G	0 0	G G	G G	G G	G G	0 0	G G	0 0	G G	G G	T T	T T	G G	0 0	0 0	0 0	G G	G G	G G	G G	0 0	G G	T T	G G	G G	G G	T T	G G
4695259	TGCAGCGTCGGCCTTGTGTGATGAGGCTGGCAATTCGGAATCCACATCAGGTTACAGATCGGAAGAGCG	CTGCAGCGTCGGCCTTGTGTGATGAGGCTGGCAATTCGGAATCCACATCAGGTTAC	SL2.40ch07	17016335	1	0.763441	0.763441	0.731183	0.0322581	0.763441	0	0.236559	208.104	6	0.0809363	0.0809363	0.0809363	100	G G	G G	G G	0 0	G G	G G	G G	G G	A A	G G	A A	G G	G G	0 0	0 0	G G	0 0	0 0	0 0	G G	G G	G G	G G	0 0	G G	0 0	G G	G G	G G	0 0	G G
4695260	TGCAGACACCTGTTGTGGCAGACTCCAACCAGTACAAATAGGCTATTATAAGTCTTGATTACAGATCGG	CTGCAGACACCTGTTGTGGCAGACTCCAACCAGTACAAATAGGCTATTATAAGTCTTGATTAC	SL2.40ch03	61128817	1	1	1	0.946237	0.0860215	0.967742	0.0322581	0	2511.69	37	0.101746	0.157244	0.129495	98.4375	A A	A G	A A	A A	A A	A A	A A	A A	A A	A A	A A	A A	A A	A A	A A	A A	A A	A A	A A	A A	A A	A A	A A	A A	A A	A A	A A	A A	A A	A A	A A
4695261	TGCAGATTTGCTATAATGAGAAAGATCGTGTACAATAAACACTTATTTTATCCATATTTACTTGTCTAG	CTGCAGATTTGCTATAATGAGAAAGATCGTGTACAATAAACACTTATTTTATCCATATTTACTTGTCTAG	SL2.40ch07	58081700	1	0.989247	0.989247	0.924731	0.0645161	0.989247	0	0.0107527	1899.21	52	0.121928	0.121928	0.121928	100	C C	C C	C C	C C	C C	C C	C C	C C	C C	C C	C C	C C	C C	C C	A A	C C	C C	C C	C C	C C	C C	C C	C C	C C	C C	A A	C C	C C	C C	A A	C C
4695262	TGCAGACTGATCTAATTAGGAAAGAAAACAGTGAAGACATGTCTATCGGTCGTGCTATATCAATGGTTT	CTGCAGACTGATCTAATTAGGAAAGAAAACAGTGAAGACATGTCTATCGGTCGTGCTATATCAATGGTTT	SL2.40ch12	885158	1	1	1	0.946237	0.0752688	0.978495	0.0215054	0	1512.89	50	0.101746	0.139207	0.120476	96.875	C C	C C	C C	C C	C C	C C	C C	C T	C C	C T	C C	C C	C C	C C	C C	C C	C C	C C	C C	C C	C C	C C	C C	C C	C C	C C	C C	C C	C C	C C	C C
4695263	TGCAGCCAACTTTTCACTTGAGCATTGAAATACACAACTTGCCATTACATTCCCTTTGGTGGTGCCATC	CTGCAGCCAACTTTTCACTTGAGCATTGAAATACACAACTTGCCATTACATTCCCTTTGGTGGTGCCATC	SL2.40ch02	36198575	1	0.924731	0.924731	0.903226	0.0215054	0.924731	0	0.0752688	235.383	20	0.04543	0.04543	0.04543	100	A A	A A	A A	A A	A A	A A	A A	A A	A A	G G	A A	A A	A A	A A	A A	A A	A A	A A	A A	A A	A A	A A	A A	A A	A A	A A	A A	A A	A A	A A	A A
4695264	TGCAGGGGAAATTTTGATGGAATCAAAACAGGTTTATAAACTCGAATTACCCTTCGAGACCACAGGAAA	CTGCAGGGGAAATTTTGATGGAATCAAAACAGGTTTATAAACTCGAATTACCCTTCGAGACCACAGGAAA	SL2.40ch09	66690453	1	1	1	0.946237	0.0860215	0.967742	0.0322581	0	1118.67	51	0.101746	0.157244	0.129495	98.4375	C C	C C	C C	C C	C C	C C	C C	C C	C C	C C	C C	C C	C C	C C	C T	C C	C C	C C	C C	C T	C C	C C	C C	C C	C C	C C	C C	C C	C C	C C	C C
4695265	TGCAGATATATACGAGGGCTTTGTCGTTGTATTATGAAGGAAATTGCTTGTATTACCCCTAATATATAA	CTGCAGATATATACGAGGGCTTTGTCGTTGTATTATGAAGGAAATTGCTTGTATTACCCCTAATATATAA	SL2.40ch11	52988925	1	0.860215	0.860215	0.795699	0.0645161	0.860215	0	0.139785	203.117	59	0.13875	0.13875	0.13875	100	T T	T T	T T	T T	T T	T T	T T	T T	T T	0 0	T T	T T	T T	T T	T T	T T	0 0	T T	T T	T T	T T	T T	T T	T T	T T	T T	T T	0 0	T T	T T	T T
4695266	TGCAGTAGTACTTTTTGTATCGGTGAGCAATTTTTTTTAGTTTTTGTGTAGGGGGCCTCTCAATTTGTA	CTGCAGTAGTACTTTTTGTATCGGTGAGCAATTTTTTTTAGTTTTTGTGTAGGGGGCCTCTCAATTTGTA	SL2.40ch04	53117521	1	0.967742	0.967742	0.956989	0.0107527	0.967742	0	0.0322581	599.117	65	0.0219753	0.0219753	0.0219753	100	T T	T T	T T	T T	T T	T T	T T	A A	T T	T T	T T	T T	T T	T T	T T	T T	T T	T T	0 0	T T	T T	T T	T T	T T	T T	T T	T T	T T	T T	T T	T T
4695267	TGCAGAATCAGCATTTCGAGCTCGTTCCATCAATTCCTCCATGAAAACAAGCCTTACAGATCGGAAGAG	CTGCAGAATCAGCATTTCGAGCTCGTTCCATCAATTCCTCCATGAAAACAAGCCTTAC	SL2.40ch04	46703903	1	1	1	0.913978	0.0967742	0.989247	0.0107527	0	3665.71	17	0.157244	0.174818	0.166031	98.4375	G G	G G	G G	G G	T T	G G	G G	G G	G G	G T	G G	G G	G G	G G	G G	G G	G G	T T	G G	G G	G G	G G	G G	G G	G G	G G	G G	G G	G G	G G	G G
4695269	TGCAGATAAAATTGAATTGGGGCGCGTTGTTCTTGAATCCAGCTACACGTAGCACATCGCCTACACGAT	CTGCAGATAAAATTGAATTGGGGCGCGTTGTTCTTGAATCCAGCTACACGTAGCACATCGCCTACACGAT	SL2.40ch07	63430056	1	1	1	0.946237	0.0752688	0.978495	0.0215054	0	1413.77	49	0.101746	0.139207	0.120476	98.4375	T T	T T	T T	T T	T C	T T	T T	T T	T T	T T	T T	T T	T T	T T	T T	T T	T T	T T	T T	T T	T T	T T	T T	T T	T T	T T	T T	T T	T T	T T	T T
4695270	TGCAGTTCCTAGCGGCGCATCAACAGGTGAAAAACTGTTTATATTCGTAATATTGGTTGATTTTTATTT	CTGCAGTTCCTAGCGGCGCATCAACAGGTGAAAAACTGTTTATATTCGTAATATTGGTTGATTTTTATTT	SL2.40ch10	63996250	1	1	1	0.946237	0.0537634	1	0	0	552.27	21	0.101746	0.101746	0.101746	100	A A	A A	A A	A A	A A	A A	A A	A A	A A	A A	A A	A A	A A	A A	A A	A A	A A	A A	A A	A A	A A	A A	A A	A A	A A	A A	A A	A A	A A	A A	A A
4695271	TGCAGAAATAAGAATCAAAGATAACTTCAGTTTATTATGCAATTGGCTGAAAAAAGCGACATTTCTCAT	CTGCAGAAATAAGAATCAAAGATAACTTCAGTTTATTATGCAATTGGCTGAAAAAAGCGACATTTCTCAT	SL2.40ch03	276399	1	1	1	0.946237	0.0752688	0.978495	0.0215054	0	1101.79	46	0.101746	0.139207	0.120476	96.875	C C	C C	C C	C C	C C	C T	C C	C C	C T	C C	T T	C C	T T	C C	C C	C C	C C	C C	C C	T T	C C	C C	C C	C C	C C	C C	C C	C C	C C	C C	C C
4695273	TGCAGTAAAAAAAATAAGAAAAGAAAAAGGAAAAGTTTTGAGGAGCTATCAATCTTCATGGCTGTAATT	CTGCAGTAAAAAAAATAAGAAAAGAAAAAGGAAAAGTTTTGAGGAGCTATCAATCTTCATGGCTGTAATT	SL2.40ch06	34505019	1	0.989247	0.989247	0.956989	0.0322581	0.989247	0	0.0107527	204.054	43	0.0630907	0.0630907	0.0630907	100	A A	A A	A A	A A	A A	A A	A A	A A	A A	A A	A A	A A	A A	A A	A A	T T	A A	A A	A A	A A	A A	A A	T T	A A	A A	A A	A A	A A	A A	A A	A A
4695274	TGCAGCGATTCCATTCCCAAGGCTCGAACTTAGGACTTTTAGTTACAGATCGGAAGAGCGGTTCAGCAG	CTGCAGCGATTCCATTCCCAAGGCTCGAACTTAGGACTTTTAGTTAC	SL2.40ch10	59949035	1	1	1	0.946237	0.0967742	0.956989	0.0430108	0	4094	25	0.101746	0.174818	0.138282	96.875	G G	G G	G G	G G	G G	G G	G A	G G	G G	G G	G G	G A	G G	A A	G G	G G	G G	G G	G A	G G	G G	G G	G G	G G	G G	G G	G G	G G	G G	G G	G G
4695275	TGCAGAAAAAAAAGGTAATCTTTTTTTTTATCATATACATAAACTGAATACCAAAAAGACTCTAATTAC	CTGCAGAAAAAAAAGGTAATCTTTTTTTTTATCATATACATAAACTGAATACCAAAAAGACTCTAATTAC	SL2.40ch01	6612703	1	1	1	0.860215	0.16129	0.978495	0.0215054	0	1055	34	0.24049	0.270552	0.255521	100	A A	A A	A A	A A	A A	A A	A A	A A	A A	G G	A A	A A	A A	A A	A A	A A	A A	A A	A A	A A	A A	A A	A A	A A	A A	A A	A A	A A	A A	A A	A A
4695277	TGCAGTAATGTTGTTTGGAGAATCCGACACACTAGGAGTAAGTTTACAGATCGGAAGAGCGGTTCAGCA	CTGCAGTAATGTTGTTTGGAGAATCCGACACACTAGGAGTAAGTTTAC	SL2.40ch05	1587625	1	1	1	0.924731	0.0752688	1	0	0	2934.94	31	0.139207	0.139207	0.139207	100	C C	C C	A A	A A	C C	C C	C C	C C	C C	C C	C C	C C	C C	C C	C C	C C	C C	C C	C C	C C	C C	C C	C C	C C	C C	C C	C C	C C	C C	C C	C C
4695278	TGCAGATAAGTATGTAGGTGTCCTTCCGCCCTTTCTTTTTATGTTAGCCTTATTTTTGAGCTACTAACC	CTGCAGATAAGTATGTAGGTGTCCTTCCGCCCTTTCTTTTTATGTTAGCCTTATTTTTGAGCTACTAACC	SL2.40ch09	34659838	1	0.989247	0.989247	0.763441	0.225806	0.989247	0	0.0107527	294.064	27	0.352316	0.352316	0.352316	100	G G	G G	A A	A A	G G	A A	A A	A A	G G	G G	G G	G G	G G	G G	G G	G G	G G	G G	A A	G G	G G	G G	G G	G G	G G	G G	G G	G G	G G	G G	G G
4695279	TGCAGCAGGAGCTGGAGCTGGAGCAGGAGCAGATTGTGCACTAAAAAACCAAATAAGCTTACAGATCGG	CTGCAGCAGGAGCTGGAGCTGGAGCAGGAGCAGATTGTGCACTAAAAAACCAAATAAGCTTAC	SL2.40ch02	29754146	1	0.946237	0.946237	0.913978	0.0752688	0.903226	0.0430108	0.0537634	3415.88	51	0.0658574	0.146436	0.106147	96.875	A A	A A	A A	A A	G G	A A	A G	A A	A A	A A	A A	A G	A A	A A	A A	A A	A A	A G	A A	A G	A A	A A	A A	A A	A A	A A	A A	A A	A A	A A	A A
4695280	TGCAGTTGGATAAGTCCCGAGCCAAATGCGTGACTTTTTACGCGGTTCGCGAATTTCAGACACCCATTT	CTGCAGTTGGATAAGTCCCGAGCCAAATGCGTGACTTTTTACGCGGTTCGCGAATTTCAGACACCCATTT	SL2.40ch06	38187928	1	1	1	0.935484	0.0860215	0.978495	0.0215054	0	324.575	66	0.120708	0.157244	0.138976	98.4375	T C	T T	T T	T T	T T	T T	T T	T T	C C	T T	C C	T T	T T	T T	T T	T T	T T	T T	T T	T T	T T	C C	T T	T T	C C	T T	T T	T T	T T	T T	T T
4695284	TGCAGTTATGCAGAAAGTAACTGTAAGTTGAATTACGAACTCTCATGTTGGCTGAGCTTGGAAGGAGAT	CTGCAGTTATGCAGAAAGTAACTGTAAGTTGAATTACGAACTCTCATGTTGGCTGAGCTTGGAAGGAGAT	SL2.40ch06	45267214	1	1	1	0.913978	0.0860215	1	0	0	316.276	36	0.157244	0.157244	0.157244	100	G G	G G	G G	G G	G G	G G	G G	G G	G G	G G	T T	G G	G G	G G	G G	G G	G G	G G	G G	G G	G G	G G	G G	G G	G G	G G	G G	G G	G G	G G	G G
4695285	TGCAGTCATCAGATACCATCTTGATGTTCATTCTTATAGTCGGTTAGCTGAACTCTCTATCATTTGGTG	CTGCAGTCATCAGATACCATCTTGATGTTCATTCTTATAGTCGGTTAGCTGAACTCTCTATCATTTGGTG	SL2.40ch03	2417559	1	1	1	0.946237	0.0537634	1	0	0	361.163	60	0.101746	0.101746	0.101746	100	C C	C C	C C	C C	C C	C C	C C	C C	C C	C C	C C	C C	C C	C C	C C	C C	C C	C C	C C	C C	C C	C C	C C	C C	C C	C C	C C	C C	C C	C C	C C
4695286	TGCAGCACAGAACAAGGTAAATATAATAGCTGAAAAGAATTTACACCTACGATTACAGATCGGAAGAGC	CTGCAGCACAGAACAAGGTAAATATAATAGCTGAAAAGAATTTACACCTACGATTAC	SL2.40ch05	968129	1	1	1	0.806452	0.215054	0.978495	0.0215054	0	2037.3	47	0.312175	0.337611	0.324893	100	T T	T T	T T	T T	T T	T T	T T	T T	T T	T T	T T	T T	T T	T T	C C	C C	T T	T T	T T	T T	T T	T T	C C	T T	T C	C C	T T	T T	T T	T T	C C
[truncated: 3,765 more rows]
[truncated: 39 more columns]
